# Supplementary material for: Discrete distributional differential expression (D3E) - a tool for gene expression analysis of single-cell RNA-seq data
Source: BMC Bioinformatics. 2016 Feb 29;17:110. doi: 10.1186/s12859-016-0944-6 (PMC4772470; doi:10.1186/s12859-016-0944-6)
Supplement: Additional file 3 — Table S1. Expression levels for the 90 genes from the 2-cell and 4-cell mouse embryos as quantified using either qPCR or RNA-seq [6]. The last six columns indicate the genes that were identified as differentially expressed by different DE algorithms as well as a t-test for the qPCR data. (TSV 11.7 kb) [file 12859_2016_944_MOESM3_ESM.tsv]

#ensembl_id	refseq	2_qpcr_mean	2_qpcr_se	4_qpcr_mean	4_qpcr_se	Delta_qpcr_mean	Delta_qpcr_se	2_rnaseq_mean	2_rnaseq_se	4_rnaseq_mean	4_rnaseq_se	Delta_rnaseq_mean	Delta_rnaseq_se	de_ttest	de_d3e	de_DEseq2	de_edgeR	de_scde	de_limma
ENSMUSG00000029580	NM_007393	17.9006	0.1158	16.5460	0.1601	-1.3547	0.1976	20.8862	0.1213	22.7906	0.0791	1.9044	0.1448	0	0	1	0	0	0
ENSMUSG00000031731	NM_009677	18.3675	0.1217	16.4767	0.1791	-1.8908	0.2165	17.7684	0.1518	19.1419	0.1287	1.3735	0.1990	1	0	1	0	0	0
ENSMUSG00000022841	NM_009679	14.5651	0.1314	13.2918	0.1428	-1.2733	0.1941	20.7383	0.1537	22.1254	0.1134	1.3872	0.1910	0	0	1	0	0	0
ENSMUSG00000023027	NM_007497	17.2111	0.1041	15.9748	0.1165	-1.2364	0.1562	23.7143	0.0426	23.3029	0.0552	-0.4114	0.0697	1	1	1	0	0	1
ENSMUSG00000030213	NM_019426	17.1477	0.1223	14.8574	0.1945	-2.2903	0.2297	17.8542	0.1221	17.5115	0.1582	-0.3428	0.1998	1	0	0	0	0	0
ENSMUSG00000027496	NM_011497	15.1028	0.0769	13.5718	0.2107	-1.5310	0.2243	20.7289	0.1465	22.2752	0.0286	1.5463	0.1493	0	1	1	0	0	0
ENSMUSG00000040054	NM_054078	18.3708	0.1271	17.1267	0.1370	-1.2441	0.1868	18.0011	0.1425	19.0949	0.0941	1.0938	0.1708	1	0	0	0	0	0
ENSMUSG00000017716	NM_001012273	18.1945	0.1119	16.4199	0.1361	-1.7746	0.1762	22.4228	0.0412	22.9650	0.0135	0.5422	0.0433	1	0	0	0	0	0
ENSMUSG00000017146	NM_009764	14.1206	0.1231	12.8061	0.1962	-1.3145	0.2316	15.5379	0.2889	16.5799	0.2468	1.0421	0.3800	0	0	0	0	0	0
ENSMUSG00000032185	NM_021531	16.6131	0.1450	14.5992	0.1912	-2.0140	0.2400	15.4925	0.2451	15.9614	0.3241	0.4689	0.4063	0	0	0	0	0	0
ENSMUSG00000021258	NM_009832	18.2206	0.1298	16.0069	0.2019	-2.2137	0.2400	17.6776	0.1369	16.2325	0.1789	-1.4450	0.2252	1	0	1	0	0	0
ENSMUSG00000000303	NM_009864	15.1352	0.1234	13.6895	0.2057	-1.4457	0.2399	16.3873	0.2344	17.2347	0.2329	0.8474	0.3304	1	0	0	0	0	0
ENSMUSG00000029635	NM_153599	18.4148	0.1264	16.7154	0.1600	-1.6993	0.2039	19.8305	0.0392	19.6035	0.0699	-0.2271	0.0801	0	0	1	0	0	0
ENSMUSG00000027079	NM_133840	16.5348	0.1155	15.1311	0.1495	-1.4037	0.1890	20.7090	0.1613	21.0294	0.0828	0.3204	0.1813	1	0	0	0	0	0
ENSMUSG00000005698	NM_181322	18.4348	0.1333	16.7536	0.1647	-1.6812	0.2118	19.5240	0.0653	19.7533	0.0603	0.2293	0.0889	0	0	0	0	0	0
ENSMUSG00000037815	NM_009818	16.9223	0.1076	15.6433	0.1399	-1.2789	0.1765	18.3290	0.1324	18.8759	0.0810	0.5469	0.1552	1	0	0	0	0	0
ENSMUSG00000027905	NM_017397	17.9332	0.1336	16.3303	0.1542	-1.6029	0.2040	19.2560	0.0558	19.1510	0.0888	-0.1049	0.1049	1	0	1	0	0	0
ENSMUSG00000041415	NM_148948	16.7233	0.1509	15.2155	0.1626	-1.5078	0.2218	17.2218	0.1073	17.9726	0.0866	0.7507	0.1379	1	0	0	0	0	0
ENSMUSG00000009640	NM_023178	14.2095	0.1406	13.0254	0.1470	-1.1841	0.2034	16.9250	0.3167	19.4273	0.1999	2.5023	0.3745	1	0	0	0	0	0
ENSMUSG00000004099	NM_010066	16.0032	0.1154	14.1971	0.1506	-1.8061	0.1898	16.5549	0.2352	17.2426	0.1424	0.6877	0.2749	1	0	0	0	0	0
ENSMUSG00000020661	NM_007872	15.4155	0.1485	13.8640	0.1697	-1.5515	0.2255	21.6725	0.0997	20.5768	0.1449	-1.0957	0.1759	0	1	1	0	0	0
ENSMUSG00000027478	NM_001003961	13.9193	0.1716	12.4758	0.2335	-1.4435	0.2898	15.4426	0.2028	15.9699	0.1628	0.5273	0.2600	1	0	0	0	0	0
ENSMUSG00000030619	NM_021876	16.8073	0.1160	14.9273	0.1595	-1.8800	0.1972	21.1715	0.0896	22.2296	0.0430	1.0581	0.0993	1	0	1	0	0	0
ENSMUSG00000036698	NM_153178	17.9680	0.1508	16.3745	0.1739	-1.5935	0.2302	16.1871	0.1458	17.2012	0.0980	1.0141	0.1757	0	0	0	0	0	0
ENSMUSG00000032446	NM_010136	10.6303	0.2846	10.0121	0.3103	-0.6182	0.4210	12.9830	0.2998	13.7672	0.4525	0.7842	0.5428	1	0	0	0	0	0
ENSMUSG00000024240	NM_027497	16.0691	0.1574	13.7731	0.2327	-2.2960	0.2809	19.4855	0.1895	17.9890	0.3011	-1.4964	0.3558	1	0	1	0	0	0
ENSMUSG00000030400	NM_007949	15.3444	0.1534	13.9656	0.1385	-1.3788	0.2067	13.9109	0.2935	15.9161	0.2658	2.0053	0.3960	0	0	0	0	0	0
ENSMUSG00000046865	NM_007991	15.9457	0.1167	14.8878	0.1215	-1.0579	0.1684	16.0599	0.1645	16.5786	0.0654	0.5187	0.1770	1	0	0	0	0	0
ENSMUSG00000019773	NM_025995	16.4920	0.1320	14.6872	0.1976	-1.8048	0.2376	20.9689	0.1341	22.0951	0.0872	1.1262	0.1599	1	0	0	0	0	0
ENSMUSG00000057666	NM_008084	19.0290	0.0812	17.8626	0.1251	-1.1664	0.1491	15.9050	0.1325	15.6624	0.0928	-0.2426	0.1618	0	0	0	0	0	0
ENSMUSG00000021944	NM_008092	18.5252	0.1131	16.2318	0.1925	-2.2934	0.2233	19.1848	0.1020	19.2791	0.1125	0.0943	0.1519	0	0	0	0	0	0
ENSMUSG00000021318	NM_008130	16.4955	0.3213	13.9608	0.2289	-2.5347	0.3945	15.0779	0.3598	13.1285	0.2828	-1.9494	0.4576	1	1	0	0	1	1
ENSMUSG00000006715	NM_020567	18.7834	0.0882	17.1836	0.1343	-1.5998	0.1606	23.5539	0.0377	23.6980	0.0237	0.1441	0.0445	1	0	1	0	0	0
ENSMUSG00000022286	NM_026496	14.3902	0.1831	12.3970	0.2425	-1.9932	0.3039	19.2436	0.1148	19.0039	0.1081	-0.2397	0.1578	1	0	0	0	0	0
ENSMUSG00000028800	NM_008228	19.3393	0.1085	18.2031	0.1169	-1.1363	0.1594	20.3906	0.0710	21.3751	0.0391	0.9845	0.0810	1	0	1	0	0	0
ENSMUSG00000031161	NM_001130416	15.6288	0.1435	14.2930	0.1681	-1.3358	0.2210	17.9099	0.1993	18.9176	0.1549	1.0077	0.2524	1	0	0	0	0	0
ENSMUSG00000025001	NM_008234	16.5615	0.1345	15.2511	0.1720	-1.3104	0.2184	19.9120	0.1221	20.7148	0.0594	0.8027	0.1358	0	0	0	0	0	0
ENSMUSG00000029547	NM_026748	16.9010	0.1550	14.9316	0.1826	-1.9693	0.2395	15.7137	0.2511	17.4970	0.0883	1.7833	0.2661	1	0	0	0	0	0
ENSMUSG00000025809	NM_010578	14.3348	0.1598	13.7656	0.1345	-0.5692	0.2089	15.5732	0.3054	16.6135	0.2582	1.0402	0.3999	0	0	0	0	0	0
ENSMUSG00000024789	NM_001048177	18.7183	0.1368	16.7025	0.1923	-2.0158	0.2360	19.9659	0.0293	18.2052	0.1561	-1.7608	0.1588	0	1	1	0	0	1
ENSMUSG00000029475	NM_001003953	17.2501	0.1039	15.7491	0.1390	-1.5010	0.1735	20.5648	0.1449	22.0007	0.1163	1.4359	0.1858	1	0	1	0	0	0
ENSMUSG00000053470	NM_001038695	17.4126	0.0796	15.7342	0.1701	-1.6784	0.1878	17.8069	0.1899	18.1409	0.1033	0.3339	0.2162	0	0	0	0	0	0
ENSMUSG00000042207	NM_152895	19.9845	0.1011	18.0401	0.1580	-1.9444	0.1876	20.7268	0.0764	20.8138	0.0684	0.0870	0.1026	1	0	1	0	0	0
ENSMUSG00000005672	NM_001122733	18.1664	0.1352	15.8950	0.2016	-2.2714	0.2427	18.9877	0.1500	16.7762	0.2351	-2.2115	0.2788	1	0	1	0	0	0
ENSMUSG00000005148	NM_009769	17.3134	0.1713	16.2466	0.1731	-1.0668	0.2435	17.0032	0.2243	19.1179	0.1203	2.1147	0.2545	1	0	1	0	0	0
ENSMUSG00000019920	NM_026148	16.1274	0.1454	14.0142	0.1968	-2.1132	0.2447	19.4106	0.0995	18.0408	0.2397	-1.3699	0.2595	1	1	1	0	0	0
ENSMUSG00000050966	NM_145833	16.1695	0.1670	14.7033	0.1882	-1.4662	0.2516	15.9844	0.3474	17.1023	0.2573	1.1179	0.4323	1	0	0	0	0	0
ENSMUSG00000030291	NM_025315	18.7998	0.0779	17.2334	0.1490	-1.5663	0.1681	21.6670	0.0550	22.1691	0.0518	0.5021	0.0755	0	0	0	0	0	0
ENSMUSG00000002028	NM_001081049	11.3750	0.1831	9.7850	0.2321	-1.5900	0.2956	10.4497	0.2563	9.6258	0.2636	-0.8239	0.3676	1	0	0	0	0	0
ENSMUSG00000079184	NM_023773	14.6385	0.1660	13.4661	0.1716	-1.1724	0.2387	20.7438	0.0753	20.2780	0.1247	-0.4657	0.1457	0	0	1	0	0	0
ENSMUSG00000012396	NM_028016	11.4769	0.1451	12.2925	0.1517	0.8157	0.2100	12.9547	0.1785	17.7431	0.1703	4.7884	0.2467	0	1	0	0	1	1
ENSMUSG00000028693	NM_001081475	18.8661	0.1208	17.7555	0.1243	-1.1107	0.1733	21.6469	0.0418	22.2382	0.0248	0.5912	0.0486	1	0	0	0	0	0
ENSMUSG00000001855	NM_172268	19.0858	0.1416	16.8293	0.1894	-2.2565	0.2364	22.7105	0.0443	22.5984	0.0467	-0.1121	0.0643	0	0	1	0	0	0
ENSMUSG00000026790	NM_001113213	15.5117	0.1653	13.7269	0.1910	-1.7848	0.2526	19.7287	0.1452	19.1175	0.1863	-0.6112	0.2361	0	0	0	0	0	0
ENSMUSG00000027342	NM_011045	18.4355	0.1128	16.8123	0.1379	-1.6231	0.1782	20.0087	0.0531	20.1969	0.0447	0.1882	0.0694	0	0	1	0	0	0
ENSMUSG00000018293	NM_011072	19.9660	0.1096	17.9422	0.1288	-2.0238	0.1691	20.0813	0.1188	23.1038	0.0173	3.0225	0.1200	0	1	1	1	1	1
ENSMUSG00000033644	NM_021308	16.0598	0.1306	14.5007	0.1554	-1.5591	0.2030	17.4692	0.1151	17.5639	0.1795	0.0946	0.2133	0	0	0	0	0	0
ENSMUSG00000020994	NM_008891	16.6963	0.1646	15.8213	0.1533	-0.8750	0.2250	19.4254	0.0646	19.5662	0.0521	0.1408	0.0830	1	0	1	0	0	0
ENSMUSG00000002731	NM_011871	9.5866	0.1998	10.1038	0.0541	0.5173	0.2070	14.6857	0.2948	15.2962	0.3724	0.6105	0.4750	1	0	0	0	0	0
ENSMUSG00000023110	NM_013768	18.0312	0.1043	16.7837	0.1497	-1.2475	0.1824	20.1951	0.0968	21.0286	0.0642	0.8336	0.1162	1	0	0	0	0	0
ENSMUSG00000024735	NM_134129	17.1765	0.1060	15.9771	0.1259	-1.1994	0.1646	13.4374	0.1467	14.6384	0.1756	1.2010	0.2288	1	0	0	0	0	0
ENSMUSG00000023015	NM_012025	19.0560	0.1054	17.6694	0.1281	-1.3866	0.1659	21.3541	0.0827	23.1224	0.0785	1.7683	0.1140	1	1	1	0	0	1
ENSMUSG00000031167	NM_001166409	14.8481	0.1306	13.3347	0.1545	-1.5134	0.2023	19.3204	0.0675	20.1200	0.0568	0.7995	0.0882	0	0	1	0	0	0
ENSMUSG00000031706	NM_009055	14.0057	0.1748	12.2368	0.2042	-1.7689	0.2688	14.8776	0.2750	13.8599	0.3255	-1.0177	0.4262	0	0	0	0	0	0
ENSMUSG00000040952	NM_023133	19.3254	0.0602	18.0135	0.0979	-1.3119	0.1149	23.2607	0.0726	24.3610	0.0453	1.1003	0.0855	0	0	1	0	0	0
ENSMUSG00000027547	NM_175303	17.7641	0.1235	15.8767	0.1755	-1.8873	0.2145	21.6875	0.0589	21.9959	0.0596	0.3084	0.0838	1	0	0	0	0	0
ENSMUSG00000049327	NM_030241	19.6691	0.1018	18.1329	0.1403	-1.5362	0.1733	20.0948	0.0830	20.9358	0.0792	0.8410	0.1147	1	0	1	0	0	0
ENSMUSG00000020063	NM_001159589	18.4615	0.1335	16.6565	0.1762	-1.8051	0.2211	19.8138	0.0579	19.5413	0.0923	-0.2725	0.1090	1	0	1	0	0	0
ENSMUSG00000025138	NM_153056	15.8306	0.1088	13.8941	0.2148	-1.9365	0.2408	18.5426	0.1905	18.2473	0.2660	-0.2954	0.3271	0	0	0	0	0	0
ENSMUSG00000027660	NM_001039090	9.9409	0.2813	9.1609	0.1836	-0.7800	0.3359	13.5415	0.2507	13.6760	0.3004	0.1345	0.3913	1	0	0	0	0	0
ENSMUSG00000032187	NM_011417	18.9230	0.1183	17.6976	0.1284	-1.2254	0.1745	18.4003	0.0698	18.7997	0.0964	0.3994	0.1191	1	0	0	0	0	0
ENSMUSG00000042821	NM_011427	18.1426	0.1521	15.3240	0.2633	-2.8186	0.3041	19.2935	0.1311	19.9896	0.1161	0.6961	0.1752	1	0	0	0	0	0
ENSMUSG00000027287	NM_009222	18.1867	0.1083	16.7345	0.1194	-1.4521	0.1612	21.7095	0.0572	22.6112	0.0420	0.9017	0.0710	1	0	1	0	0	0
ENSMUSG00000076431	NM_009238	11.9630	0.1942	11.6330	0.1914	-0.3300	0.2727	13.9785	0.2030	12.7757	0.1972	-1.2028	0.2830	1	0	0	0	0	0
ENSMUSG00000026207	NM_001085370	10.5284	0.2466	9.9965	0.2049	-0.5319	0.3206	16.5948	0.3024	17.2875	0.2706	0.6927	0.4058	0	0	0	0	0	0
ENSMUSG00000039231	NM_011514	15.2315	0.1341	13.2870	0.2262	-1.9445	0.2629	19.1107	0.0977	18.1610	0.2921	-0.9497	0.3080	1	0	0	0	0	0
ENSMUSG00000023980	NM_022015	16.9301	0.1046	14.7960	0.1767	-2.1341	0.2053	18.9782	0.0845	19.2622	0.0851	0.2839	0.1199	1	0	0	0	0	0
ENSMUSG00000028640	NM_009335	16.5217	0.1080	14.8745	0.1579	-1.6472	0.1913	18.3836	0.1487	19.0058	0.1023	0.6222	0.1805	1	0	0	0	0	0
ENSMUSG00000030353	NM_001080979	17.4637	0.1581	16.4258	0.1607	-1.0379	0.2254	17.6064	0.3218	21.2033	0.0644	3.5969	0.3282	0	1	1	0	0	0
ENSMUSG00000013701	NM_016897	19.6716	0.1012	18.0263	0.1222	-1.6453	0.1587	22.4025	0.0473	22.9982	0.0236	0.5956	0.0528	0	0	0	0	0	0
ENSMUSG00000031556	NM_027194	13.5138	0.1706	11.8694	0.2009	-1.6444	0.2636	17.7043	0.2699	18.4820	0.2980	0.7777	0.4020	1	0	0	0	0	0
ENSMUSG00000021248	NM_026775	17.2305	0.1152	15.5439	0.1368	-1.6866	0.1788	17.5393	0.0972	18.5398	0.0325	1.0005	0.1025	1	0	1	0	0	0
ENSMUSG00000052707	NM_144925	13.6102	0.2021	12.5747	0.1929	-1.0356	0.2794	14.6845	0.2174	16.4988	0.1115	1.8143	0.2444	1	0	0	0	0	0
ENSMUSG00000021326	NM_009054	16.5344	0.1320	14.7560	0.1494	-1.7784	0.1993	18.3979	0.2636	19.6373	0.2050	1.2394	0.3339	0	0	0	0	0	0
ENSMUSG00000045482	NM_001081362	16.4987	0.1709	15.0730	0.1643	-1.4256	0.2371	18.3304	0.2365	20.1415	0.1176	1.8110	0.2641	1	0	1	0	0	0
ENSMUSG00000035198	NM_134024	16.8817	0.1108	15.0805	0.1511	-1.8012	0.1873	20.3599	0.1478	20.7557	0.0813	0.3958	0.1687	0	0	0	0	0	0
ENSMUSG00000001521	NM_011657	17.1713	0.1357	14.8399	0.2157	-2.3314	0.2548	19.3432	0.1255	16.3958	0.2562	-2.9474	0.2853	1	1	1	0	1	0
ENSMUSG00000020390	NM_009458	17.9467	0.1222	16.1290	0.1375	-1.8178	0.1839	22.3671	0.0428	22.2621	0.0389	-0.1051	0.0579	0	0	1	0	0	0
ENSMUSG00000028452	NM_009503	12.9267	0.2108	11.7917	0.1897	-1.1350	0.2835	18.1995	0.1146	18.6446	0.0721	0.4451	0.1354	1	0	0	0	0	0
ENSMUSG00000027803	NM_001168281	16.2356	0.1540	14.1194	0.1681	-2.1162	0.2280	14.8603	0.2674	16.1000	0.2811	1.2397	0.3879	0	0	0	0	0	0
