# Supplementary material for: Discrete distributional differential expression (D3E) - a tool for gene expression analysis of single-cell RNA-seq data
Source: BMC Bioinformatics. 2016 Feb 29;17:110. doi: 10.1186/s12859-016-0944-6 (PMC4772470; doi:10.1186/s12859-016-0944-6)
Supplement: Additional file 4 — Parameters for the Islam et al. data without degradation rates. Parameters for the 12,135 genes that were expressed in both cell types. (TSV 2631 kb) [file 12859_2016_944_MOESM4_ESM.tsv]

#GeneID	a1	b1	g1	GOF1	a2	b2	g2	GOF2	s1	f1	d1	s2	f2	d2	Rs	Rf	Rd	pSize	pFreq	pDuty	p-value	mu1	cv1	mu2	cv2
Cd63		0.5431	7.8627	694.0115	3.5700e-01		0.8019	4.9331	1757.7788	7.1000e-01		96.6516	0.5045	0.0721		374.5946	0.6865	0.1434		1.9545	0.4445	0.9924	0.0000e+00	0.0000e+00	0.0000e+00		4.8000e-10		43.1016	1.7178		249.5952	0.9510
Pip5k1c		0.1951	5.1834	1162.8982	5.5600e-04		0.3115	6.0638	4334.1355	3.8300e-01		257.9467	0.1872	0.0412		777.0173	0.2951	0.0517		1.5909	0.6568	0.3293	0.0000e+00	0.0000e+00	0.0000e+00		4.0900e-08		27.9512	5.0173		196.4226	2.4597
Gm5779		0.2906	5.9215	152.8369	7.8400e-04		0.6602	5.0072	34.8714	6.3200e-01		29.4400	0.2754	0.0527		7.8852	0.5730	0.1317		-1.9006	1.0571	1.3221	0.0000e+00	0.0000e+00	0.0000e+00		2.1800e-04		5.6522	3.8928		3.7483	2.0035
P4ha1		0.3575	1.8121	36.3108	2.5100e-04		0.6523	9.7196	1164.4226	4.0200e-01		22.0093	0.2949	0.1755		129.7889	0.6071	0.0695		2.5600	1.0418	-1.3365	0.0000e+00	0.0000e+00	0.0000e+00		3.5500e-12		5.4959	1.8510		73.1808	1.5553
Bend3		0.2410	7.6754	202.5586	6.5600e-11		0.2055	6.0793	581.7898	1.0200e-06		30.3061	0.2328	0.0345		113.0273	0.1979	0.0378		1.8990	-0.2349	0.1340	0.0000e+00	0.0000e+00	7.1200e-04		9.6700e-03		3.9201	6.8557		13.1695	5.4697
Pan2		0.3213	3.0334	44.9904	1.0600e-08		0.3988	7.6303	54.2241	4.4900e-05		16.6019	0.2876	0.1053		7.8263	0.3770	0.0536		-1.0849	0.3909	-0.9753	0.0000e+00	0.0000e+00	0.0000e+00		9.0600e-01		3.5407	2.9932		2.1604	4.5497
BC067068		2.6596	7.4453	2.1706	1.5500e-03		0.2732	6.2701	132.4807	8.2100e-06		0.3802	1.8949	0.2952		24.3255	0.2604	0.0469		5.9996	-2.8633	-2.6541	0.0000e+00	0.0000e+00	0.0000e+00		2.4500e-01		0.5626	5.3937		4.0696	4.8637
Nus1		0.1977	5.4079	1011.4622	6.7400e-03		0.6308	7.3701	1407.1310	8.6200e-01		214.1464	0.1898	0.0400		205.9215	0.5784	0.0828		-0.0565	1.6077	1.0515	5.3100e-02	0.0000e+00	0.0000e+00		2.4600e-12		23.8770	5.1452		114.2434	1.1127
Atp5d		0.4560	2.6310	217.5623	2.3800e-01		0.9181	5.9959	640.4760	7.2400e-01		90.2913	0.3858	0.1545		114.6033	0.7929	0.1371		0.3440	1.0392	-0.1721	0.0000e+00	0.0000e+00	7.9200e-20		8.8800e-05		33.1908	1.2089		85.8677	0.9400
Yeats4		0.3075	3.4974	130.8003	4.3300e-02		0.3181	2.4554	266.6002	3.8700e-02		40.9694	0.2807	0.0868		120.2897	0.2785	0.1250		1.5539	-0.0115	0.5270	0.0000e+00	6.2700e-01	0.0000e+00		4.9500e-03		9.0761	2.5083		30.2294	1.6370
Ifngr1		2.0909	6.4035	2.6686	6.7600e-03		0.2994	3.3384	156.3662	1.1500e-01		0.4483	1.5056	0.2673		52.3511	0.2729	0.0892		6.8677	-2.4640	-1.5840	0.0000e+00	0.0000e+00	0.0000e+00		2.8400e-05		0.5970	5.1256		11.0890	2.5275
Cbara1		21.0978	199.9332	2.0332	5.3900e-03		0.3180	4.0616	332.2336	3.9700e-01		0.0108	18.9418	0.0992		91.8524	0.2919	0.0822		13.0585	-6.0199	-0.2700	0.0000e+00	0.0000e+00	2.8400e-24		6.7200e-09		0.1703	5.4506		23.2260	2.0636
Scml4		26.5438	193.6278	0.8543	4.6600e-01		29.1783	138.6223	0.1421	1.0000e+00		0.0049	23.1545	0.1154		0.0010	23.7293	0.1813		-2.2330	0.0354	0.6522	0.0000e+00	4.0500e-19	0.0000e+00		7.9200e-01		0.0768	5.1389		0.0064	6.4807
Ptges3		0.3097	3.0459	1409.1985	3.7800e-01		1.2324	3.6200	1033.3490	8.4800e-01		506.6305	0.2792	0.0994		303.5248	0.9131	0.2598		-0.7391	1.7094	1.3865	0.0000e+00	0.0000e+00	0.0000e+00		5.0500e-07		123.0020	1.8286		265.8760	0.7122
Frk		3.8021	5.7075	1.7276	2.5100e-02		0.2313	2.5005	230.5221	2.4300e-03		0.4196	2.1009	0.4258		106.2901	0.2097	0.0944		7.9849	-3.3245	-2.1727	0.0000e+00	0.0000e+00	0.0000e+00		4.2800e-03		0.6626	3.4044		15.7436	2.8841
Ppap2c		0.4055	6.0125	38.4566	4.7700e-05		0.4136	2.4049	141.1314	8.9000e-02		7.1835	0.3774	0.0697		64.2182	0.3496	0.1549		3.1602	-0.1103	1.1530	0.0000e+00	3.1100e-08	0.0000e+00		7.1300e-09		2.0058	3.9924		20.1054	1.4224
Hmha1		0.3097	7.4126	90.2830	2.7900e-08		0.3595	5.3967	56.7872	1.4300e-03		13.7217	0.2963	0.0442		11.9515	0.3350	0.0691		-0.1993	0.1775	0.6451	8.2600e-09	3.5100e-19	0.0000e+00		1.6900e-01		2.6074	5.4039		2.9899	3.5943
Cd164		0.2513	2.0412	235.2178	1.1500e-03		0.6758	2.8516	493.0376	3.1600e-01		126.4783	0.2220	0.1170		185.0496	0.5419	0.1978		0.5490	1.2877	0.7573	0.0000e+00	0.0000e+00	0.0000e+00		1.9000e-09		22.0533	2.2742		96.0156	0.9849
Bloc1s1		0.3032	2.6426	49.4383	4.8100e-04		0.3946	4.8469	297.6032	4.5800e-01		20.9403	0.2691	0.1132		67.7704	0.3627	0.0817		1.6944	0.4306	-0.4704	0.0000e+00	0.0000e+00	0.0000e+00		3.1600e-06		4.1829	2.7941		21.2071	1.8869
Midn		0.3381	2.2429	72.9926	2.2200e-03		0.6480	3.1158	659.1361	6.4300e-01		35.9132	0.2911	0.1389		233.5622	0.5313	0.1819		2.7012	0.8680	0.3884	0.0000e+00	0.0000e+00	0.0000e+00		1.6000e-12		8.6758	1.9247		115.4661	1.0338
Gm5512		0.3554	10.8045	73.5343	2.8000e-09		0.5586	3.3548	13.9121	1.6100e-05		7.7467	0.3430	0.0354		4.6410	0.4722	0.1546		-0.7392	0.4613	2.1249	0.0000e+00	0.0000e+00	0.0000e+00		9.6700e-03		1.7345	6.8557		1.7581	2.7936
Irak3		1.1477	12.2616	8.5620	4.6300e-05		12.3703	8.9947	0.4867	9.9500e-01		0.7744	1.0418	0.0915		0.0612	4.7768	0.5535		-3.6610	2.1970	2.5969	0.0000e+00	0.0000e+00	0.0000e+00		5.0200e-01		0.6735	6.8557		0.2326	6.0666
Mbd3		0.2717	1.8935	143.4824	1.7300e-02		0.5588	4.4722	289.7884	9.5200e-01		84.7521	0.2351	0.1352		71.3860	0.4917	0.1204		-0.2476	1.0643	-0.1673	7.9900e-16	0.0000e+00	2.8600e-12		2.9300e-05		16.1631	2.0177		31.8955	1.3898
Polr2e		0.2643	2.3444	291.2393	1.8900e-02		0.4644	1.8399	119.6069	2.0300e-01		138.3878	0.2356	0.1097		72.2522	0.3649	0.2155		-0.9376	0.6315	0.9734	0.0000e+00	0.0000e+00	0.0000e+00		8.6700e-03		27.4941	2.0194		24.0737	1.2385
Hsf2		0.2408	6.0621	226.5137	9.1800e-08		0.3472	1.7912	62.0369	4.6400e-02		42.6129	0.2306	0.0430		38.3244	0.2874	0.1737		-0.1530	0.3177	2.0146	8.2300e-05	0.0000e+00	0.0000e+00		1.9700e-04		6.2069	5.0155		9.0570	1.7850
Sgpl1		0.3515	1.6159	28.2609	2.0600e-03		0.4748	1.7523	441.7609	8.2700e-01		19.3729	0.2847	0.1903		275.8755	0.3690	0.2240		3.8319	0.3742	0.2355	0.0000e+00	0.0000e+00	2.5400e-26		3.2700e-12		4.4163	1.9895		92.4041	1.1954
BC030307		0.3352	10.5721	85.4246	3.3300e-08		8.7816	285.1509	7.9785	1.5000e-01		9.1484	0.3236	0.0340		0.0308	8.4923	0.0303		-8.2128	4.7139	-0.1683	0.0000e+00	0.0000e+00	1.2700e-04		7.7700e-01		1.9199	6.8557		0.0000	nan
Reep6		0.2376	6.0247	187.4925	3.1600e-05		83.9264	181.0874	0.0941	1.0000e+00		35.9537	0.2274	0.0433		0.0006	56.3306	0.3057		-15.8485	7.9527	2.8212	0.0000e+00	0.0000e+00	0.0000e+00		8.6800e-01		5.1689	5.1060		0.0067	6.4807
Mier2		0.9362	3.0433	5.6874	2.5700e-08		0.3054	2.6795	89.7938	1.0400e-01		2.0492	0.7001	0.2468		38.2857	0.2703	0.1151		4.2237	-1.3729	-1.0999	0.0000e+00	0.0000e+00	0.0000e+00		3.2900e-03		1.2258	2.6674		7.8278	2.3861
Cnn2		0.4077	4.3929	261.0190	6.2600e-01		0.8571	3.7053	1185.0574	8.5000e-01		64.1510	0.3704	0.0919		342.3981	0.6900	0.1944		2.4161	0.8976	1.0808	0.0000e+00	0.0000e+00	0.0000e+00		1.7700e-12		21.1216	1.7888		220.7485	0.9553
Ncoa7		2.3115	4.7831	1.8330	8.5800e-07		0.4040	2.7983	24.5661	3.8500e-04		0.4437	1.4952	0.3435		9.8875	0.3494	0.1364		4.4779	-2.0972	-1.3325	0.0000e+00	0.0000e+00	0.0000e+00		1.9200e-02		0.5554	4.8417		2.6787	2.6213
Dcn		3.2779	7.9038	2.0590	5.7200e-05		0.2337	1.7792	120.1883	3.5200e-06		0.3126	2.1931	0.3236		75.9497	0.2038	0.1277		7.9244	-3.4274	-1.3411	0.0000e+00	0.0000e+00	0.0000e+00		9.0100e-03		0.5661	4.4348		11.2169	2.5385
Tet1		0.2702	3.7821	3873.9881	6.0300e-01		0.2546	4.5343	187.3361	7.3900e-04		1130.6197	0.2509	0.0720		46.4208	0.2399	0.0583		-4.6062	-0.0646	-0.3048	0.0000e+00	1.0000e-06	1.8600e-26		5.1300e-07		243.9486	2.0970		7.7412	3.8211
Galnt4		3.0089	3.9068	1.5158	7.6700e-04		0.3354	5.1629	65.4698	1.4000e-04		0.4682	1.5616	0.4638		14.2819	0.3121	0.0686		4.9310	-2.3230	-2.7565	0.0000e+00	0.0000e+00	0.0000e+00		2.4200e-01		0.5920	3.6025		3.3481	3.4949
2310011J03Rik		0.2393	3.4725	117.4153	4.3400e-05		0.3903	2.1483	98.1967	3.3700e-01		38.6535	0.2221	0.0721		49.4285	0.3275	0.1614		0.3547	0.5604	1.1618	0.0000e+00	0.0000e+00	0.0000e+00		2.5000e-07		5.5631	3.8810		14.0796	1.5931
Cstb		0.3776	2.2436	611.3522	7.4100e-01		0.8387	2.7047	471.1437	5.8200e-01		296.3459	0.3202	0.1522		187.9318	0.6330	0.2461		-0.6571	0.9833	0.6934	0.0000e+00	0.0000e+00	0.0000e+00		1.0700e-02		88.1336	1.3493		115.1352	0.8075
Coq10a		0.5882	11.9826	27.3539	2.7200e-06		0.3479	3.3393	41.8434	4.0400e-04		2.5606	0.5574	0.0512		14.1087	0.3123	0.1031		2.4621	-0.8360	1.0088	0.0000e+00	0.0000e+00	0.0000e+00		1.7900e-02		1.0671	6.7004		3.2155	3.0284
Cradd		0.4780	6.6944	24.6045	3.6400e-06		19.7441	74.3656	2.1531	1.6600e-01		4.2411	0.4420	0.0747		0.0314	15.4960	0.2079		-7.0757	5.1317	1.4774	0.0000e+00	0.0000e+00	0.0000e+00		3.6600e-01		1.3603	5.0042		0.4135	3.4931
1110038D17Rik		0.5559	8.2106	24.3866	9.0900e-08		0.3253	3.1216	54.0281	3.5200e-05		3.2592	0.5164	0.0708		19.3346	0.2918	0.1024		2.5686	-0.8235	0.5322	0.0000e+00	0.0000e+00	0.0000e+00		5.9300e-02		1.3436	4.6659		4.3048	2.7159
4930430F08Rik		0.2258	3.8603	202.1644	3.4500e-07		0.4570	6.8007	47.8070	3.1700e-03		58.6520	0.2120	0.0607		7.9532	0.4260	0.0689		-2.8826	1.0066	0.1826	0.0000e+00	0.0000e+00	8.2500e-11		6.8000e-02		8.0952	3.9935		2.6222	3.4570
Pa2g4		0.2926	1.5776	188.3155	5.8300e-02		0.6289	4.6952	404.4770	8.3100e-01		132.8046	0.2425	0.1713		95.7176	0.5482	0.1295		-0.4724	1.1767	-0.4039	0.0000e+00	0.0000e+00	0.0000e+00		9.4300e-04		30.0666	1.4740		48.0895	1.1865
Gm16517		0.4644	4.6671	21.9081	8.0800e-07		0.4384	2.9801	77.5981	4.5400e-01		5.1435	0.4194	0.0966		29.4308	0.3775	0.1409		2.5165	-0.1517	0.5436	0.0000e+00	2.3200e-14	0.0000e+00		2.4600e-07		1.6182	3.9113		9.5483	1.6536
Ptprk		0.2817	8.8757	195.2904	1.1900e-05		0.2893	2.2384	151.2081	2.6500e-02		26.1505	0.2715	0.0358		74.1341	0.2539	0.1227		1.5033	-0.0966	1.7754	0.0000e+00	1.5800e-06	0.0000e+00		1.3500e-03		4.3423	5.6339		15.9861	1.9852
Ctdsp2		0.2611	1.1708	70.7829	1.5300e-03		0.4721	2.2712	248.3099	8.2500e-01		65.8880	0.2111	0.1920		120.7034	0.3861	0.1836		0.8734	0.8709	-0.0639	0.0000e+00	0.0000e+00	1.6700e-02		1.3700e-06		11.8734	1.8023		42.8244	1.2263
1700052N19Rik		0.2442	4.5068	157.9361	4.7400e-05		0.3765	5.2124	81.9481	1.0200e-03		40.1811	0.2301	0.0584		17.5661	0.3482	0.0743		-1.1937	0.5977	0.3460	0.0000e+00	0.0000e+00	1.3700e-25		2.3000e-02		6.4696	3.7878		5.0263	2.6484
Stxbp5		0.4212	4.9083	27.2841	9.0600e-05		0.2428	6.3278	404.2171	4.4100e-06		6.2438	0.3850	0.0867		75.5027	0.2323	0.0431		3.5960	-0.7289	-1.0089	0.0000e+00	0.0000e+00	0.0000e+00		3.0400e-03		1.8319	3.7064		11.7663	4.2315
Spryd4		0.1797	5.0878	586.7144	3.1700e-03		0.2737	2.5751	113.2324	3.3800e-01		137.9937	0.1724	0.0405		49.4196	0.2447	0.1058		-1.4814	0.5056	1.3849	0.0000e+00	0.0000e+00	0.0000e+00		1.4300e-03		13.1347	5.6176		9.5743	2.4562
Mum1		0.2470	2.1105	105.2044	1.7100e-02		0.2864	2.1061	132.3710	1.0600e-02		54.9974	0.2190	0.1135		70.0007	0.2494	0.1298		0.3480	0.1874	0.1934	0.0000e+00	2.8100e-24	5.4500e-12		4.0000e-02		9.3152	2.5467		14.3878	2.0119
Arhgap18		3.3022	6.6813	1.3490	1.4000e-03		0.3506	4.4797	52.6610	3.9200e-03		0.2341	2.0925	0.3563		13.3379	0.3222	0.0817		5.8323	-2.6993	-2.1253	0.0000e+00	0.0000e+00	0.0000e+00		1.8200e-02		0.4121	6.8557		3.1889	3.3449
Cisd1		0.2947	1.8682	243.4107	1.4200e-01		0.5708	9.8228	515.5480	9.6900e-01		146.4636	0.2508	0.1492		57.8392	0.5342	0.0649		-1.3404	1.0907	-1.2013	0.0000e+00	0.0000e+00	0.0000e+00		4.0000e-02		30.9875	1.7934		28.6229	1.4908
Tspan31		0.2558	2.9051	370.7284	1.9200e-02		0.8860	5.9123	574.7689	9.5000e-01		144.5984	0.2326	0.0917		106.2122	0.7644	0.1383		-0.4451	1.7164	0.5916	0.0000e+00	0.0000e+00	0.0000e+00		2.5500e-08		28.1465	2.1251		75.8151	1.0059
Timm13		0.3636	1.5147	350.1865	6.6700e-01		1.1549	11.9883	1166.2168	9.9900e-01		255.3678	0.2892	0.2055		102.7409	1.0516	0.0897		-1.3136	1.8627	-1.1961	0.0000e+00	0.0000e+00	0.0000e+00		5.8000e-03		66.6126	1.2543		103.3067	0.8957
Cirbp		0.2514	5.0226	134.0657	4.8700e-06		0.2969	4.0908	98.8566	1.7600e-04		30.5324	0.2378	0.0540		27.1625	0.2747	0.0750		-0.1687	0.2081	0.4733	6.9300e-06	3.2300e-27	0.0000e+00		6.1900e-02		4.6615	4.5663		5.5715	3.1572
Sgta		0.2681	3.6345	369.3083	6.8100e-03		0.9009	39.1917	3429.8570	6.6800e-01		115.0340	0.2477	0.0760		93.1536	0.8792	0.0238		-0.3044	1.8275	-1.6732	2.1300e-18	0.0000e+00	0.0000e+00		1.6100e-09		22.5697	2.5225		78.3354	1.2308
Lrrc20		22.4239	99.3076	1.0529	1.1700e-01		0.4190	8.1974	46.7373	9.6200e-06		0.0109	18.0467	0.1831		6.5701	0.3961	0.0540		9.2332	-5.5098	-1.7614	0.0000e+00	0.0000e+00	0.0000e+00		5.8000e-02		0.1586	6.8557		1.8266	5.0045
Usp15		0.3148	4.1305	98.0779	7.8200e-05		0.3186	2.1412	280.8808	1.0600e-01		26.4842	0.2906	0.0772		146.7007	0.2738	0.1412		2.4697	-0.0859	0.8718	0.0000e+00	8.7800e-07	0.0000e+00		6.0700e-06		6.0917	2.7707		34.4239	1.7171
Pdxk		0.3024	8.7688	129.9261	2.0000e-06		0.2536	8.7582	617.6345	4.2000e-03		16.8264	0.2914	0.0368		81.0696	0.2453	0.0327		2.2684	-0.2483	-0.1684	0.0000e+00	0.0000e+00	1.9100e-09		1.1800e-03		3.2541	5.4840		15.0933	4.0867
Obfc2b		0.2736	2.2387	88.6053	2.4600e-06		0.3191	2.0002	107.7037	3.0000e-02		44.4468	0.2409	0.1195		62.9544	0.2691	0.1586		0.5022	0.1598	0.4091	0.0000e+00	2.4000e-13	0.0000e+00		8.5200e-03		8.0046	2.4468		14.2862	1.7430
Trpm2		0.2946	3.5794	215.0816	1.6200e-02		0.7394	5.5330	21.2152	1.4100e-02		66.5180	0.2699	0.0835		4.3693	0.6423	0.1314		-3.9283	1.2510	0.6538	0.0000e+00	0.0000e+00	0.0000e+00		1.1000e-01		13.7195	2.6416		2.3570	2.3452
Ptbp1		0.3878	2.4417	531.9557	2.2400e-01		0.4672	3.7628	4069.6835	6.9600e-02		237.2464	0.3305	0.1478		1157.9933	0.4135	0.1145		2.2872	0.3232	-0.3680	0.0000e+00	0.0000e+00	0.0000e+00		1.1700e-04		74.2434	1.3082		405.1385	1.6926
Ddit3		0.3302	5.7257	154.9829	9.5000e-03		0.3310	7.0578	1301.3762	8.4100e-01		30.5085	0.3102	0.0614		207.6972	0.3140	0.0511		2.7672	0.0173	-0.2658	0.0000e+00	2.5700e-01	1.0200e-15		4.3400e-06		7.4981	2.7630		57.3697	2.2812
Col18a1		0.2428	2.1275	180.6845	3.0000e-03		0.2366	3.8078	270.7741	4.9500e-04		93.8121	0.2159	0.1101		80.3352	0.2213	0.0651		-0.2237	0.0351	-0.7571	9.4000e-14	1.5000e-02	0.0000e+00		8.7000e-01		16.4810	2.2896		13.2299	3.1509
Cnksr3		20.6297	92.9270	0.8766	1.9300e-01		0.3151	4.3479	80.6062	2.0700e-04		0.0109	16.8091	0.1860		21.0930	0.2916	0.0746		10.9190	-5.8489	-1.3184	0.0000e+00	0.0000e+00	0.0000e+00		9.4400e-03		0.1372	5.1709		4.4469	3.2481
Rufy2		13.9544	51.1600	0.5187	9.9800e-01		0.2985	2.0850	84.0951	1.3900e-02		0.0126	10.2248	0.2743		45.1598	0.2576	0.1369		11.8032	-5.3108	-1.0031	0.0000e+00	0.0000e+00	0.0000e+00		6.9600e-05		0.0957	6.8557		9.2436	2.1070
Pcbp3		0.2193	7.0279	428.4532	1.5900e-04		0.2620	3.1337	164.9681	6.1800e-03		71.8452	0.2114	0.0352		60.0912	0.2392	0.0879		-0.2577	0.1779	1.3184	3.8200e-11	1.7600e-22	0.0000e+00		3.8600e-02		8.6050	5.8967		11.2445	2.5300
Stat2		0.4405	4.2582	20.4210	4.8000e-06		0.3624	8.4197	73.6764	9.9100e-03		5.3688	0.3959	0.1015		10.1110	0.3455	0.0465		0.9133	-0.1964	-1.1278	0.0000e+00	2.7300e-21	0.0000e+00		2.5500e-01		1.5653	3.9085		2.4327	4.8851
4932415G12Rik		57.7290	159.4329	0.4533	3.0000e-01		0.5325	4.0615	16.5526	9.6600e-04		0.0033	42.0623	0.2629		4.5913	0.4663	0.1240		10.4638	-6.4950	-1.0836	0.0000e+00	0.0000e+00	0.0000e+00		9.5500e-02		0.0931	6.8557		1.6462	3.2947
Raet1b		1.9073	7.0948	2.9118	1.0600e-04		0.3688	3.0930	31.6232	2.1000e-05		0.4557	1.4616	0.2211		12.0316	0.3262	0.1182		4.7226	-2.1637	-0.9035	0.0000e+00	0.0000e+00	0.0000e+00		1.8300e-02		0.5519	6.8557		2.8503	2.8545
Timeless		0.2053	1.2139	138.6860	2.8900e-03		4.3741	13.2118	2.1882	4.5700e-05		127.9372	0.1736	0.1554		0.2330	3.1941	0.2723		-9.1009	4.2015	0.8090	0.0000e+00	0.0000e+00	0.0000e+00		1.0400e-01		16.3521	2.3399		0.4976	6.0099
Nup37		0.1632	3.0573	1807.1372	1.9000e-02		0.5074	7.6136	37.2587	9.8500e-04		669.9486	0.1540	0.0564		5.6874	0.4714	0.0712		-6.8801	1.6136	0.3359	0.0000e+00	0.0000e+00	6.3400e-22		5.5600e-01		73.3209	3.4644		2.0610	3.7200
Ikbip		0.2892	2.4745	106.8504	2.5700e-03		0.7494	17.6382	2037.8815	7.7000e-02		46.9548	0.2574	0.1109		121.8441	0.7152	0.0453		1.3757	1.4746	-1.2899	0.0000e+00	0.0000e+00	0.0000e+00		7.7600e-12		9.7205	2.3116		82.7031	1.4150
Fbxo5		0.2400	1.9555	155.4508	8.6800e-05		0.4332	7.6157	48.1736	5.0300e-04		87.8468	0.2119	0.1173		7.1804	0.4075	0.0594		-3.6128	0.9435	-0.9827	0.0000e+00	0.0000e+00	0.0000e+00		4.3900e-01		14.3092	2.4086		2.1518	4.2939
Asf1a		7.3038	14.1092	1.3072	6.3400e-06		0.3725	2.1655	33.6366	3.0500e-02		0.1356	4.5119	0.3809		17.5053	0.3138	0.1590		7.0123	-3.8458	-1.2602	0.0000e+00	0.0000e+00	0.0000e+00		4.4100e-04		0.4072	6.0805		4.4209	2.0338
Nt5dc1		0.3045	8.8991	101.2509	2.5100e-05		0.4858	4.7843	20.4969	3.9200e-05		13.0556	0.2934	0.0369		4.7688	0.4363	0.1005		-1.4530	0.5726	1.4470	0.0000e+00	0.0000e+00	0.0000e+00		3.6500e-01		2.3605	6.3906		1.5924	3.9406
Hivep2		0.9551	9.0442	10.8850	5.4900e-07		0.3015	2.5542	116.1525	6.2400e-03		1.3136	0.8493	0.1071		50.1159	0.2673	0.1140		5.2537	-1.6679	0.0897	0.0000e+00	0.0000e+00	5.5400e-07		1.9300e-04		0.9023	5.2288		11.4030	2.0882
Rexo1		0.1525	4.8045	1979.9751	2.3600e-04		0.2862	2.6142	170.1086	3.9500e-02		484.6542	0.1470	0.0360		73.4441	0.2543	0.1110		-2.7222	0.7908	1.6257	0.0000e+00	0.0000e+00	0.0000e+00		1.7900e-04		37.4835	6.2776		15.1891	2.2408
Gm10778		0.4909	3.0824	113.7972	7.5500e-01		0.5137	5.7858	102.8887	5.0100e-01		40.0798	0.4201	0.1446		19.5894	0.4692	0.0872		-1.0328	0.1596	-0.7291	0.0000e+00	1.9300e-13	0.0000e+00		2.6600e-02		14.5851	1.5925		7.5256	2.1604
Katna1		0.2185	1.6327	345.9781	1.5100e-02		0.2689	1.5836	137.2569	2.7400e-03		248.5220	0.1894	0.1348		96.1732	0.2265	0.1577		-1.3697	0.2580	0.2261	0.0000e+00	0.0000e+00	2.5800e-14		6.4400e-01		38.9349	2.0040		18.5131	1.8079
D10Wsu52e		0.3404	2.9993	283.6858	7.3500e-02		0.5621	2.1782	145.7142	7.0000e-01		104.6885	0.3029	0.1107		73.8476	0.4417	0.2146		-0.5035	0.5442	0.9546	0.0000e+00	0.0000e+00	0.0000e+00		5.9600e-02		28.8457	1.6141		29.8199	1.0968
Abca7		73.6451	159.9335	0.2151	1.0000e+00		0.3478	3.1195	38.9703	1.5800e-04		0.0014	48.7659	0.3002		14.0568	0.3096	0.1099		13.2771	-7.2993	-1.4502	0.0000e+00	0.0000e+00	0.0000e+00		3.1300e-02		0.0339	6.8557		3.3292	2.7840
Ddx21		0.2997	2.7600	868.6571	4.5400e-01		0.6292	2.9353	331.2221	2.4100e-01		348.4818	0.2676	0.1072		126.3243	0.5101	0.1933		-1.4640	0.9308	0.8506	0.0000e+00	0.0000e+00	0.0000e+00		6.7800e-02		85.3262	1.5973		60.3144	1.0271
Mdm2		0.2731	4.9014	707.0311	6.1900e-03		0.9622	4.6555	932.3649	8.5200e-01		163.9735	0.2570	0.0593		216.7543	0.7905	0.1787		0.4026	1.6210	1.5910	0.0000e+00	0.0000e+00	0.0000e+00		4.4100e-11		33.2127	2.6381		161.7690	0.8767
Zbtb39		5.3855	10.4065	2.0026	1.8900e-04		0.2738	1.9185	100.9627	4.0300e-02		0.2369	3.4112	0.3480		59.3869	0.2364	0.1369		7.9696	-3.8513	-1.3462	0.0000e+00	0.0000e+00	0.0000e+00		5.1100e-04		0.6131	3.1855		10.4995	2.2951
Ahi1		0.5788	5.6434	15.9311	2.0600e-06		0.2820	2.3012	124.1094	5.2100e-03		3.1265	0.5204	0.1008		60.7908	0.2483	0.1197		4.2812	-1.0677	0.2481	0.0000e+00	0.0000e+00	5.9500e-18		4.8000e-04		1.2637	4.1111		12.7097	2.0375
Appl2		1.1002	6.1995	7.3349	3.3900e-05		0.2972	3.0820	81.8163	1.0300e-02		1.3683	0.9246	0.1565		29.7757	0.2687	0.0961		4.4437	-1.7829	-0.7038	0.0000e+00	0.0000e+00	0.0000e+00		2.9300e-02		1.0059	4.3079		6.2637	2.5770
Ccdc138		0.2157	4.2611	187.0682	5.1700e-08		31.9495	61.8241	0.2345	9.9700e-01		49.6327	0.2042	0.0534		0.0040	20.6482	0.3490		-13.6056	6.6599	2.7073	0.0000e+00	0.0000e+00	0.0000e+00		8.6800e-01		6.1337	4.8484		0.0583	6.4807
Tmem5		0.3812	10.5893	61.6547	4.2600e-07		0.5467	6.8755	381.2487	7.5500e-01		6.5405	0.3666	0.0386		61.4022	0.5020	0.0819		3.2308	0.4533	1.0859	0.0000e+00	0.0000e+00	0.0000e+00		2.2000e-15		1.6409	6.3855		27.5736	1.6558
Ube2g2		0.2479	4.0846	149.3679	4.1600e-05		0.5185	4.2123	307.9813	6.7200e-01		41.5838	0.2319	0.0643		79.1101	0.4584	0.1150		0.9278	0.9834	0.8403	0.0000e+00	0.0000e+00	0.0000e+00		8.7800e-11		6.3428	3.8439		33.2188	1.3122
Pofut2		0.2354	3.9455	325.2915	1.2100e-02		0.8628	7.3937	436.0457	8.9800e-01		92.3360	0.2209	0.0626		63.3704	0.7679	0.1100		-0.5431	1.7977	0.8130	0.0000e+00	0.0000e+00	0.0000e+00		1.1000e-11		15.3236	3.1996		46.2510	1.0636
Eid3		39.4283	185.7412	0.6011	4.6700e-01		1.2986	9.2052	7.5340	8.2000e-06		0.0038	31.9519	0.1841		0.8954	1.1195	0.1335		7.8944	-4.8350	-0.4631	0.0000e+00	0.0000e+00	0.0000e+00		2.4100e-01		0.0800	6.8557		0.8378	5.2608
Ccdc41		0.3388	8.3405	80.5922	6.3000e-07		0.3281	2.3300	66.8071	3.0100e-02		11.3989	0.3242	0.0446		32.1325	0.2839	0.1347		1.4951	-0.1912	1.5928	0.0000e+00	7.8900e-20	0.0000e+00		2.5100e-03		2.4345	5.3935		7.2784	2.0777
Fabp7		3.4366	6.9695	1.3317	1.0500e-04		0.2081	6.5673	301.1028	1.8600e-06		0.2146	2.2377	0.3380		53.5490	0.2009	0.0352		7.9629	-3.4774	-3.2647	0.0000e+00	0.0000e+00	0.0000e+00		5.0200e-01		0.3998	6.8557		6.0533	6.4734
Csrp2		0.2991	1.8244	263.0927	7.4700e-02		0.2987	2.8894	189.9325	6.9200e-02		155.3613	0.2544	0.1478		73.1338	0.2684	0.1025		-1.0870	0.0773	-0.5283	0.0000e+00	5.5600e-05	0.0000e+00		1.2600e-01		37.0660	1.5130		16.3469	2.1237
Stat6		0.2407	3.1384	178.7248	9.4800e-04		0.2628	3.9936	1090.2374	1.4300e-02		63.3789	0.2220	0.0773		296.3035	0.2455	0.0656		2.2250	0.1449	-0.2356	0.0000e+00	1.3800e-20	4.9400e-18		3.7000e-06		10.4842	2.9394		58.2151	2.8076
Phlda1		0.3407	2.5697	67.9702	1.7100e-03		0.3271	1.8013	319.8640	1.0100e-01		29.6490	0.2981	0.1269		193.0755	0.2743	0.1608		2.7031	-0.1200	0.3418	0.0000e+00	4.2200e-09	0.0000e+00		2.1200e-05		7.2714	2.0440		50.6656	1.3984
Chst11		1.4041	4.2275	3.7946	1.8100e-05		0.2265	6.4999	1083.6912	2.3100e-01		1.0129	1.0330	0.2563		195.2690	0.2177	0.0391		7.5908	-2.2463	-2.7127	0.0000e+00	0.0000e+00	0.0000e+00		3.3600e-05		0.8759	3.4163		30.4806	4.0302
Rps26		0.8839	2.4802	9298.5106	8.5900e-01		2.1181	39.7271	28299.6451	8.5500e-01		3896.6088	0.6483	0.2650		745.4131	2.0080	0.0511		-2.3861	1.6309	-2.3731	0.0000e+00	0.0000e+00	0.0000e+00		3.7300e-03		2463.0269	0.8022		1440.4404	0.7484
D10Wsu102e		0.2034	2.1152	254.7111	3.1400e-03		0.3200	3.0625	91.9100	2.9400e-03		135.7971	0.1838	0.0965		33.8685	0.2872	0.1028		-2.0034	0.6443	0.0921	0.0000e+00	0.0000e+00	7.2600e-03		8.0200e-02		17.0426	3.0239		7.6353	2.3974
Vnn1		15.6102	55.0818	1.1767	1.4300e-03		0.2975	2.4035	71.9142	4.9200e-04		0.0253	11.1735	0.2764		34.1666	0.2615	0.1218		10.3966	-5.4170	-1.1823	0.0000e+00	0.0000e+00	0.0000e+00		9.9500e-04		0.2315	5.7659		6.5169	2.5948
Kif5a		0.2169	4.5601	247.5642	2.1600e-10		0.2812	8.5868	130.0671	3.7900e-07		62.3454	0.2058	0.0514		17.9079	0.2711	0.0364		-1.7997	0.3977	-0.4975	0.0000e+00	0.0000e+00	0.0000e+00		9.0400e-01		8.2698	4.3057		3.0263	6.0113
1810008A18Rik		0.5426	5.0550	16.1881	1.9200e-10		0.2714	4.7775	260.2519	3.8500e-02		3.5641	0.4861	0.1038		62.4816	0.2552	0.0600		4.1318	-0.9297	-0.7916	0.0000e+00	0.0000e+00	0.0000e+00		2.5100e-04		1.3218	4.0903		11.4621	3.1647
2510003E04Rik		3.2987	6.3851	2.3290	1.5200e-05		0.3481	2.4284	134.3253	2.9400e-01		0.4183	2.0644	0.3332		62.4799	0.3015	0.1351		7.2228	-2.7755	-1.3027	0.0000e+00	0.0000e+00	0.0000e+00		7.9500e-07		0.7057	3.5470		15.5090	1.8231
Scyl2		0.1621	4.7427	1098.0268	6.5300e-07		3.6033	5.6105	2.3582	1.7300e-03		267.1880	0.1560	0.0378		0.5050	2.1488	0.3808		-9.0472	3.7838	3.3314	0.0000e+00	0.0000e+00	0.0000e+00		1.0600e-01		22.8175	5.8749		0.8468	2.8634
L3mbtl3		2.3056	4.7330	2.1440	1.6600e-03		0.3674	5.4682	145.1771	3.8900e-02		0.5110	1.4586	0.3439		29.6446	0.3419	0.0695		5.8583	-2.0929	-2.3064	0.0000e+00	0.0000e+00	0.0000e+00		1.1300e-05		0.6357	4.6206		8.0830	2.5973
Mthfd1l		0.2467	2.2278	91.2229	4.6300e-04		0.3478	4.1144	69.0559	2.3600e-02		46.1035	0.2195	0.1103		18.5135	0.3188	0.0835		-1.3163	0.5381	-0.4026	0.0000e+00	0.0000e+00	0.0000e+00		1.9200e-01		7.3692	2.7070		4.6567	2.7546
C030046I01Rik		0.2774	2.8217	129.2165	1.4800e-04		0.4389	4.5099	548.3449	8.7100e-01		51.2220	0.2504	0.0982		133.7027	0.3945	0.1024		1.3842	0.6556	0.0613	0.0000e+00	0.0000e+00	1.9300e-03		4.2300e-07		9.5458	2.7052		48.2714	1.5271
3110003A17Rik		0.2502	1.3245	103.0399	8.6900e-03		0.7471	15.2110	1004.1608	2.8600e-02		85.3258	0.2079	0.1686		70.8691	0.7094	0.0507		-0.2678	1.7705	-1.7340	3.1600e-19	0.0000e+00	0.0000e+00		4.5700e-08		14.4230	1.9520		47.2404	1.3205
Tcp11l2		49.1476	67.1943	0.2732	9.9900e-01		0.4739	3.6947	23.1448	1.3900e-04		0.0042	26.9376	0.4301		7.1398	0.4135	0.1263		10.7284	-6.0255	-1.7677	0.0000e+00	0.0000e+00	0.0000e+00		9.1000e-03		0.0897	6.8557		2.3377	2.7139
Rrp1		0.2620	1.6625	145.7329	2.8300e-02		0.4914	5.1977	520.2971	3.9100e-01		95.6208	0.2242	0.1432		112.2042	0.4426	0.1009		0.2307	0.9811	-0.5047	1.2600e-17	0.0000e+00	0.0000e+00		7.8500e-05		18.1120	1.8954		46.4715	1.3806
Ccdc38		3.5108	8.1622	2.2576	8.1100e-04		1.5481	5.8041	4.4686	4.8600e-04		0.3190	2.3628	0.3103		0.8411	1.1647	0.2299		1.3989	-1.0206	-0.4328	0.0000e+00	0.0000e+00	0.0000e+00		5.3700e-01		0.6349	3.8891		0.8288	3.8281
Syde1		0.4461	3.4246	22.4159	1.9900e-04		0.3483	2.5030	250.6658	7.8100e-01		7.2993	0.3916	0.1236		111.2647	0.3028	0.1316		3.9301	-0.3709	0.0902	0.0000e+00	0.0000e+00	2.2900e-03		1.7700e-07		2.2552	2.8420		29.1130	1.7136
Ccdc6		0.2437	4.4928	274.9981	1.3200e-05		0.5141	3.0941	347.2124	5.0200e-01		70.0175	0.2297	0.0581		119.7624	0.4385	0.1475		0.7744	0.9328	1.3442	0.0000e+00	0.0000e+00	0.0000e+00		3.9200e-09		11.6387	3.3452		49.9947	1.1928
Msrb3		0.3454	1.7038	33.5612	2.6000e-05		0.8642	30.2805	3499.4373	7.4400e-01		21.6776	0.2833	0.1794		125.2523	0.8383	0.0299		2.5306	1.5649	-2.5840	0.0000e+00	0.0000e+00	0.0000e+00		1.3200e-14		5.0707	1.9756		99.6653	1.1441
Suox		0.2923	9.0873	128.0790	2.0200e-08		0.1888	3.9965	543.0813	1.5000e-07		15.7048	0.2822	0.0345		159.3968	0.1791	0.0519		3.3433	-0.6557	0.5869	0.0000e+00	0.0000e+00	0.0000e+00		6.1100e-02		2.8412	6.2521		18.6367	4.1062
Utp20		0.2557	3.0455	185.7039	4.5300e-03		0.3223	3.8244	303.8487	1.5300e-02		67.8662	0.2341	0.0848		89.2594	0.2943	0.0868		0.3953	0.3301	0.0333	0.0000e+00	0.0000e+00	3.4300e-01		1.0700e-02		11.6072	2.7824		22.1164	1.9895
Gm5424		0.3410	1.9544	37.5233	1.7400e-03		0.3585	3.6680	332.5590	3.9100e-02		21.2699	0.2873	0.1578		101.0674	0.3232	0.0983		2.2484	0.1697	-0.6840	0.0000e+00	1.8500e-22	0.0000e+00		2.2100e-05		4.8640	2.1274		28.3663	1.8410
Ccdc109a		236.4536	28.5587	0.2876	4.6600e-01		0.3258	8.3251	91.8465	2.4900e-04		0.0105	25.1016	0.8831		12.8544	0.3120	0.0428		10.2630	-6.3302	-4.3659	0.0000e+00	0.0000e+00	0.0000e+00		3.6200e-01		0.2346	5.9264		2.6320	5.2481
Ap3d1		0.3073	4.4284	277.5593	2.7100e-02		0.6733	11.4593	2110.8920	5.7400e-01		68.8543	0.2855	0.0700		202.1308	0.6324	0.0604		1.5537	1.1474	-0.2134	0.0000e+00	0.0000e+00	1.4200e-12		2.2000e-10		15.9521	2.4232		120.8485	1.2384
Nhsl1		0.3100	10.4257	100.5000	7.7400e-06		0.2554	3.8649	207.8034	1.9200e-04		11.3125	0.2995	0.0334		60.1268	0.2378	0.0694		2.4101	-0.3332	1.0529	0.0000e+00	0.0000e+00	0.0000e+00		8.3300e-05		2.1038	6.8557		11.4835	2.8502
Prdm4		0.2351	6.2394	211.0506	7.6700e-04		0.3328	2.2354	126.3871	1.9900e-02		38.6143	0.2255	0.0409		62.9235	0.2859	0.1404		0.7045	0.3421	1.7780	0.0000e+00	0.0000e+00	0.0000e+00		4.6900e-07		5.4703	5.2168		15.3059	1.8007
Uhrf1bp1l		0.3387	2.6409	41.5257	7.4100e-05		0.4862	2.0454	106.9551	5.4500e-01		17.7877	0.2973	0.1234		57.6566	0.3870	0.2042		1.6966	0.3806	0.7266	0.0000e+00	0.0000e+00	0.0000e+00		7.4900e-08		4.0099	2.5576		20.1072	1.2609
Btbd2		0.2058	1.4348	113.2445	1.1500e-05		0.4160	1.5335	36.0657	1.3900e-01		89.5745	0.1779	0.1360		25.7701	0.3227	0.2236		-1.7974	0.8594	0.7172	0.0000e+00	0.0000e+00	0.0000e+00		1.9400e-04		10.5260	2.7963		7.1566	1.5137
1110012D08Rik		0.8704	7.0634	9.3233	3.9600e-07		0.3397	3.0911	68.8580	2.4200e-02		1.4648	0.7682	0.1175		24.4867	0.3038	0.1061		4.0633	-1.3384	-0.1484	0.0000e+00	0.0000e+00	3.0800e-07		5.2100e-04		0.9072	4.9909		5.8363	2.4756
Slc6a15		0.1967	6.4352	378.2239	1.1000e-08		0.3191	5.5863	57.5193	2.4000e-06		69.1040	0.1900	0.0343		11.8625	0.2999	0.0615		-2.5424	0.6587	0.8440	0.0000e+00	0.0000e+00	0.0000e+00		3.5800e-01		6.8590	6.8557		2.3650	4.6668
Tmcc3		0.4223	2.5686	20.7742	4.2600e-05		0.3092	3.9008	262.4855	1.3400e-01		9.1171	0.3586	0.1526		76.9166	0.2836	0.0835		3.0766	-0.3383	-0.8697	0.0000e+00	0.0000e+00	0.0000e+00		1.3200e-03		2.5305	2.5151		18.5190	2.0949
Samd5		11.1870	30.7806	1.3352	2.8700e-03		0.2748	4.4599	149.8495	7.5200e-04		0.0449	8.0136	0.2722		39.1770	0.2566	0.0672		9.7691	-4.9649	-2.0185	0.0000e+00	0.0000e+00	0.0000e+00		4.7900e-03		0.3154	6.8557		7.1626	3.3056
E2f7		4.2941	5.2049	1.0142	5.0000e-05		0.4467	5.1916	31.7059	7.6000e-05		0.2188	2.2575	0.4673		7.0069	0.4072	0.0872		5.0010	-2.4710	-2.4219	0.0000e+00	0.0000e+00	0.0000e+00		1.5700e-01		0.4350	3.9660		2.1910	3.2844
Krr1		0.2471	3.2381	186.2172	2.5600e-05		0.3465	4.4938	233.2590	1.8700e-01		64.5657	0.2277	0.0784		57.6245	0.3196	0.0781		-0.1641	0.4894	-0.0064	5.1300e-07	0.0000e+00	4.0600e-01		2.0100e-03		10.9249	2.9368		15.4265	2.1928
Vezt		0.7413	8.8479	14.5285	3.3600e-06		0.3320	4.0457	70.4812	1.0200e-03		1.8122	0.6772	0.0865		19.5237	0.3041	0.0835		3.4295	-1.1549	-0.0510	0.0000e+00	0.0000e+00	2.6600e-01		1.8700e-02		0.9921	5.5781		4.6750	2.9202
1190007I07Rik		0.2272	4.6910	227.2145	4.9200e-05		3.7847	5.6377	1.8649	5.0300e-02		55.6353	0.2155	0.0518		0.4034	2.1078	0.4197		-7.1077	3.2902	3.0197	0.0000e+00	0.0000e+00	0.0000e+00		3.7500e-01		7.8514	4.1557		0.6730	3.6624
Zfp365		0.3987	2.9769	24.9116	4.2300e-04		0.3897	3.5079	257.2334	3.7100e-01		9.5566	0.3476	0.1293		80.3948	0.3483	0.1066		3.0725	0.0030	-0.2783	0.0000e+00	2.1100e-01	1.7200e-25		1.2100e-07		2.4779	2.8221		25.4975	1.6333
Ltv1		0.2246	3.9001	269.9951	5.6300e-05		0.3506	3.1213	74.2511	4.5700e-05		77.1123	0.2112	0.0592		26.6697	0.3123	0.1098		-1.5318	0.5640	0.8912	0.0000e+00	0.0000e+00	0.0000e+00		8.2200e-02		11.1584	3.4441		6.9059	2.1679
Supv3l1		0.1704	5.3193	663.7847	1.1900e-04		0.3865	7.8774	73.2062	5.5600e-03		147.6816	0.1643	0.0360		10.7930	0.3661	0.0533		-3.7743	1.1560	0.5670	0.0000e+00	0.0000e+00	0.0000e+00		6.0500e-02		12.2231	6.7863		2.9630	3.8667
Mbd6		0.5504	7.8894	22.5166	5.7700e-09		0.3451	3.4595	106.9436	9.4000e-03		3.1932	0.5114	0.0699		34.0698	0.3113	0.0992		3.4154	-0.7163	0.5034	0.0000e+00	0.0000e+00	0.0000e+00		8.7400e-05		1.2304	5.2943		8.9034	2.0855
Shmt2		0.3225	2.4679	44.3942	5.5900e-04		0.4213	4.4937	221.6698	4.0500e-01		19.7114	0.2828	0.1239		55.1222	0.3810	0.0962		1.4836	0.4302	-0.3650	0.0000e+00	0.0000e+00	0.0000e+00		2.7000e-05		4.3833	2.5079		18.4069	1.6466
A130042E20Rik		0.3194	6.4701	61.0412	1.2800e-06		0.4032	5.7218	35.1334	4.5300e-06		10.7116	0.3028	0.0528		7.1699	0.3744	0.0732		-0.5792	0.3060	0.4711	0.0000e+00	0.0000e+00	0.0000e+00		5.1400e-01		2.2022	5.0462		1.9183	4.0545
Nt5dc3		1.7518	4.9695	3.3093	5.4800e-08		0.2943	2.3671	209.9315	8.3600e-02		0.7270	1.2426	0.2772		99.6647	0.2584	0.1227		7.0991	-2.2659	-1.1765	0.0000e+00	0.0000e+00	0.0000e+00		5.8600e-06		0.7453	4.2083		22.7703	1.7216
Rpl41		1.0575	2.5977	20530.8490	7.6400e-01		2.3325	21.2264	53733.0555	8.5100e-01		8252.7699	0.7482	0.2913		2656.2371	2.0972	0.0999		-1.6355	1.4869	-1.5443	0.0000e+00	0.0000e+00	0.0000e+00		2.1700e-01		6033.1770	0.7085		5357.5217	0.6818
Slc2a12		17.1742	123.3549	2.7729	5.3800e-03		9.6658	36.9776	1.8284	2.6800e-02		0.0232	14.9386	0.1270		0.0623	7.2822	0.2429		1.4208	-1.0366	0.9361	0.0000e+00	0.0000e+00	0.0000e+00		7.9500e-01		0.3107	4.8928		0.3433	6.4807
Tsfm		0.3155	2.9207	35.3480	3.0100e-06		0.3567	6.9073	133.9635	6.3800e-03		13.9261	0.2816	0.1089		22.0191	0.3370	0.0549		0.6610	0.2589	-0.9870	0.0000e+00	0.0000e+00	0.0000e+00		3.3200e-03		2.7055	3.3435		5.5559	3.2758
Tyms-ps		0.5496	12.2974	34.3872	2.4300e-05		5.0769	15.4554	1.5192	2.3400e-02		3.1439	0.5243	0.0462		0.1348	3.4389	0.3003		-4.5440	2.7136	2.7005	0.0000e+00	0.0000e+00	0.0000e+00		6.6900e-01		1.2106	6.3220		0.3406	6.4255
Serinc1		0.4242	10.8439	649.3168	2.1700e-01		0.8503	5.8641	4002.4538	2.7300e-01		67.3656	0.4064	0.0428		717.1120	0.7399	0.1295		3.4121	0.8646	1.5984	0.0000e+00	0.0000e+00	0.0000e+00		1.6000e-15		23.5310	2.3347		490.6233	1.1617
Prep		1.6006	4.3934	3.2857	5.0300e-06		0.3599	1.9933	109.7436	2.3700e-01		0.8455	1.1199	0.2828		61.0513	0.3011	0.1643		6.1741	-1.8950	-0.7839	0.0000e+00	0.0000e+00	0.0000e+00		9.9200e-08		0.7914	3.6585		16.6173	1.5105
1500009L16Rik		0.2101	5.1676	347.7024	8.1500e-04		0.2611	3.6454	523.7360	5.3300e-01		78.9973	0.2007	0.0451		164.1212	0.2419	0.0744		1.0549	0.2689	0.7225	0.0000e+00	0.0000e+00	0.0000e+00		4.1900e-05		10.1479	4.4698		30.2221	2.6167
Mex3d		0.3375	6.8544	94.9346	5.3000e-06		0.3650	2.4537	144.0946	3.2600e-01		15.3936	0.3204	0.0512		64.2760	0.3154	0.1377		2.0620	-0.0227	1.4264	0.0000e+00	7.5000e-02	0.0000e+00		1.7200e-06		3.4348	4.2994		16.9743	1.7665
Gm9786		0.5456	1.6708	622.1740	4.1700e-01		1.2820	6.0622	1012.5195	4.1300e-01		395.9520	0.4074	0.2522		176.4616	1.0529	0.1782		-1.1660	1.3698	-0.5013	0.0000e+00	0.0000e+00	0.0000e+00		5.4000e-01		163.0968	0.8854		175.4923	0.8388
Raet1e		1.8910	10.7992	4.0452	3.6400e-05		0.3302	2.0518	37.4835	8.5300e-04		0.4025	1.5787	0.1618		20.9103	0.2807	0.1516		5.6992	-2.4916	-0.0938	0.0000e+00	0.0000e+00	3.4800e-04		2.3400e-03		0.5519	6.8557		4.5310	2.2172
Adat3		0.6279	5.9037	14.4427	7.5000e-07		0.9962	6.9042	9.0062	1.0600e-05		2.7273	0.5609	0.1053		1.4077	0.8589	0.1335		-0.9541	0.6148	0.3423	0.0000e+00	0.0000e+00	3.1000e-25		5.3600e-01		1.1950	4.2534		0.9945	4.4191
Gm10941		41.4189	54.9544	0.8587	7.1000e-04		0.3173	8.2171	98.4832	4.0100e-08		0.0170	19.0152	0.4562		14.1407	0.3038	0.0428		9.6992	-5.9681	-3.4130	0.0000e+00	0.0000e+00	0.0000e+00		2.5300e-01		0.2849	4.9911		2.6718	5.6419
Gm8580		2.8113	4.2752	2.7960	2.0000e-05		37.7315	36.3598	2.7432	5.4100e-02		0.7609	1.6019	0.4072		0.0887	17.8766	0.5177		-3.1010	3.4802	0.3467	0.0000e+00	0.0000e+00	0.0000e+00		1.6700e-05		1.0286	2.2928		1.3520	1.4963
Nfic		0.3877	4.0621	36.7075	1.0300e-03		0.7296	4.7415	453.9023	8.5200e-01		10.1844	0.3511	0.0960		101.7282	0.6291	0.1373		3.3203	0.8412	0.5157	0.0000e+00	0.0000e+00	0.0000e+00		2.6300e-15		2.7885	2.9722		61.1891	1.0773
1810014B01Rik		0.5239	6.3230	24.1326	6.0100e-05		0.3693	3.0149	31.7166	7.8600e-09		4.2959	0.4805	0.0832		11.9171	0.3246	0.1217		1.4720	-0.5657	0.5494	0.0000e+00	0.0000e+00	0.0000e+00		3.8200e-01		1.6040	3.9079		2.9377	2.8251
Fam19a2		39.5311	181.3952	0.4510	-1.0000e+00		0.7853	10.5959	15.7940	5.5500e-08		0.0026	32.3833	0.1807		1.7343	0.7236	0.0780		9.3855	-5.4839	-1.2133	0.0000e+00	0.0000e+00	0.0000e+00		3.5700e-01		0.0557	6.8557		0.9542	5.6476
Cenpw		0.3931	1.7497	208.2416	6.9900e-01		0.3507	4.3479	106.8940	1.8100e-03		126.9331	0.3186	0.1900		27.2855	0.3219	0.0816		-2.2179	0.0148	-1.2197	0.0000e+00	1.4900e-01	0.0000e+00		1.6200e-04		38.9565	1.2506		7.1349	2.4121
Amd1		0.2917	2.5568	344.3739	1.3000e-02		0.7351	2.7830	157.7493	4.5300e-01		145.8168	0.2605	0.1078		61.7915	0.5741	0.2199		-1.2387	1.1401	1.0281	0.0000e+00	0.0000e+00	0.0000e+00		2.1900e-03		33.6537	1.7665		32.8787	1.0219
Rbms2		0.2560	2.5724	240.2785	4.0600e-03		0.7231	14.2209	1436.5704	7.3300e-01		103.8606	0.2304	0.0989		107.2237	0.6853	0.0530		0.0460	1.5723	-0.8992	2.2500e-04	0.0000e+00	0.0000e+00		1.0300e-08		18.8505	2.4195		72.4873	1.0884
Dazap1		0.2175	3.3832	445.3250	4.8300e-03		0.5876	3.8655	150.6758	5.7200e-01		150.9301	0.2026	0.0691		43.3955	0.5027	0.1464		-1.7983	1.3109	1.0833	0.0000e+00	0.0000e+00	0.0000e+00		9.8900e-06		22.1828	3.1939		20.3826	1.1307
Dnajc12		0.2769	5.8753	96.1220	6.4800e-05		0.3952	3.9829	38.4943	6.1400e-05		19.2172	0.2628	0.0516		10.9125	0.3570	0.0976		-0.8164	0.4417	0.9182	0.0000e+00	0.0000e+00	0.0000e+00		1.0300e-02		3.1433	5.1109		2.8166	3.1891
Cand1		0.2298	1.9916	310.6287	4.2200e-04		0.6883	6.7259	468.8670	5.6500e-01		172.8859	0.2041	0.1122		82.6422	0.6031	0.1273		-1.0649	1.5631	0.1827	0.0000e+00	0.0000e+00	3.2900e-13		1.0600e-06		28.8654	2.2187		46.3157	1.0633
B230315N10Rik		0.2304	2.8873	202.4995	1.4600e-02		0.2875	5.9488	175.1503	3.3900e-03		78.4344	0.2118	0.0808		33.3052	0.2729	0.0510		-1.2357	0.3658	-0.6644	0.0000e+00	0.0000e+00	0.0000e+00		1.8700e-01		12.3420	2.8294		6.2496	4.0155
Nup43		0.2177	3.0238	200.7564	3.3400e-05		1.2634	5.0178	5.4222	4.6900e-05		74.2394	0.2015	0.0738		1.3027	0.9766	0.2217		-5.8326	2.2768	1.5862	0.0000e+00	0.0000e+00	0.0000e+00		8.4100e-01		10.1956	3.4657		0.9707	3.6509
C920009B18Rik		16.8692	192.1763	0.7994	9.9800e-01		71.7835	318.4923	0.3349	1.0000e+00		0.0044	15.2831	0.0865		0.0011	57.5172	0.1902		-2.0499	1.9121	1.1369	0.0000e+00	0.0000e+00	0.0000e+00		6.5400e-01		0.0415	6.8557		0.0336	6.4807
Hcfc2		11.1925	22.2623	1.6950	7.7900e-07		0.3517	8.8687	130.3850	4.1500e-03		0.0893	7.1394	0.3163		16.5431	0.3369	0.0423		7.5335	-4.4055	-2.9026	0.0000e+00	0.0000e+00	0.0000e+00		5.2800e-03		0.4556	4.9681		4.0366	4.3520
Adamts14		1.4634	5.2629	3.5785	2.2700e-05		17.1383	80.8336	1.3734	9.9200e-01		0.7454	1.1313	0.2225		0.0209	13.8394	0.1958		-5.1542	3.6127	-0.1843	0.0000e+00	0.0000e+00	1.5400e-20		5.1200e-01		0.7294	4.8043		0.2331	3.6550
Bcr		3.8962	5.7239	1.5527	2.6500e-04		0.3466	2.5144	82.6901	1.8400e-02		0.3120	2.1086	0.4079		36.8223	0.3012	0.1326		6.8830	-2.8074	-1.6210	0.0000e+00	0.0000e+00	0.0000e+00		1.4700e-06		0.5448	4.1542		9.3729	1.8985
D630037F22Rik		0.1662	4.1485	718.2068	1.6400e-08		0.5447	3.5494	14.4792	2.3700e-05		202.7063	0.1588	0.0441		4.5423	0.4681	0.1405		-5.4798	1.5590	1.6722	0.0000e+00	0.0000e+00	0.0000e+00		1.6100e-01		17.8658	5.4201		1.6809	3.0486
A230046K03Rik		0.6106	2.7746	94.0951	1.5200e-01		0.5811	5.7090	424.3601	2.5200e-01		36.8146	0.4949	0.1901		81.0611	0.5233	0.0996		1.1387	0.0807	-0.9319	0.0000e+00	1.0100e-05	0.0000e+00		6.2600e-02		16.6557	1.2030		40.7903	1.3010
Sept10		0.1823	2.7893	461.1136	2.6700e-09		0.3828	3.8288	46.8213	9.1600e-04		185.2019	0.1701	0.0671		13.6720	0.3449	0.0991		-3.7598	1.0200	0.5627	0.0000e+00	0.0000e+00	0.0000e+00		1.1100e-01		22.9734	3.2081		3.6758	2.7399
Zbtb2		9.7677	45.2514	1.8568	1.1100e-02		0.4094	3.8285	28.8557	1.2200e-04		0.0430	7.9717	0.1800		8.5643	0.3661	0.1058		7.6375	-4.4445	-0.7665	0.0000e+00	0.0000e+00	0.0000e+00		9.9000e-02		0.3071	4.6203		2.3568	3.1240
March9		0.5356	12.6952	34.1286	6.4900e-03		0.6669	4.8903	10.6723	8.3100e-05		2.9278	0.5119	0.0434		2.5178	0.5805	0.1307		-0.2177	0.1813	1.5919	3.2700e-13	1.6500e-10	0.0000e+00		3.6500e-01		1.1354	6.6127		1.1464	3.6564
Dse		0.2660	8.0600	232.1696	5.8900e-05		0.3335	1.7430	122.9274	1.6900e-01		34.3235	0.2560	0.0385		77.8534	0.2763	0.1701		1.1816	0.1103	2.1435	0.0000e+00	1.5300e-10	0.0000e+00		2.1200e-05		5.6561	4.9120		18.9943	1.5707
Dyrk2		1.2943	5.5600	4.9593	7.1200e-05		0.2782	3.0410	71.0779	7.3700e-05		1.0256	1.0309	0.2006		27.0473	0.2521	0.0950		4.7209	-2.0320	-1.0775	0.0000e+00	0.0000e+00	0.0000e+00		2.3900e-01		0.8704	4.1225		4.8240	3.1197
Pttg1ip		0.2022	3.3353	645.4333	1.4200e-05		0.4988	11.3472	1773.5705	1.0200e-01		222.1069	0.1893	0.0642		173.9818	0.4748	0.0483		-0.3523	1.3263	-0.4094	4.1100e-25	0.0000e+00	0.0000e+00		9.4900e-09		28.3518	3.5189		72.4924	2.0320
Heca		31.1206	125.0416	1.2063	3.0000e-01		0.3672	3.9572	44.5484	8.6800e-04		0.0097	24.3405	0.1984		12.7984	0.3332	0.0944		10.3704	-6.1910	-1.0712	0.0000e+00	0.0000e+00	0.0000e+00		1.8200e-02		0.1861	6.8557		3.1912	3.0558
Ube2d1		2.0574	4.2526	2.9570	2.0600e-07		0.3814	2.2020	165.7259	1.1700e-01		0.7600	1.3051	0.3104		82.3115	0.3222	0.1554		6.7590	-2.0179	-0.9979	0.0000e+00	0.0000e+00	0.0000e+00		5.2900e-10		0.8062	3.8944		23.5168	1.5262
Hkdc1		14.8740	45.0833	0.4917	4.6700e-01		0.3818	9.5207	57.8906	7.1100e-06		0.0117	10.6258	0.2790		7.1427	0.3650	0.0445		9.2505	-4.8634	-2.6476	0.0000e+00	0.0000e+00	0.0000e+00		6.5400e-01		0.0931	6.8557		1.6712	6.4807
Ado		0.3185	3.7695	52.8153	4.7400e-08		0.3848	2.2952	96.3253	9.9200e-02		15.4306	0.2916	0.0838		47.1600	0.3251	0.1572		1.6118	0.1570	0.9075	0.0000e+00	5.9100e-14	0.0000e+00		3.7100e-07		3.2112	3.4989		13.1896	1.6361
Zfp873		0.5132	7.1911	23.8586	1.1900e-08		1.8148	5.3150	2.9801	3.6000e-04		3.7289	0.4768	0.0715		0.6367	1.2832	0.2686		-2.5501	1.4284	1.9093	0.0000e+00	0.0000e+00	0.0000e+00		6.6900e-01		1.2701	5.2475		0.6641	5.0014
AI597468		0.2370	5.7422	222.4722	1.8100e-06		0.5647	2.4838	261.8263	3.9300e-01		44.3271	0.2265	0.0443		114.8944	0.4547	0.1957		1.3740	1.0058	2.1429	0.0000e+00	0.0000e+00	0.0000e+00		3.8300e-14		6.5653	4.7437		48.5846	1.1000
2610008E11Rik		1.2676	4.4210	4.1322	2.7500e-05		0.2711	2.0243	192.3813	1.5300e-02		1.0273	0.9653	0.2334		107.9522	0.2361	0.1301		6.7154	-2.0314	-0.8430	0.0000e+00	0.0000e+00	0.0000e+00		4.8500e-06		0.8457	3.9121		21.8944	2.0077
Nkain2		0.7242	13.2635	20.1856	2.4400e-06		1.7870	8.2291	4.2840	1.6900e-04		1.7092	0.6822	0.0573		0.5910	1.4249	0.1948		-1.5322	1.0626	1.7658	0.0000e+00	0.0000e+00	0.0000e+00		3.5800e-01		0.8910	6.8557		0.6877	5.6540
Cpsf6		0.2169	3.3795	328.7505	4.7800e-05		0.3330	2.7385	292.2726	7.2900e-01		107.8631	0.2026	0.0657		117.1067	0.2946	0.1156		0.1186	0.5402	0.8139	8.7000e-05	0.0000e+00	0.0000e+00		1.7000e-05		15.8549	3.2349		30.6532	1.7520
Agap2		30.6347	64.3540	0.9457	4.3100e-02		54.0863	133.0828	0.1025	-1.0000e+00		0.0159	20.4604	0.3317		0.0008	36.4924	0.2964		-4.3239	0.8348	-0.1620	0.0000e+00	0.0000e+00	0.0000e+00		8.6800e-01		0.2853	4.2082		0.0067	6.4807
Cdk4		0.3684	3.5251	1327.5248	5.4400e-01		0.8999	10.7344	1437.4746	6.6200e-01		410.6418	0.3314	0.1009		141.4361	0.8280	0.0796		-1.5377	1.3210	-0.3408	0.0000e+00	0.0000e+00	0.0000e+00		8.3900e-02		124.9408	1.5003		113.1073	1.1054
Gopc		0.4768	3.9111	18.8158	9.9700e-06		0.2645	3.5499	331.0528	1.0300e-01		5.3449	0.4212	0.1163		107.7957	0.2436	0.0792		4.3340	-0.7900	-0.5531	0.0000e+00	0.0000e+00	0.0000e+00		4.4200e-04		1.7886	3.1587		20.0972	2.5809
Mir684-1-Chr10		33.8960	213.6453	1.0539	1.0000e+00		1.0336	2.1261	5.3388	7.9800e-04		0.0055	28.7224	0.1400		2.8945	0.6793	0.3394		9.0452	-5.4020	1.2774	0.0000e+00	0.0000e+00	0.0000e+00		2.0900e-04		0.1135	3.8840		1.6322	1.9325
Ilvbl		33.5437	116.2230	0.7365	4.6600e-01		0.3348	1.8061	178.4697	8.1100e-01		0.0081	25.8117	0.2411		108.4132	0.2793	0.1663		13.7048	-6.5299	-0.5355	0.0000e+00	0.0000e+00	0.0000e+00		4.1300e-10		0.1526	4.9547		27.0040	1.5206
Si		0.2458	5.3532	171.5680	2.0100e-05		50.5637	32.4330	0.0849	-1.0000e+00		36.0621	0.2340	0.0487		0.0027	19.1882	0.6026		-13.6905	6.3579	3.6289	0.0000e+00	0.0000e+00	0.0000e+00		8.1200e-01		5.5982	4.3521		0.0210	6.4807
Nrbf2		0.2694	7.0008	168.8166	2.1000e-06		0.2517	3.7378	426.8602	3.6200e-03		27.0890	0.2585	0.0410		131.6786	0.2335	0.0728		2.2812	-0.1471	0.8293	0.0000e+00	5.2300e-17	0.0000e+00		9.3400e-05		4.4229	5.2962		23.6562	2.7249
Cs		0.2928	1.5953	105.3985	6.8200e-02		0.6664	3.8760	630.2613	8.2200e-01		73.4158	0.2443	0.1663		171.5974	0.5653	0.1510		1.2249	1.2102	-0.1395	0.0000e+00	0.0000e+00	7.1500e-11		6.3900e-09		15.3610	1.7371		93.7294	1.0720
Moxd1		89.2030	488.0621	0.2944	1.0000e+00		0.2088	4.5073	391.1043	3.5500e-04		0.0006	73.3683	0.1599		99.8488	0.1985	0.0502		17.3506	-8.5300	-1.6710	0.0000e+00	0.0000e+00	0.0000e+00		9.2700e-02		0.0239	6.8557		12.9548	4.0402
Zufsp		31.3964	171.7249	1.7194	1.1300e-01		0.2591	6.5275	236.4629	9.0100e-04		0.0100	25.6165	0.1693		43.7036	0.2475	0.0455		12.0962	-6.6934	-1.8946	0.0000e+00	0.0000e+00	0.0000e+00		3.1800e-02		0.2247	4.9972		6.8059	4.6500
ORF61		40.5271	141.8192	1.0598	1.1300e-01		0.4037	3.8601	77.6877	1.9500e-01		0.0093	31.3579	0.2142		22.3427	0.3627	0.1015		11.2227	-6.4338	-1.0770	0.0000e+00	0.0000e+00	0.0000e+00		1.4200e-07		0.2054	4.3042		6.5734	2.2487
Lin28b		0.2741	9.2939	142.2269	9.9700e-07		42.7553	229.6965	0.7092	6.4400e-01		18.0993	0.2651	0.0333		0.0032	35.9676	0.1591		-12.4447	7.0841	2.2582	0.0000e+00	0.0000e+00	0.0000e+00		6.5400e-01		2.8205	6.8557		0.0907	6.4807
Rab3ip		0.2226	4.1771	205.6138	1.0400e-08		0.3120	3.5160	164.9216	1.4200e-01		56.0355	0.2103	0.0567		52.2036	0.2843	0.0880		-0.1022	0.4349	0.6338	3.4800e-03	0.0000e+00	0.0000e+00		5.4100e-04		7.5123	4.3673		11.9837	2.2971
Gpr126		0.4561	4.0076	21.8986	1.0100e-05		0.3223	3.3037	320.1577	1.2300e-01		6.2518	0.4062	0.1119		107.7061	0.2911	0.0969		4.1067	-0.4806	-0.2083	0.0000e+00	0.0000e+00	1.7200e-11		4.3400e-06		1.9256	3.2782		27.2387	1.8710
Atxn7l3b		0.3083	1.9732	106.8652	4.8300e-02		0.9242	18.2745	1762.1362	6.2300e-01		59.2777	0.2647	0.1424		104.1784	0.8698	0.0593		0.8135	1.7163	-1.2652	0.0000e+00	0.0000e+00	0.0000e+00		9.2600e-11		12.7476	1.9072		86.0195	1.1326
Gm5177		1.3431	2.7444	4.2739	2.8000e-05		24.7529	32.2275	0.8160	7.0300e-02		1.7523	0.8666	0.3401		0.0285	13.1896	0.4549		-5.9437	3.9279	0.4193	0.0000e+00	0.0000e+00	0.0000e+00		1.7700e-01		1.3102	1.9671		0.3324	2.1679
Lmnb2		0.1756	5.5498	1039.2157	5.3900e-05		0.4833	5.0871	33.9197	1.3100e-05		216.0660	0.1694	0.0354		7.5345	0.4375	0.0963		-4.8418	1.3690	1.4426	0.0000e+00	0.0000e+00	0.0000e+00		1.7400e-01		21.2042	5.6829		2.6482	2.7665
Dctn2		0.4099	4.6131	206.0499	1.6700e-02		0.7266	5.4381	657.5605	8.6500e-01		49.5013	0.3738	0.0885		130.4887	0.6344	0.1268		1.3984	0.7629	0.5182	0.0000e+00	0.0000e+00	0.0000e+00		6.0800e-08		15.8291	1.9029		78.6029	1.0807
Dapk3		0.6377	11.9071	23.4973	3.3100e-06		44.9952	19.5836	1.0774	2.2300e-01		2.2093	0.6018	0.0554		0.0938	13.2896	0.6385		-4.5580	4.4649	3.5276	0.0000e+00	0.0000e+00	0.0000e+00		3.4900e-02		1.0007	6.5291		0.6325	2.7225
Gnptab		0.3491	4.5016	53.4653	9.3600e-07		0.2106	3.2483	1771.8930	1.1700e-01		13.7079	0.3211	0.0817		637.8576	0.1963	0.0685		5.5402	-0.7103	-0.2542	0.0000e+00	0.0000e+00	6.8100e-13		4.6700e-06		3.3500	3.1022		81.7198	3.2257
Eea1		0.3782	4.7922	63.3780	1.4100e-02		0.3822	5.7048	879.8227	7.6400e-01		14.9337	0.3475	0.0818		171.3659	0.3561	0.0689		3.5204	0.0350	-0.2477	0.0000e+00	1.7200e-01	1.0500e-15		7.8400e-09		4.0671	2.9040		51.2345	2.0786
Mir1931		0.5747	10.7929	27.0889	1.5400e-06		35.7517	227.7678	0.2502	9.9700e-01		2.7975	0.5439	0.0548		0.0011	30.5834	0.1335		-11.2859	5.8134	1.2849	0.0000e+00	0.0000e+00	0.0000e+00		8.0200e-01		1.1302	6.1510		0.0163	4.6005
Phactr2		9.4442	42.7661	2.3482	4.8900e-01		0.2907	2.9526	106.6573	3.8200e-02		0.0750	7.2035	0.2436		40.4383	0.2623	0.0974		9.0747	-4.7793	-1.3226	0.0000e+00	0.0000e+00	0.0000e+00		2.0300e-03		0.4211	3.9091		8.1307	2.6150
Mrc2		0.4513	2.4792	27.5780	4.5900e-02		0.4121	3.5972	1340.5451	7.0400e-01		12.2964	0.3776	0.1656		411.0684	0.3668	0.1107		5.0631	-0.0415	-0.5817	0.0000e+00	7.3000e-02	0.0000e+00		3.1300e-11		4.0863	1.8270		135.1334	1.5172
Fgf18		7.6210	6.5574	0.5273	3.9800e-02		0.2990	6.3947	102.9281	5.8600e-03		0.1448	3.1521	0.5689		18.1598	0.2840	0.0495		6.9703	-3.4723	-3.5221	0.0000e+00	0.0000e+00	0.0000e+00		1.5600e-01		0.2573	5.6978		3.5959	4.3998
Stx8		0.2222	4.5484	236.0423	5.9500e-06		0.3594	1.7735	65.2007	1.7000e-01		59.4205	0.2105	0.0522		40.0316	0.2953	0.1782		-0.5698	0.4880	1.7705	0.0000e+00	0.0000e+00	0.0000e+00		1.8900e-05		8.0287	4.2308		10.0655	1.6653
Tmem97		0.2072	3.6360	534.1245	1.1200e-03		0.3248	3.4106	142.5083	3.5500e-03		167.8923	0.1943	0.0621		45.6928	0.2945	0.0934		-1.8775	0.5995	0.5884	0.0000e+00	0.0000e+00	0.0000e+00		5.1600e-02		24.1981	3.1551		11.2727	2.2088
Ppp1r9b		1.0577	6.2192	7.8609	7.5200e-06		0.3712	3.2499	233.7702	3.0300e-01		1.4983	0.8809	0.1613		79.2109	0.3301	0.1114		5.7243	-1.4161	-0.5335	0.0000e+00	0.0000e+00	0.0000e+00		3.4400e-08		1.0517	3.5528		24.1120	1.6161
Akap1		0.2041	1.9673	139.7766	2.5100e-05		0.3607	3.5211	88.4389	2.7200e-02		80.0201	0.1830	0.1026		29.2352	0.3234	0.1047		-1.4527	0.8217	0.0288	0.0000e+00	0.0000e+00	2.5100e-01		8.8100e-04		9.9033	3.1134		7.3253	2.2683
Ccdc137		0.2020	4.9115	424.3616	4.1300e-07		0.3322	4.1213	125.8280	1.9600e-03		98.7718	0.1931	0.0445		33.6262	0.3054	0.0813		-1.5545	0.6617	0.8683	0.0000e+00	0.0000e+00	0.0000e+00		6.8400e-03		12.5221	4.4174		8.1121	2.5985
Pwwp2a		0.2716	5.5911	135.1663	7.3800e-03		0.2762	3.5610	126.8780	2.6000e-04		28.0323	0.2576	0.0526		40.6097	0.2541	0.0805		0.5347	-0.0202	0.6151	0.0000e+00	2.4400e-01	0.0000e+00		1.0900e-01		4.8202	4.2188		7.2476	3.0766
Tsen54		28.0163	185.4167	1.7358	1.9200e-01		0.3246	3.8009	87.8326	6.5500e-03		0.0107	23.5542	0.1310		26.2264	0.2963	0.0870		11.2647	-6.3127	-0.5914	0.0000e+00	0.0000e+00	0.0000e+00		4.1900e-03		0.1490	4.8044		6.0492	2.6651
Morc2a		0.3659	5.8862	66.7134	1.7200e-05		0.3084	2.2553	167.6365	1.7800e-03		12.5060	0.3433	0.0632		83.3823	0.2680	0.1312		2.7371	-0.3575	1.0543	0.0000e+00	0.0000e+00	0.0000e+00		1.0800e-04		3.1951	3.6136		17.9581	1.9909
Rpain		0.2772	6.0965	134.3842	1.9700e-05		0.3038	4.9771	126.9167	3.4400e-05		24.5990	0.2638	0.0476		29.2093	0.2842	0.0649		0.2478	0.1075	0.4470	5.0900e-12	7.5500e-07	0.0000e+00		1.1000e-01		4.4779	4.3405		5.9771	3.2849
Tubg2		0.3440	9.6932	79.0518	1.4900e-08		44.6406	71.0257	1.4726	8.6600e-03		9.4892	0.3307	0.0392		0.0337	27.1344	0.3949		-8.1360	6.3584	3.3340	0.0000e+00	0.0000e+00	0.0000e+00		2.4900e-01		1.9955	6.3166		0.5441	3.1714
Cnot8		0.2689	4.9399	366.8733	1.9100e-02		0.3558	7.9695	1058.2609	8.5600e-02		83.1937	0.2531	0.0590		145.9254	0.3388	0.0468		0.8107	0.4209	-0.3343	0.0000e+00	0.0000e+00	8.0300e-21		1.2400e-03		17.4829	2.6363		44.0390	2.3162
Exoc7		0.2321	6.2743	209.2772	4.9300e-06		0.3127	4.7112	123.1991	2.4800e-04		39.2592	0.2229	0.0409		29.9737	0.2909	0.0699		-0.3893	0.3841	0.7728	2.0800e-25	0.0000e+00	0.0000e+00		5.7100e-03		5.3792	5.2043		6.8629	2.7356
Eif4a3		0.3034	6.2585	127.5533	1.6800e-03		0.3959	2.1402	175.4750	1.1900e-01		23.0431	0.2877	0.0512		91.9372	0.3300	0.1686		1.9963	0.1980	1.7193	0.0000e+00	6.0300e-20	0.0000e+00		7.1100e-08		4.7930	3.8864		26.3460	1.4389
Sirt7		0.7238	3.9766	8.3949	9.5000e-05		0.3178	2.3050	60.3053	7.3200e-03		2.2574	0.6051	0.1606		28.9612	0.2761	0.1304		3.6814	-1.1320	-0.3007	0.0000e+00	0.0000e+00	0.0000e+00		1.5900e-02		1.1400	3.4223		6.5539	2.1413
Appbp2		0.2511	4.6711	145.2970	8.5100e-06		0.4681	1.8802	23.2785	1.2800e-03		35.2853	0.2368	0.0570		13.9680	0.3675	0.2164		-1.3369	0.6339	1.9249	0.0000e+00	0.0000e+00	0.0000e+00		7.9600e-04		5.6138	3.9675		4.3716	1.6382
Sat2		43.8478	220.6664	1.3267	4.8100e-01		51.5693	78.1363	0.7192	1.4500e-01		0.0059	35.6404	0.1726		0.0110	30.1596	0.4082		0.8959	-0.2409	1.2418	0.0000e+00	2.7100e-27	0.0000e+00		6.6900e-01		0.1818	4.8317		0.2596	6.0317
Eif4enif1		0.2666	3.2669	136.1528	9.8800e-04		0.2993	1.7931	204.1597	1.5400e-01		46.9716	0.2446	0.0823		124.4031	0.2541	0.1513		1.4052	0.0546	0.8783	0.0000e+00	1.5200e-04	0.0000e+00		2.0800e-04		8.3846	3.0180		27.6073	1.6698
Hdac5		0.2546	6.7103	171.6043	1.5500e-07		0.3582	3.4353	71.0384	1.4900e-01		29.6695	0.2441	0.0417		23.2616	0.3211	0.1035		-0.3510	0.3957	1.3112	4.1500e-22	0.0000e+00	0.0000e+00		1.0900e-03		4.4245	5.3763		6.2458	2.2660
Nf2		0.1714	2.1183	890.6306	3.1000e-04		0.3600	3.7208	158.4648	1.3400e-01		479.2691	0.1573	0.0830		47.2360	0.3249	0.0968		-3.3429	1.0467	0.2210	0.0000e+00	0.0000e+00	7.2800e-13		1.3000e-02		50.5727	3.3100		13.3290	1.9228
Hmmr		0.2182	2.9593	580.5165	1.3500e-03		0.2266	2.6733	207.0361	1.9600e-05		220.7729	0.2017	0.0751		89.4731	0.2066	0.0882		-1.3030	0.0346	0.2326	0.0000e+00	1.4400e-01	3.7600e-11		4.6900e-01		33.6121	2.7569		13.4121	2.8262
Hexim1		0.2666	4.2574	86.1352	2.2400e-09		0.3826	4.1112	145.0567	4.3500e-01		23.5514	0.2490	0.0667		38.7007	0.3465	0.0942		0.7165	0.4766	0.4982	0.0000e+00	0.0000e+00	0.0000e+00		2.5000e-07		3.6310	4.4867		11.4524	1.9995
Pdlim4		16.1694	89.5546	1.0213	3.0000e-01		7.2464	7.7868	1.0200	9.0200e-03		0.0126	13.5936	0.1560		0.1827	3.4946	0.4774		3.8533	-1.9597	1.6136	0.0000e+00	0.0000e+00	0.0000e+00		3.5800e-01		0.1311	6.8557		0.4247	4.4733
Rpl38		0.9217	3.2118	2460.9398	2.9900e-01		1.4381	3.8925	2224.3306	5.0500e-01		800.2524	0.7121	0.2266		603.0939	1.0451	0.2730		-0.4081	0.5535	0.2691	0.0000e+00	0.0000e+00	0.0000e+00		4.8500e-01		556.8329	0.8328		590.3260	0.7148
Osbpl7		17.5590	56.4206	0.4389	9.9900e-01		0.6220	4.0719	11.4937	5.3800e-04		0.0090	13.2595	0.2470		3.1383	0.5337	0.1398		8.4400	-4.6348	-0.8214	0.0000e+00	0.0000e+00	0.0000e+00		2.3700e-01		0.0831	6.8557		1.3112	3.3646
Ccdc99		0.3504	3.3670	32.6196	1.5800e-05		58.3435	0.2653	0.4701	4.0300e-03		11.0080	0.3146	0.1029		19.4241	0.2593	0.9773		0.8193	-0.2791	3.2472	0.0000e+00	0.0000e+00	0.0000e+00		8.0300e-01		2.4446	3.5018		0.4268	4.1776
Mgat1		0.3003	3.2738	82.4011	3.8900e-06		0.5943	3.6210	361.4117	7.0500e-01		27.9123	0.2729	0.0914		105.8033	0.5065	0.1479		1.9224	0.8924	0.6949	0.0000e+00	0.0000e+00	0.0000e+00		6.2700e-12		5.6828	2.8782		51.9421	1.0739
Stk10		34.9602	225.3081	0.9436	6.8800e-01		0.3705	3.7991	41.2540	5.9700e-06		0.0044	30.1171	0.1336		12.3928	0.3343	0.0976		11.4740	-6.4932	-0.4522	0.0000e+00	0.0000e+00	0.0000e+00		1.7600e-02		0.1018	6.8557		3.0666	3.0456
Camkk1		19.5226	404.3177	3.7930	1.1700e-01		0.3038	6.9390	123.6809	2.1100e-04		0.0094	18.5239	0.0494		20.3376	0.2892	0.0481		11.0776	-6.0013	-0.0384	0.0000e+00	0.0000e+00	8.7700e-02		5.6000e-02		0.1626	4.9807		4.2787	4.0654
C1qtnf2		9.4821	42.9414	1.4882	1.1500e-01		22.9748	33.3210	0.9514	6.1700e-02		0.0390	7.5886	0.1951		0.0301	12.8200	0.4045		-0.3702	0.7565	1.0522	6.1300e-18	0.0000e+00	0.0000e+00		1.5700e-01		0.2408	6.8557		0.3394	3.2522
Mink1		0.2914	5.1283	80.1750	2.4000e-07		0.4117	3.5497	70.3872	2.9600e-01		17.6327	0.2745	0.0589		22.0053	0.3656	0.1120		0.3196	0.4135	0.9255	1.1200e-23	0.0000e+00	0.0000e+00		1.7500e-05		3.2163	4.4407		6.8697	1.9903
Phf12		0.2282	3.2985	223.8553	4.3700e-07		0.3112	1.9599	148.8321	2.6900e-01		76.1309	0.2122	0.0704		85.2973	0.2652	0.1478		0.1640	0.3217	1.0701	2.0500e-07	0.0000e+00	0.0000e+00		4.6200e-04		11.9155	3.0028		19.0756	1.7428
Gemin4		0.7495	7.0302	11.6987	4.6900e-08		0.3104	5.7938	143.6553	4.7800e-02		1.8555	0.6694	0.1064		28.5284	0.2926	0.0577		3.9426	-1.1937	-0.8822	0.0000e+00	0.0000e+00	0.0000e+00		2.3400e-03		0.9936	4.7551		6.0306	3.4281
Kctd2		0.3610	5.1632	45.5972	3.9400e-05		0.3656	1.8982	63.2295	6.6400e-02		9.7824	0.3358	0.0708		37.9273	0.3012	0.1780		1.9550	-0.1568	1.3310	0.0000e+00	6.3700e-19	0.0000e+00		2.5600e-05		2.3749	4.0240		9.4075	1.7145
Hoxb6		0.8595	6.0821	7.7159	1.4500e-04		0.3085	2.9065	101.1393	1.5800e-03		1.4056	0.7444	0.1322		38.6711	0.2761	0.1047		4.7820	-1.4307	-0.3364	0.0000e+00	0.0000e+00	0.0000e+00		2.2200e-04		0.8556	4.9786		8.6216	2.3225
Ankrd13b		54.5814	779.3782	1.5637	4.6700e-01		0.3291	3.3046	92.9309	2.3500e-02		0.0021	50.9171	0.0657		31.8436	0.2962	0.1004		13.8929	-7.4253	0.6105	0.0000e+00	0.0000e+00	0.0000e+00		1.7100e-04		0.0860	6.8557		7.5706	2.2460
Gpx3		0.3412	2.8787	54.6828	3.7900e-03		0.3569	18.7572	7273.9306	6.0800e-01		20.4813	0.3017	0.1148		425.6851	0.3496	0.0205		4.3774	0.2126	-2.4826	0.0000e+00	0.0000e+00	0.0000e+00		3.0900e-09		5.2285	2.2116		142.2049	2.0170
Abr		0.3263	7.2447	89.0875	2.5200e-06		0.3413	2.8497	103.8509	1.7600e-02		13.7622	0.3109	0.0474		40.7052	0.3016	0.1169		1.5645	-0.0437	1.3035	0.0000e+00	1.1500e-03	0.0000e+00		1.0000e-04		2.9203	4.7595		10.9327	1.7890
Pcyt2		0.2614	4.4733	108.6424	4.7900e-05		0.3877	2.7899	51.7334	9.8800e-03		27.9342	0.2450	0.0626		21.0439	0.3352	0.1356		-0.4086	0.4519	1.1143	0.0000e+00	0.0000e+00	0.0000e+00		3.0900e-03		4.4696	4.1515		5.8358	2.0246
Ddx5		0.5333	2.6216	598.4389	4.4700e-01		1.3037	30.6373	3904.5406	6.4000e-01		244.2864	0.4401	0.1751		137.4480	1.2461	0.0451		-0.8297	1.5014	-1.9588	0.0000e+00	0.0000e+00	0.0000e+00		2.1600e-02		103.6527	1.1006		159.3770	1.2034
Mapk9		0.2860	4.1254	110.5753	5.2300e-04		0.4112	2.0726	249.6737	7.4600e-01		30.6803	0.2653	0.0738		131.7381	0.3394	0.1744		2.1023	0.3554	1.2418	0.0000e+00	0.0000e+00	0.0000e+00		1.8300e-08		5.7096	3.3183		40.5339	1.3242
Bcl11a		16.6448	38.0885	0.7565	6.6900e-02		51.1687	72.5128	0.2810	2.6200e-01		0.0218	11.3155	0.3193		0.0044	29.2514	0.4120		-2.2947	1.3702	0.3679	0.0000e+00	0.0000e+00	0.0000e+00		6.5400e-01		0.2072	6.8557		0.0810	6.4807
Zfp62		0.2631	4.4516	123.0582	6.5500e-06		0.3209	2.5384	77.8300	5.9800e-03		31.1359	0.2474	0.0610		34.2527	0.2823	0.1210		0.1376	0.1906	0.9892	1.0800e-05	1.2200e-23	0.0000e+00		1.8700e-03		5.3563	3.7993		7.3223	2.3913
Fzd2		0.4258	2.9299	31.5710	2.8300e-04		0.3675	3.0604	581.8592	8.7400e-01		11.7833	0.3683	0.1358		207.2133	0.3257	0.1143		4.1363	-0.1772	-0.2494	0.0000e+00	4.0600e-20	6.0200e-25		6.8900e-08		3.5573	2.2750		65.2633	1.4459
AU040829		1.1330	10.9319	8.3565	4.8900e-07		0.5698	6.3586	22.1310	5.6300e-04		0.8435	1.0172	0.1010		3.9705	0.5179	0.0908		2.2350	-0.9739	-0.1537	0.0000e+00	0.0000e+00	1.4100e-06		5.8200e-02		0.7159	6.8557		1.6503	3.6070
Gjc1		0.1352	3.2078	4486.3386	1.7800e-05		0.3697	5.5920	80.1753	2.6400e-03		1619.5826	0.1290	0.0455		16.1884	0.3440	0.0685		-6.6445	1.4147	0.5893	0.0000e+00	0.0000e+00	0.0000e+00		4.3600e-02		94.4860	6.2715		4.2306	3.1874
Mlx		0.2122	4.1134	401.8218	1.2400e-04		0.3301	3.8540	231.6836	9.8400e-02		111.3697	0.2004	0.0551		66.1882	0.3020	0.0851		-0.7507	0.5914	0.6283	0.0000e+00	0.0000e+00	0.0000e+00		8.1200e-04		14.7640	3.8349		17.8232	1.9569
Irf1		0.1548	3.8499	1280.0434	1.0200e-07		0.4305	2.7497	19.4567	1.6700e-06		387.6421	0.1481	0.0439		8.0902	0.3669	0.1477		-5.5824	1.3090	1.7509	0.0000e+00	0.0000e+00	0.0000e+00		1.7100e-01		30.9869	5.3421		2.3171	2.6108
Pmp22		0.3495	2.3930	29.9291	1.0100e-04		0.5831	2.8197	403.6218	1.9600e-02		13.8660	0.3017	0.1367		156.1041	0.4779	0.1811		3.4929	0.6635	0.4060	0.0000e+00	0.0000e+00	0.0000e+00		5.8400e-15		3.2192	2.5554		68.4959	1.1750
1110005A03Rik		0.2850	7.7573	149.2689	2.5800e-05		0.4010	3.2177	90.1760	6.4800e-02		22.5589	0.2731	0.0411		30.9099	0.3537	0.1182		0.4544	0.3730	1.5237	0.0000e+00	0.0000e+00	0.0000e+00		8.8500e-06		4.0857	4.8547		9.0768	1.8916
Med1		0.2640	2.9951	276.2503	1.6600e-02		0.3403	6.8919	709.0193	2.7300e-01		103.1797	0.2408	0.0882		115.5049	0.3217	0.0551		0.1628	0.4177	-0.6783	2.7100e-08	0.0000e+00	0.0000e+00		2.7900e-02		18.8655	2.6664		34.3890	1.9319
Sh3bp5l		0.2875	7.6086	105.1752	4.5800e-07		0.2246	4.9211	430.8489	7.4300e-04		15.7168	0.2761	0.0408		102.0292	0.2135	0.0503		2.6986	-0.3707	0.3015	0.0000e+00	0.0000e+00	4.6900e-17		5.1900e-03		2.8291	5.5892		14.7620	3.7885
Trp53		0.2562	1.7116	225.7065	1.7500e-03		0.6443	8.0503	527.3669	4.1400e-01		144.3943	0.2206	0.1395		73.4470	0.5915	0.0836		-0.9752	1.4229	-0.7384	0.0000e+00	0.0000e+00	0.0000e+00		1.3700e-04		27.9108	1.8277		39.1118	1.3589
Sp2		0.2309	3.5610	210.3285	4.5000e-04		0.3509	3.2843	56.1690	1.8400e-03		66.6915	0.2152	0.0678		19.5511	0.3136	0.1063		-1.7703	0.5432	0.6476	0.0000e+00	0.0000e+00	0.0000e+00		2.7600e-01		10.5982	3.1750		4.7674	2.5401
Krt13		37.2564	160.2252	0.4214	6.9500e-01		57.5206	163.4522	0.2255	8.8000e-01		0.0030	29.7687	0.2120		0.0014	41.9863	0.2662		-1.0919	0.4961	0.3284	0.0000e+00	0.0000e+00	0.0000e+00		6.5400e-01		0.0576	6.8557		0.0311	6.4807
Arf1		0.6129	4.4566	545.4661	2.8600e-01		1.0088	7.2425	1752.7115	2.3500e-01		131.3332	0.5332	0.1301		256.7259	0.8815	0.1269		0.9670	0.7253	-0.0362	0.0000e+00	0.0000e+00	5.0500e-05		5.7400e-07		67.6174	1.1273		210.7350	1.0988
1810027O10Rik		0.3362	1.7324	306.8871	3.8800e-01		0.9610	6.6690	344.3809	8.9400e-01		191.3023	0.2794	0.1695		59.4103	0.8140	0.1566		-1.6871	1.5428	-0.1138	0.0000e+00	0.0000e+00	1.2600e-18		2.3000e-02		49.8441	1.4221		45.8139	0.9046
Cisd3		0.2545	1.7923	105.4942	4.2700e-04		0.4014	3.2926	52.6769	1.9300e-02		66.2750	0.2200	0.1357		17.6152	0.3548	0.1171		-1.9116	0.6896	-0.2125	0.0000e+00	0.0000e+00	2.1900e-17		4.3300e-01		11.0255	2.2935		5.2581	2.2088
Csnk1d		0.2545	5.5268	288.3431	1.2700e-02		0.6849	3.4275	310.0403	5.1400e-01		58.4725	0.2421	0.0488		96.9552	0.5656	0.1746		0.7296	1.2239	1.8376	0.0000e+00	0.0000e+00	0.0000e+00		5.4900e-11		10.0060	3.8271		53.3826	0.9295
Med7		0.2896	4.1851	85.9084	9.0100e-04		0.3567	2.6085	50.2535	5.5000e-03		23.1881	0.2690	0.0715		21.6744	0.3100	0.1319		-0.0974	0.2045	0.8838	2.7100e-03	9.9000e-25	0.0000e+00		1.5200e-02		4.4165	3.5426		5.3590	2.2285
Luc7l3		0.3473	2.7865	45.0450	7.3300e-02		0.4366	5.1920	402.4114	1.5400e-01		17.9560	0.3058	0.1208		84.0821	0.4003	0.0843		2.2273	0.3884	-0.5178	0.0000e+00	0.0000e+00	0.0000e+00		1.1700e-06		4.3054	2.5560		31.9468	1.4186
Fxr2		0.2410	4.2090	205.1808	6.7200e-03		0.5034	1.3747	137.4948	5.4400e-01		55.2520	0.2268	0.0598		108.8383	0.3636	0.2782		0.9781	0.6812	2.2180	0.0000e+00	0.0000e+00	0.0000e+00		8.7100e-12		8.4776	3.7365		37.0760	1.0106
Prdxdd1		0.3315	3.8995	49.1664	1.3700e-04		0.2996	2.8584	138.7485	4.8200e-01		14.4610	0.3027	0.0867		54.1050	0.2689	0.1038		1.9036	-0.1710	0.2592	0.0000e+00	1.2800e-17	4.9700e-20		5.8600e-04		3.0027	3.5522		12.0113	2.2333
Slc26a11		2.5844	5.8798	2.0297	2.7600e-04		0.2524	5.0021	206.4506	1.5800e-04		0.4019	1.7316	0.3183		47.8031	0.2383	0.0545		6.8941	-2.8612	-2.5459	0.0000e+00	0.0000e+00	0.0000e+00		3.4400e-02		0.5615	5.0427		7.5812	3.9612
Krt20		0.7154	10.4350	17.0626	4.1100e-07		0.6610	9.1018	19.5729	7.3500e-08		1.8366	0.6648	0.0703		2.3703	0.6122	0.0732		0.3681	-0.1189	0.0581	1.6500e-24	6.7400e-06	1.1600e-01		3.6700e-01		0.9519	6.1391		1.1308	5.2625
Ints2		0.2637	5.6887	139.5451	6.9800e-07		0.3887	3.7801	91.1013	2.6700e-01		28.8523	0.2504	0.0514		26.5711	0.3500	0.1001		-0.1188	0.4829	0.9606	8.1600e-03	0.0000e+00	0.0000e+00		2.4300e-04		4.8507	4.3996		7.8767	2.0382
Commd1		0.2526	2.1845	183.4615	1.2700e-02		0.3671	3.5599	220.5771	2.2900e-01		93.3391	0.2245	0.1119		68.6054	0.3302	0.1010		-0.4442	0.5571	-0.1480	0.0000e+00	0.0000e+00	3.2900e-10		1.0100e-02		16.9611	2.1616		19.9270	1.7880
Mllt6		0.1764	4.3287	935.1947	1.1000e-05		0.2471	3.9441	268.9236	7.6600e-04		255.5766	0.1682	0.0456		78.1748	0.2308	0.0674		-1.7090	0.4559	0.5628	0.0000e+00	0.0000e+00	0.0000e+00		1.2200e-01		25.5426	4.6090		13.8531	2.8161
Nploc4		0.2527	6.4965	255.0666	9.1600e-03		0.5147	5.3068	329.6171	5.6500e-01		44.7719	0.2421	0.0418		67.5081	0.4641	0.0986		0.5925	0.9388	1.2374	0.0000e+00	0.0000e+00	0.0000e+00		1.1600e-09		7.1278	4.6012		29.5261	1.3409
Wdr92		0.1583	2.5318	1055.0439	1.3000e-08		0.3139	3.5354	82.8048	4.4100e-02		485.6224	0.1478	0.0668		27.1051	0.2857	0.0918		-4.1632	0.9512	0.4574	0.0000e+00	0.0000e+00	0.0000e+00		7.8400e-03		42.4265	4.2503		5.6024	2.9046
Nefh		2.9512	7.9145	1.8864	6.1300e-04		22.2839	71.4040	1.2553	1.6200e-01		0.2655	2.0535	0.2835		0.0184	16.5118	0.2369		-3.8482	3.0073	-0.2591	0.0000e+00	0.0000e+00	1.3900e-17		6.5400e-01		0.4554	6.8557		0.2554	6.4807
Asb3		0.2839	5.1184	114.0749	7.1800e-08		0.2943	4.0754	115.6999	4.4100e-06		25.6595	0.2671	0.0592		31.7973	0.2727	0.0741		0.3094	0.0300	0.3234	4.9900e-22	5.4100e-02	3.5600e-26		1.1300e-01		4.7764	3.8254		6.3979	3.1153
Ctns		0.4398	4.1463	23.6216	4.7700e-08		0.2584	2.6199	194.2519	2.5400e-03		6.2631	0.3948	0.1043		81.2458	0.2337	0.0955		3.6973	-0.7561	-0.1265	0.0000e+00	0.0000e+00	3.3300e-07		1.1900e-03		1.9081	3.3927		15.3798	2.3895
Rffl		0.3347	7.1448	69.4812	1.4900e-04		4.0025	10.9259	2.5954	3.9100e-03		11.2959	0.3180	0.0510		0.3106	2.8128	0.3026		-5.1847	3.1450	2.5701	0.0000e+00	0.0000e+00	0.0000e+00		2.5300e-01		2.3524	5.2044		0.6920	3.2415
Dhrs13		46.3139	16.9458	0.3985	2.8600e-03		30.8768	227.1646	1.7820	9.6500e-01		0.0355	11.7839	0.7159		0.0101	27.0672	0.1316		-1.8091	1.1997	-2.4438	0.0000e+00	0.0000e+00	0.0000e+00		1.5700e-01		0.2608	6.8557		0.2078	3.4125
Uqcrq		0.4293	1.9208	345.9157	3.7200e-01		1.2042	5.0383	594.4824	7.4700e-01		196.1929	0.3469	0.1915		124.3958	0.9676	0.1965		-0.6573	1.4796	0.0373	0.0000e+00	0.0000e+00	3.0900e-06		4.2500e-04		62.0758	1.2467		114.5619	0.8491
Sept8		0.3797	3.7016	38.9164	4.8300e-04		0.7810	7.9932	512.2345	6.2600e-01		11.3763	0.3415	0.1007		69.2646	0.7086	0.0939		2.6061	1.0529	-0.1002	0.0000e+00	0.0000e+00	1.0300e-05		3.4100e-14		3.1268	2.8718		46.6839	1.0497
Cobl		0.2296	3.9940	249.6902	6.6500e-05		0.2441	2.5559	109.0234	7.2100e-06		70.0963	0.2160	0.0594		47.6077	0.2207	0.0949		-0.5581	0.0312	0.6769	0.0000e+00	3.3600e-02	0.0000e+00		7.5200e-01		10.3791	3.5927		7.7712	2.9126
Nol11		0.2452	1.5637	146.2581	2.3800e-03		0.3301	2.8827	73.6645	1.2300e-01		105.0415	0.2093	0.1465		29.1979	0.2923	0.1152		-1.8470	0.4821	-0.3463	0.0000e+00	0.0000e+00	0.0000e+00		5.7300e-01		18.1884	2.0151		6.5874	2.4232
Ccdc104		0.2569	2.6897	132.7549	1.3900e-03		0.4873	5.2635	461.6893	9.9500e-01		55.2742	0.2325	0.0951		94.8876	0.4441	0.0895		0.7796	0.9338	-0.0888	0.0000e+00	0.0000e+00	1.5600e-03		1.0300e-08		10.1263	2.4405		37.2977	1.6671
0610010F05Rik		0.3751	7.6609	53.0489	6.8600e-08		0.3190	1.9122	52.6871	2.8100e-02		7.8095	0.3560	0.0517		31.1243	0.2695	0.1568		1.9947	-0.4017	1.6002	0.0000e+00	0.0000e+00	0.0000e+00		2.3700e-04		1.9392	5.1611		6.8558	2.0166
Slc39a11		0.2661	8.8230	185.4147	7.0000e-05		0.2379	5.9918	212.6694	3.4100e-05		24.7256	0.2574	0.0342		41.1806	0.2278	0.0435		0.7360	-0.1763	0.3478	0.0000e+00	3.6800e-21	5.7600e-21		5.2700e-01		3.8907	6.1593		6.2540	4.5705
Ccdc46		0.2445	3.4748	95.2903	3.3000e-05		1.1992	5.4065	5.8008	3.4300e-04		30.8535	0.2269	0.0727		1.2029	0.9632	0.1879		-4.6808	2.0856	1.3706	0.0000e+00	0.0000e+00	0.0000e+00		2.5900e-01		4.4591	4.0455		0.9625	3.8513
Eno3		0.3808	8.0392	58.4497	3.1300e-08		0.2266	6.2210	480.1682	5.1800e-03		8.2419	0.3618	0.0502		89.6100	0.2175	0.0406		3.4426	-0.7341	-0.3082	0.0000e+00	0.0000e+00	2.1400e-23		2.0000e-02		2.0677	5.2119		12.4938	4.7495
Rpl27		0.7916	2.1043	4540.1238	6.0900e-01		1.2231	4.0386	2587.1279	6.2500e-01		2250.9172	0.5721	0.2760		675.4460	0.9327	0.2369		-1.7366	0.7051	-0.2202	0.0000e+00	0.0000e+00	0.0000e+00		9.4800e-05		1262.0863	0.7420		595.0200	0.8198
Med31		0.4392	6.6072	29.6063	2.9500e-05		0.3978	2.7317	44.1513	5.5700e-02		5.2012	0.4092	0.0692		17.9016	0.3440	0.1359		1.7832	-0.2501	0.9736	0.0000e+00	1.6500e-25	0.0000e+00		3.9300e-05		1.5265	4.6672		4.9933	2.1394
Npm1		0.5949	0.9504	3681.8014	3.2200e-01		1.4334	2.9345	1718.3024	6.2400e-01		4075.4248	0.3628	0.3879		617.8710	0.9576	0.3319		-2.7216	1.4003	-0.2248	0.0000e+00	0.0000e+00	0.0000e+00		1.2500e-05		1370.3822	0.7807		558.4752	0.6703
Nt5c3l		0.6091	4.6521	13.3759	2.4300e-05		0.3735	3.3624	36.8405	1.4400e-05		3.1749	0.5335	0.1229		12.2817	0.3327	0.1092		1.9517	-0.6814	-0.1701	0.0000e+00	0.0000e+00	5.6500e-13		2.6100e-01		1.3850	3.5590		3.1821	2.8587
Dnajc7		0.3250	2.9203	226.8226	2.5300e-01		0.3330	2.8656	289.9676	6.6200e-01		86.0417	0.2890	0.1112		110.8435	0.2962	0.1112		0.3654	0.0355	0.0000	0.0000e+00	9.9900e-02	7.3200e-03		5.1700e-01		22.3252	1.7134		27.9505	1.8206
Col23a1		60.8607	173.5731	0.2170	6.8800e-01		0.3273	8.2981	79.4797	3.9300e-07		0.0012	42.6505	0.2718		11.1397	0.3131	0.0441		13.1363	-7.0900	-2.6251	0.0000e+00	0.0000e+00	0.0000e+00		5.0000e-01		0.0239	6.8557		2.3339	5.4201
Sgcd		19.0156	108.2255	1.8884	1.1500e-01		2.2017	8.9162	3.3783	8.0300e-04		0.0172	15.3496	0.1751		0.3987	1.6855	0.2126		4.5389	-3.1870	0.2803	0.0000e+00	0.0000e+00	4.1200e-14		5.0200e-01		0.2277	6.8557		0.5866	5.9022
Slu7		0.3170	3.5994	46.2604	1.0500e-06		0.3090	3.1673	300.8402	4.9600e-01		15.4004	0.2883	0.0929		104.9491	0.2792	0.0965		2.7687	-0.0461	0.0546	0.0000e+00	2.4600e-03	1.4500e-02		9.7500e-06		3.0552	3.4033		25.8396	1.8775
Phb		0.2842	3.5027	1670.9116	8.0500e-01		0.4647	7.5364	898.9594	4.6300e-01		520.8871	0.2616	0.0805		129.3123	0.4356	0.0621		-2.0101	0.7360	-0.3745	0.0000e+00	0.0000e+00	0.0000e+00		1.0600e-01		118.6868	1.9842		50.6675	1.8578
Actr2		0.2636	4.5587	1242.8774	4.4000e-02		1.6854	8.1894	679.8699	8.9800e-01		301.7593	0.2481	0.0596		95.4178	1.3624	0.1970		-1.6611	2.4574	1.7256	0.0000e+00	0.0000e+00	0.0000e+00		6.9700e-10		59.5419	2.6529		120.7597	0.6744
Tha1		37.3119	112.9380	0.4094	-1.0000e+00		0.6853	7.1245	14.0720	9.3000e-07		0.0037	27.4335	0.2463		2.2131	0.6198	0.0935		9.2222	-5.4680	-1.3976	0.0000e+00	0.0000e+00	0.0000e+00		5.0000e-01		0.0732	6.8557		1.0607	4.9578
Tbc1d16		0.7812	6.7723	10.1804	3.1000e-06		0.3349	2.4231	71.2869	7.1200e-03		1.6432	0.6899	0.1137		32.8512	0.2910	0.1315		4.3214	-1.2453	0.2104	0.0000e+00	0.0000e+00	1.4200e-17		3.7300e-05		0.9126	5.0437		7.5960	2.1153
Kpnb1		0.3285	2.5130	714.0875	7.2300e-02		1.0658	30.3145	5539.3108	3.7400e-01		312.7688	0.2879	0.1235		195.5426	1.0272	0.0362		-0.6776	1.8351	-1.7725	0.0000e+00	0.0000e+00	0.0000e+00		1.2800e-05		77.9599	1.6289		190.2470	1.1690
Chmp6		0.2662	5.9486	150.5017	8.5600e-05		0.3386	3.2803	184.3365	2.4300e-01		28.6101	0.2537	0.0476		61.7952	0.3048	0.1000		1.1110	0.2648	1.0712	0.0000e+00	0.0000e+00	0.0000e+00		4.3800e-05		4.7777	4.6910		15.5700	2.0228
1810049H13Rik		16.8964	305.2664	1.1579	4.6700e-01		19.7951	59.7991	0.3092	4.1500e-01		0.0045	15.9196	0.0562		0.0053	14.6162	0.2516		0.2418	-0.1232	2.1627	2.9800e-09	6.2600e-07	0.0000e+00		6.5400e-01		0.0482	6.8557		0.0453	6.4807
Efemp1		0.4039	2.9079	29.1394	4.6600e-06		0.4225	3.6585	766.9926	7.7400e-01		11.0440	0.3509	0.1318		234.3043	0.3738	0.1160		4.4070	0.0913	-0.1844	0.0000e+00	8.0100e-06	5.5000e-13		1.1500e-10		3.1451	2.4697		83.1702	1.4044
Blmh		0.2004	3.0905	887.0145	7.7500e-04		0.3215	3.5202	162.8294	1.9900e-01		322.3676	0.1869	0.0670		50.7140	0.2924	0.0899		-2.6683	0.6457	0.4250	0.0000e+00	0.0000e+00	0.0000e+00		3.1200e-01		44.8668	2.9905		12.7239	2.1188
Aoc2		28.2339	71.3076	0.5503	1.8600e-01		49.7739	259.7243	0.4815	8.5800e-01		0.0081	19.8967	0.2937		0.0020	41.6810	0.1617		-2.0443	1.0669	-0.8612	0.0000e+00	0.0000e+00	0.0000e+00		5.0200e-01		0.1346	6.8557		0.0534	5.5934
Arhgdia		0.3389	3.8722	1302.8730	7.3100e-01		0.8244	26.1111	12120.6807	7.5900e-01		374.1551	0.3083	0.0904		493.0616	0.7987	0.0316		0.3981	1.3732	-1.5183	0.0000e+00	0.0000e+00	0.0000e+00		7.4100e-08		99.2224	2.0304		378.8112	1.2809
Mpp2		3.4786	4.3938	1.1321	2.0200e-06		0.4149	3.6500	26.5816	4.3300e-05		0.3130	1.7776	0.4740		8.0810	0.3685	0.1107		4.6903	-2.2701	-2.0986	0.0000e+00	0.0000e+00	0.0000e+00		5.8500e-02		0.4387	6.1331		2.2523	3.1224
Ube2b		0.3018	1.8659	449.8545	6.3600e-02		0.9895	37.0762	4751.8663	5.8100e-01		262.3381	0.2570	0.1475		137.9618	0.9625	0.0275		-0.9272	1.9047	-2.4254	0.0000e+00	0.0000e+00	0.0000e+00		1.4500e-05		61.1713	1.6339		126.2165	1.1857
Zfp207		0.2419	5.3844	3193.7198	1.5500e-01		0.4303	4.8327	1369.6741	7.1500e-01		692.8076	0.2298	0.0505		307.4775	0.3927	0.0876		-1.1720	0.7727	0.7940	0.0000e+00	0.0000e+00	0.0000e+00		4.6900e-02		122.2387	2.8504		111.9308	1.6021
Myl4		32.2954	180.2901	0.7940	6.4900e-02		0.9871	4.9048	6.6320	7.0200e-06		0.0050	26.8717	0.1406		1.5453	0.8099	0.1786		8.2728	-5.0522	0.3447	0.0000e+00	0.0000e+00	0.0000e+00		1.5500e-01		0.0860	6.8557		1.0363	3.4423
Poldip2		0.3624	3.8419	38.7561	1.8300e-06		0.5224	3.0283	153.9162	2.1700e-01		11.4193	0.3282	0.0946		55.2178	0.4412	0.1551		2.2737	0.4266	0.7135	0.0000e+00	0.0000e+00	0.0000e+00		4.6100e-10		2.7237	3.2886		22.9809	1.2775
Ppp3r1		0.2358	5.7658	859.1003	1.2100e-02		0.4410	1.9540	350.9356	6.6500e-01		168.9905	0.2257	0.0440		200.5290	0.3553	0.1960		0.2469	0.6550	2.1554	1.4800e-15	0.0000e+00	0.0000e+00		8.1100e-06		28.1451	3.4963		64.7928	1.2472
Cog1		18.9024	130.1252	0.4868	-1.0000e+00		0.3359	2.5083	48.6034	2.7000e-04		0.0043	16.3329	0.1287		22.0605	0.2925	0.1305		12.3107	-5.8032	0.0198	0.0000e+00	0.0000e+00	3.5300e-01		4.1500e-04		0.0325	6.8557		4.9977	2.3704
Rptor		0.2143	2.3381	162.6860	2.4700e-07		0.3215	3.9870	117.5464	2.7400e-02		78.3609	0.1944	0.0927		33.1679	0.2952	0.0823		-1.2403	0.6022	-0.1713	0.0000e+00	0.0000e+00	4.3400e-09		7.5800e-03		10.7000	3.0989		7.8989	2.5463
Casc3		0.4772	3.7728	16.8445	8.1900e-07		0.3745	3.5208	70.0165	1.6800e-02		4.9132	0.4205	0.1183		22.7968	0.3350	0.1064		2.2141	-0.3280	-0.1535	0.0000e+00	0.0000e+00	3.5500e-13		2.9300e-04		1.5329	3.6117		6.0812	2.2351
Socs7		0.2952	7.9347	138.3120	3.7500e-11		0.3359	2.5490	90.5424	2.8000e-03		20.2190	0.2834	0.0411		39.8287	0.2938	0.1260		0.9781	0.0519	1.6164	0.0000e+00	3.0400e-03	0.0000e+00		5.7200e-04		3.9079	4.8326		9.5891	1.9656
Nkiras2		0.4889	11.8240	46.7441	6.4000e-07		0.4504	5.1231	95.1594	3.9000e-03		4.4420	0.4663	0.0461		20.5152	0.4105	0.0881		2.2074	-0.1836	0.9347	0.0000e+00	3.2000e-18	0.0000e+00		1.0000e-05		1.5570	5.6063		7.2116	1.9813
Camta2		68.9006	149.1178	0.5504	2.0000e-01		0.3572	4.8732	117.2114	4.8000e-02		0.0040	46.8560	0.3174		26.5009	0.3305	0.0744		12.6869	-7.1476	-2.0924	0.0000e+00	0.0000e+00	0.0000e+00		2.9900e-04		0.1553	3.9672		7.2633	2.4126
Phf23		0.4097	2.9180	28.3525	1.5600e-03		0.4291	2.4656	194.1646	3.3300e-01		10.8555	0.3552	0.1339		86.6418	0.3608	0.1592		2.9966	0.0229	0.2500	0.0000e+00	8.8700e-02	1.6100e-21		2.2600e-08		3.0587	2.4736		27.5150	1.5026
Galk1		0.4060	8.0137	67.8036	5.2500e-05		0.3366	3.4248	293.5379	1.4700e-02		9.5766	0.3848	0.0534		95.8797	0.3040	0.0978		3.3236	-0.3402	0.8737	0.0000e+00	0.0000e+00	0.0000e+00		5.9500e-06		2.6842	4.1579		24.4663	2.0430
D11Wsu47e		0.2615	4.7418	111.7546	4.7200e-06		0.3035	1.7739	45.0624	6.2000e-04		27.3796	0.2461	0.0597		28.7823	0.2556	0.1585		0.0721	0.0545	1.4097	5.5800e-02	4.3200e-03	0.0000e+00		2.0300e-02		4.2489	4.5462		5.5472	2.2682
Dcaf7		0.2765	6.5768	306.6383	1.5000e-03		0.4274	3.6394	1104.3806	8.5400e-01		54.1559	0.2640	0.0460		329.4894	0.3801	0.1105		2.6050	0.5257	1.2658	0.0000e+00	0.0000e+00	0.0000e+00		2.5800e-10		9.6080	3.9788		112.9941	1.5632
Gatsl3		0.2418	3.1014	98.8086	2.0500e-03		0.2828	3.7455	162.8742	2.9800e-03		35.9821	0.2228	0.0798		48.1701	0.2610	0.0765		0.4209	0.2285	-0.0607	0.0000e+00	0.0000e+00	1.5200e-03		2.8200e-03		5.2124	3.8693		9.7223	2.6867
Sec61g		0.4999	7.0384	1228.3245	5.7000e-01		0.9328	6.0049	887.9576	3.2500e-01		187.8907	0.4638	0.0726		157.2542	0.8028	0.1390		-0.2568	0.7918	0.9376	2.0700e-23	0.0000e+00	0.0000e+00		8.9700e-03		81.7466	1.4881		122.2612	0.9906
Slit3		3.7546	7.6331	1.7599	1.0500e-06		0.3077	4.4577	185.0091	4.1200e-03		0.3069	2.4013	0.3673		46.0638	0.2860	0.0712		7.2299	-3.0699	-2.3673	0.0000e+00	0.0000e+00	0.0000e+00		1.8000e-04		0.5629	3.9340		10.9643	2.4151
Pank3		0.2431	5.2185	259.4027	9.3100e-04		0.3982	2.1907	260.2649	4.3100e-01		57.8411	0.2307	0.0510		128.5704	0.3341	0.1609		1.1524	0.5345	1.6577	0.0000e+00	0.0000e+00	0.0000e+00		6.7200e-08		9.1773	3.7924		39.3007	1.3874
Unk		15.7886	57.9256	1.2559	1.1700e-01		0.3331	3.8532	78.5259	3.9200e-03		0.0228	12.2495	0.2145		22.8282	0.3042	0.0874		9.9656	-5.3314	-1.2958	0.0000e+00	0.0000e+00	0.0000e+00		4.7500e-04		0.2285	6.8557		5.1341	3.0106
Bptf		0.4332	2.2246	216.0173	1.2400e-01		0.5048	11.6827	943.4994	2.5100e-01		107.1085	0.3580	0.1752		88.9296	0.4810	0.0467		-0.2683	0.4262	-1.9088	4.5800e-23	0.0000e+00	0.0000e+00		2.7600e-01		33.4035	1.4623		39.5020	1.7334
Med24		0.3465	6.0019	55.3197	6.1900e-07		0.2904	4.2830	130.5294	6.7000e-03		10.5609	0.3253	0.0617		34.6435	0.2695	0.0717		1.7138	-0.2711	0.2173	0.0000e+00	0.0000e+00	5.8300e-11		1.9700e-02		2.3127	4.6129		7.3284	2.8278
Pnpt1		0.4042	5.7365	38.6112	8.1800e-05		0.3415	2.6433	40.9484	2.9600e-03		7.5573	0.3752	0.0713		17.3653	0.2990	0.1250		1.2003	-0.3275	0.8101	0.0000e+00	0.0000e+00	0.0000e+00		9.9500e-02		2.0314	4.2731		4.0461	2.4632
Rnf167		0.2139	3.8455	289.5155	5.0000e-05		0.5064	2.8588	15.3895	9.9900e-05		90.3466	0.2008	0.0624		6.1218	0.4248	0.1616		-3.8834	1.0811	1.3741	0.0000e+00	0.0000e+00	0.0000e+00		7.2400e-01		11.5512	3.8764		2.0809	2.5402
Dgke		0.2209	7.4168	261.6485	3.0600e-04		33.5952	247.8449	2.0218	4.5600e-02		41.3013	0.2136	0.0334		0.0082	29.4163	0.1205		-12.2900	7.1056	1.8519	0.0000e+00	0.0000e+00	0.0000e+00		3.5800e-01		4.8728	6.8557		0.2123	4.6650
Fkbp10		0.3172	3.2503	97.7017	6.6100e-04		0.6450	2.4638	492.3213	6.5900e-01		33.1409	0.2869	0.0956		222.0560	0.5028	0.2213		2.7442	0.8093	1.2112	0.0000e+00	0.0000e+00	0.0000e+00		5.3700e-13		7.7651	2.2619		107.3919	0.8923
Fam114a2		0.2861	1.6973	73.7258	1.8500e-03		0.3712	3.5159	523.3636	6.3300e-02		47.6583	0.2423	0.1531		160.1727	0.3337	0.1001		1.7488	0.4618	-0.6128	0.0000e+00	0.0000e+00	0.0000e+00		1.0500e-05		9.1315	2.0900		48.2824	1.6984
Tcn2		0.2651	6.1414	159.6201	3.3300e-06		0.4665	2.3961	233.2532	3.4300e-01		29.4388	0.2531	0.0457		106.5205	0.3859	0.1741		1.8553	0.6084	1.9287	0.0000e+00	0.0000e+00	0.0000e+00		3.2400e-12		4.9818	4.5630		37.8384	1.2610
Tbrg4		0.2194	1.5344	130.2227	1.4900e-03		0.3350	1.7307	52.2068	6.0300e-03		94.9891	0.1899	0.1353		33.7670	0.2766	0.1755		-1.4921	0.5422	0.3756	0.0000e+00	0.0000e+00	0.0000e+00		3.1100e-02		13.1966	2.4183		7.7460	1.8487
Krt19		3.3224	6.3408	1.8956	3.3000e-06		0.2944	4.5027	129.9935	5.4100e-03		0.3640	2.0701	0.3632		32.4295	0.2745	0.0675		6.4774	-2.9147	-2.4273	0.0000e+00	0.0000e+00	0.0000e+00		1.6900e-02		0.5873	4.5459		6.5564	3.1041
Smcr8		24.3633	156.5491	0.9616	9.1000e-01		0.3664	2.2583	48.4186	4.9200e-01		0.0064	20.8544	0.1325		24.2277	0.3119	0.1502		11.8956	-6.0630	0.1807	0.0000e+00	0.0000e+00	8.0900e-14		3.7500e-06		0.1036	6.8557		6.0234	2.0023
Kif1c		0.3805	3.7359	43.0156	1.6800e-03		0.9160	21.8303	2261.1185	5.4400e-01		13.3783	0.3400	0.1083		109.8038	0.8754	0.0441		3.0370	1.3643	-1.2947	0.0000e+00	0.0000e+00	0.0000e+00		2.1400e-16		3.6744	2.4179		91.8282	1.1755
Cpeb4		24.4459	198.3324	0.4873	1.0000e+00		0.4760	7.9732	32.5253	1.7500e-04		0.0027	21.6078	0.1135		4.4945	0.4473	0.0608		10.6990	-5.5942	-0.9001	0.0000e+00	0.0000e+00	0.0000e+00		3.5700e-01		0.0339	6.8557		1.4940	5.1490
Galnt10		1.5267	5.0762	4.0587	2.9100e-05		0.3612	3.1994	181.4262	1.1200e-01		0.9382	1.1273	0.2461		62.2080	0.3220	0.1088		6.0511	-1.8076	-1.1771	0.0000e+00	0.0000e+00	0.0000e+00		3.3300e-07		0.8480	3.7802		17.7081	1.7254
Egfr		0.8076	8.3044	11.9335	1.1900e-05		0.4184	3.9456	154.3106	2.0700e-01		1.6000	0.7296	0.0954		44.6175	0.3738	0.1079		4.8014	-0.9648	0.1780	0.0000e+00	0.0000e+00	8.3300e-12		3.9400e-09		0.9456	5.0600		14.5007	1.6753
Rnf185		0.2893	2.4871	61.3436	1.9900e-07		0.1817	4.8275	3626.9048	7.7000e-01		27.5439	0.2567	0.1132		876.2494	0.1742	0.0416		4.9915	-0.5594	-1.4428	0.0000e+00	0.0000e+00	0.0000e+00		3.8300e-04		5.1424	2.7484		102.8788	4.2743
Coasy		0.2299	7.4045	221.5122	1.4100e-08		0.3257	3.3727	58.4899	7.1200e-04		34.4514	0.2222	0.0341		19.4679	0.2947	0.0967		-0.8235	0.4075	1.5019	0.0000e+00	0.0000e+00	0.0000e+00		1.9100e-02		4.3652	6.6074		4.3468	2.8737
Ptrf		0.3870	1.2922	74.0359	4.6300e-01		1.7346	8.7213	2090.1369	6.2300e-01		62.8242	0.2929	0.2424		250.9606	1.4420	0.1680		1.9981	2.2994	-0.5287	0.0000e+00	0.0000e+00	0.0000e+00		1.4700e-16		16.7511	1.2768		350.0247	0.6780
Srebf1		0.2796	4.1686	89.6446	1.1200e-05		0.3657	2.1305	89.4426	8.7600e-02		24.5178	0.2602	0.0698		46.5498	0.3081	0.1579		0.9249	0.2437	1.1775	0.0000e+00	0.0000e+00	0.0000e+00		1.1700e-04		4.4757	3.5615		12.6724	1.6295
Derl2		0.2574	4.6114	226.3031	6.2000e-03		0.3910	3.5292	313.5412	8.2400e-02		55.0259	0.2423	0.0588		97.8985	0.3490	0.1075		0.8312	0.5263	0.8707	0.0000e+00	0.0000e+00	0.0000e+00		4.4500e-06		10.0628	3.0357		30.5807	1.6213
Erlec1		0.5605	5.5235	20.1476	1.4900e-03		0.4187	5.0774	353.5639	3.5300e-01		4.1342	0.5047	0.0999		77.4348	0.3839	0.0846		4.2273	-0.3946	-0.2395	0.0000e+00	0.0000e+00	5.6100e-20		3.2000e-10		1.6426	3.6393		25.3321	1.9206
Ccdc85a		2.5990	3.6174	1.4794	1.2000e-04		14.7298	174.9481	1.3387	3.9000e-01		0.4462	1.4271	0.4262		0.0084	13.3954	0.0926		-5.7379	3.2306	-2.2020	0.0000e+00	0.0000e+00	0.0000e+00		6.6700e-01		0.5595	4.8168		0.0873	5.9174
Spred2		0.2205	5.5890	362.2311	2.4600e-09		0.4198	3.3942	27.4121	8.7300e-05		74.7364	0.2111	0.0430		9.0921	0.3696	0.1201		-3.0391	0.8081	1.4838	0.0000e+00	0.0000e+00	0.0000e+00		5.6600e-01		9.9979	4.6337		2.7102	2.6174
Smurf2		0.2125	4.7989	542.7586	2.9300e-03		0.3499	3.7475	547.3082	3.5000e-02		129.3902	0.2026	0.0476		162.1919	0.3176	0.0924		0.3260	0.6489	0.9567	0.0000e+00	0.0000e+00	0.0000e+00		5.6800e-06		16.8891	4.2163		44.1654	1.9340
Igfbp4		0.4829	9.2478	35.6981	9.4800e-04		0.2667	3.0569	125.0663	4.4500e-03		4.2931	0.4572	0.0541		46.8438	0.2428	0.0901		3.4478	-0.9128	0.7346	0.0000e+00	0.0000e+00	0.0000e+00		1.9200e-02		1.4477	5.4326		8.5817	2.7034
Anxa6		0.2917	7.3023	271.9026	4.0700e-03		0.6044	7.7475	1210.8432	6.0700e-01		41.6017	0.2792	0.0426		167.4886	0.5565	0.0781		2.0093	0.9950	0.8736	0.0000e+00	0.0000e+00	0.0000e+00		2.0600e-11		8.4609	3.8027		91.8067	1.1102
Ccdc88a		0.2727	2.7534	64.3192	1.3300e-09		0.4648	4.1608	386.4531	3.0100e-01		26.6041	0.2458	0.0998		101.2497	0.4142	0.1079		1.9282	0.7530	0.1112	0.0000e+00	0.0000e+00	2.2100e-06		2.6900e-11		4.6331	3.0608		37.7196	1.5436
Etv4		0.1773	5.1716	620.9100	1.2200e-08		0.3577	2.7407	38.9552	1.9300e-04		140.9736	0.1706	0.0381		16.6036	0.3088	0.1367		-3.0859	0.8564	1.8412	0.0000e+00	0.0000e+00	0.0000e+00		5.3700e-03		11.7473	6.6613		4.0186	2.3648
Canx		0.5555	16.7227	2756.3983	4.7400e-01		1.1376	2.1717	1066.6638	4.8700e-01		175.5341	0.5370	0.0336		523.3273	0.7412	0.3479		1.5760	0.4648	3.3713	0.0000e+00	0.0000e+00	0.0000e+00		1.4900e-10		92.6199	1.1799		356.7998	0.6976
Pipox		0.2669	4.1686	85.4738	2.3500e-08		59.4707	80.0610	0.2120	9.9700e-01		23.0854	0.2490	0.0665		0.0027	33.3436	0.4142		-13.0475	7.0650	2.6401	0.0000e+00	0.0000e+00	0.0000e+00		8.0200e-01		3.8010	4.1935		0.0613	4.5415
Wnt9a		38.3791	229.8272	1.8309	3.1800e-03		0.2664	2.2322	96.2266	3.0900e-04		0.0082	32.6855	0.1442		48.6650	0.2352	0.1177		12.5374	-7.1185	-0.2929	0.0000e+00	0.0000e+00	0.0000e+00		2.2700e-03		0.2426	4.1284		8.5611	2.6174
Ccdc157		13.9276	94.7855	2.1318	3.6900e-02		0.4721	2.9762	18.5846	1.8100e-05		0.0243	11.9850	0.1374		7.3741	0.4001	0.1563		8.2470	-4.9047	0.1852	0.0000e+00	0.0000e+00	1.4800e-10		1.8500e-02		0.2515	4.8003		2.3173	2.4701
Snf8		0.3362	3.5607	56.7936	2.1700e-04		0.5182	2.2704	100.8702	6.5900e-01		18.0780	0.3037	0.0971		49.1785	0.4160	0.1983		1.4438	0.4538	1.0302	0.0000e+00	0.0000e+00	0.0000e+00		4.2300e-08		4.2168	2.7931		18.7651	1.1777
Gm11968		0.4852	3.6344	116.0049	1.8100e-01		0.9264	4.0139	15.9923	4.0800e-01		35.0914	0.4238	0.1274		4.4663	0.7383	0.2021		-2.9740	0.8009	0.6658	0.0000e+00	0.0000e+00	0.0000e+00		1.5900e-03		13.4879	1.4809		2.8977	1.6169
Prpsap2		0.1894	3.7415	552.3197	2.1200e-04		0.3004	2.6185	66.6248	1.8000e-02		165.9833	0.1794	0.0528		29.1715	0.2661	0.1147		-2.5084	0.5686	1.1182	0.0000e+00	0.0000e+00	0.0000e+00		3.9000e-01		19.8064	3.8841		6.0764	2.4425
Pttg1		0.5180	5.7892	20.2134	2.1800e-07		0.3160	4.2499	90.0088	3.5000e-03		3.9495	0.4719	0.0881		23.9666	0.2916	0.0776		2.6013	-0.6946	-0.1841	0.0000e+00	0.0000e+00	5.7200e-14		1.0800e-02		1.3829	4.4973		5.1240	3.2148
Gm15698		2.6851	6.7320	1.8649	6.0600e-03		0.4548	9.0011	44.1062	2.2700e-08		0.3210	1.8692	0.2993		5.6659	0.4307	0.0542		4.1416	-2.1175	-2.4645	0.0000e+00	0.0000e+00	0.0000e+00		2.4200e-01		0.4881	6.8557		1.7168	5.1035
Adra1b		2.0678	3.9572	2.3073	2.9600e-07		0.3331	2.0179	32.6366	2.1100e-03		0.7165	1.3212	0.3618		18.4584	0.2818	0.1548		4.6873	-2.2290	-1.2248	0.0000e+00	0.0000e+00	0.0000e+00		6.1600e-02		0.7579	3.2931		3.7505	2.5372
Srr		0.5666	5.1944	17.5150	2.8400e-03		0.3232	2.2642	58.7419	4.4800e-03		3.6717	0.5075	0.1036		29.3093	0.2792	0.1367		2.9969	-0.8624	0.3992	0.0000e+00	0.0000e+00	0.0000e+00		2.8200e-02		1.5098	3.6090		6.5245	2.1541
A730011L01Rik		1.4262	12.7117	7.2386	1.6800e-05		0.3851	6.5619	60.1347	5.4700e-03		0.6099	1.2612	0.1071		10.5260	0.3614	0.0625		4.1094	-1.8030	-0.7760	0.0000e+00	0.0000e+00	0.0000e+00		4.8600e-03		0.6259	6.8557		2.8549	3.7677
Hoxb8		2.1623	4.9687	2.2607	2.0600e-05		0.2310	4.2959	387.7214	8.8800e-07		0.5299	1.4462	0.3257		102.4333	0.2180	0.0565		7.5948	-2.7298	-2.5266	0.0000e+00	0.0000e+00	0.0000e+00		2.4800e-03		0.6512	4.3070		15.9774	3.4273
Hoxb4		34.1782	89.8708	0.5285	1.9300e-01		0.3171	2.3637	91.4356	1.4300e-02		0.0059	23.8736	0.2689		42.6149	0.2766	0.1273		12.8175	-6.4315	-1.0791	0.0000e+00	0.0000e+00	0.0000e+00		3.3000e-06		0.1067	5.1167		9.5356	2.0886
Lasp1		0.2621	1.8407	274.4853	6.3000e-03		1.2462	27.6710	2315.2841	1.3100e-01		160.8957	0.2273	0.1313		88.7559	1.1896	0.0449		-0.8582	2.3880	-1.5479	0.0000e+00	0.0000e+00	0.0000e+00		2.4300e-09		31.0993	1.9177		100.8840	1.0368
Serpinf1		0.5266	9.5332	31.2792	9.4200e-04		0.2165	4.2066	961.4068	6.3200e-02		3.6219	0.4971	0.0563		269.7374	0.2043	0.0568		6.2187	-1.2829	0.0133	0.0000e+00	0.0000e+00	1.8500e-03		3.1600e-05		1.3521	5.4354		38.7094	3.3578
Tmc6		0.2255	3.4522	169.8836	5.0800e-04		0.2806	4.4907	254.7496	2.2400e-03		55.9843	0.2101	0.0686		64.5560	0.2624	0.0652		0.2055	0.3204	-0.0724	4.3300e-11	0.0000e+00	2.0200e-02		8.0000e-04		7.7843	3.7642		13.0840	2.8104
1500010J02Rik		0.2874	2.3999	45.5546	3.1500e-06		0.2607	3.0265	144.7923	2.0700e-03		21.3616	0.2537	0.1171		53.6517	0.2379	0.0872		1.3286	-0.0927	-0.4241	0.0000e+00	2.5600e-06	0.0000e+00		2.2500e-02		3.7051	3.1568		9.5644	2.8037
Cbr2		0.7356	5.1624	9.7988	1.5100e-05		0.3413	1.5443	61.9646	2.7300e-02		2.0739	0.6358	0.1329		45.0928	0.2751	0.1941		4.4425	-1.2087	0.5460	0.0000e+00	0.0000e+00	0.0000e+00		2.8100e-05		1.0878	3.8832		10.6663	1.5677
Nfe2l1		0.3178	1.9116	192.5994	3.0000e-02		0.7384	5.1873	785.1731	9.5200e-02		109.8660	0.2698	0.1506		163.2635	0.6414	0.1326		0.5715	1.2494	-0.1843	0.0000e+00	0.0000e+00	3.5600e-15		1.7800e-06		27.0051	1.5274		99.6956	1.0655
Itga3		1.5987	5.9701	3.7327	9.7900e-07		0.2407	2.9372	186.0851	3.6200e-04		0.6985	1.2157	0.2229		72.7241	0.2203	0.0852		6.7021	-2.4642	-1.3882	0.0000e+00	0.0000e+00	0.0000e+00		5.0400e-03		0.6839	5.3864		11.0993	3.0737
P4hb		0.3303	2.2089	441.6978	4.4200e-01		1.1548	3.5760	1763.9381	9.1800e-01		217.5974	0.2848	0.1378		524.5916	0.8680	0.2474		1.2695	1.6079	0.8440	0.0000e+00	0.0000e+00	0.0000e+00		2.3600e-13		52.3082	1.7442		428.3343	0.7740
Atp5g1		0.5585	5.1870	725.9947	3.9500e-01		0.7536	3.4335	754.7373	3.9700e-01		151.1390	0.5014	0.1028		236.5052	0.6088	0.1916		0.6460	0.2802	0.8990	0.0000e+00	0.0000e+00	0.0000e+00		4.5400e-03		71.3143	1.2392		140.5741	0.8814
Nf1		0.2978	4.4253	87.3839	8.2300e-05		0.3909	2.7460	140.9498	1.5100e-01		22.7402	0.2770	0.0716		58.1670	0.3363	0.1412		1.3550	0.2796	0.9793	0.0000e+00	0.0000e+00	0.0000e+00		1.2500e-06		4.5065	3.4653		16.3230	1.7563
Azi1		1.6859	4.5830	2.8370	4.0200e-04		1.0364	3.7729	5.4035	2.0600e-05		0.7164	1.1874	0.2889		1.5726	0.7868	0.2314		1.1344	-0.5936	-0.3201	0.0000e+00	0.0000e+00	8.1000e-23		3.8000e-01		0.7124	3.8902		1.0730	2.8093
Nme1		0.3850	3.6695	1546.5795	6.0000e-01		1.3400	23.0820	4087.4850	6.6800e-01		451.3830	0.3466	0.0995		186.6276	1.2627	0.0577		-1.2742	1.8652	-0.7852	0.0000e+00	0.0000e+00	0.0000e+00		4.3200e-04		148.0075	1.4899		225.9735	0.9058
Aldh3a2		0.2739	4.7409	147.9671	8.0500e-04		0.3170	3.1946	406.5787	9.1800e-01		34.8440	0.2577	0.0598		143.1480	0.2850	0.1017		2.0385	0.1452	0.7664	0.0000e+00	4.8000e-16	0.0000e+00		2.3500e-06		6.1112	3.7218		35.2819	1.9428
G3bp1		0.3004	4.0555	1627.5469	1.5600e-01		0.7520	7.7956	1008.1675	4.0300e-01		441.7475	0.2775	0.0761		137.2637	0.6833	0.0909		-1.6863	1.3000	0.2568	0.0000e+00	0.0000e+00	0.0000e+00		2.2000e-02		117.4510	1.6550		91.6837	0.9953
Vamp2		3.2927	5.0595	2.2015	1.0500e-06		0.3950	4.2737	171.1686	6.6000e-02		0.5935	1.9083	0.4008		44.2249	0.3582	0.0937		6.2195	-2.4134	-2.0971	0.0000e+00	0.0000e+00	0.0000e+00		9.2500e-08		0.7966	2.9434		14.3851	1.7178
4933439F18Rik		0.2062	6.6564	569.5252	4.3400e-02		0.4445	4.1844	178.7020	4.0000e-01		100.0293	0.1989	0.0347		46.5541	0.3981	0.1032		-1.1034	1.0010	1.5727	0.0000e+00	0.0000e+00	0.0000e+00		6.8300e-07		12.6019	5.3245		16.6918	1.6220
Gsdma		16.8496	49.3659	0.2614	9.9800e-01		41.9369	105.3546	0.0553	-1.0000e+00		0.0055	12.2439	0.2639		0.0005	28.4008	0.2704		-3.3682	1.2139	0.0355	0.0000e+00	0.0000e+00	5.6000e-12		6.5400e-01		0.0415	6.8557		0.0016	6.4807
Thg1l		0.2496	5.3871	135.9856	1.9900e-06		4.3670	9.0146	1.2723	1.3700e-03		29.2572	0.2368	0.0514		0.1912	2.7994	0.3634		-7.2573	3.5631	2.8228	0.0000e+00	0.0000e+00	0.0000e+00		8.7900e-01		4.7705	4.3558		0.3940	6.4005
Lgals3bp		35.9617	49.6384	0.6282	1.9900e-01		0.3128	2.2384	87.9357	4.8200e-03		0.0135	19.0849	0.4325		42.8552	0.2717	0.1306		11.6341	-6.1345	-1.7273	0.0000e+00	0.0000e+00	0.0000e+00		1.4600e-04		0.2217	4.4226		10.3452	1.8771
Sap30bp		0.3341	6.6987	58.2410	1.5500e-07		0.3084	3.4950	144.9654	7.7700e-02		9.9712	0.3167	0.0529		47.5582	0.2806	0.0914		2.2538	-0.1746	0.7892	0.0000e+00	1.7300e-19	0.0000e+00		9.6100e-05		2.0667	5.1697		10.3133	2.4158
Rabep1		0.3425	2.0902	32.2686	2.7900e-07		0.5213	5.3640	346.9958	4.9100e-01		16.8745	0.2915	0.1490		70.7947	0.4715	0.0961		2.0688	0.6938	-0.6324	0.0000e+00	0.0000e+00	0.0000e+00		2.0100e-09		3.8729	2.4303		31.3405	1.3330
Spnb2		0.5001	3.0599	423.1784	9.1700e-01		1.6058	22.8640	10079.6034	7.6500e-01		147.7854	0.4268	0.1463		462.4183	1.4977	0.0666		1.6457	1.8112	-1.1348	0.0000e+00	0.0000e+00	0.0000e+00		7.2000e-16		60.8209	1.1700		659.5269	0.8942
Armc7		0.7727	9.7701	15.5117	2.6400e-05		0.3893	4.8760	31.5850	5.9600e-06		1.7104	0.7100	0.0794		7.4834	0.3567	0.0842		2.1294	-0.9932	0.0849	0.0000e+00	0.0000e+00	2.7400e-02		5.2000e-01		0.9852	5.7141		1.9576	3.8211
Smtnl2		0.2667	2.8161	69.6175	4.0900e-06		80.8528	209.1712	0.2088	1.0000e+00		27.3759	0.2415	0.0939		0.0010	58.1162	0.2792		-14.7168	7.9106	1.5717	0.0000e+00	0.0000e+00	0.0000e+00		6.8600e-01		4.7708	3.1491		0.0354	6.4807
Cox10		0.2509	2.2242	90.2545	2.9200e-06		0.2836	2.9264	109.7648	4.2300e-05		45.9736	0.2233	0.1108		42.3506	0.2561	0.0969		-0.1184	0.1979	-0.1933	2.2800e-06	0.0000e+00	1.2400e-13		1.8400e-01		6.8510	3.0488		8.0340	2.7032
Ppp2ca		0.2533	5.9040	1633.3411	2.9000e-02		0.6388	6.5743	1259.1659	1.6500e-01		304.8537	0.2419	0.0444		205.5895	0.5793	0.0928		-0.5684	1.2600	1.0644	0.0000e+00	0.0000e+00	0.0000e+00		8.4200e-07		59.4827	3.1223		112.9367	1.3222
Cyfip2		23.0413	267.1698	2.1098	6.6900e-02		0.3831	6.5241	50.1028	8.1100e-05		0.0099	21.0118	0.0928		8.8635	0.3597	0.0627		9.8121	-5.8683	-0.5651	0.0000e+00	0.0000e+00	0.0000e+00		5.8000e-02		0.1627	6.8557		2.2021	4.4462
Slc25a10		0.2468	8.4335	186.6145	3.1500e-09		1.7233	5.1035	5.0206	7.5800e-04		26.4378	0.2387	0.0338		1.0814	1.2509	0.2641		-4.6116	2.3897	2.9675	0.0000e+00	0.0000e+00	0.0000e+00		4.8800e-03		3.5169	6.8557		1.1771	2.7311
Pcgf2		0.2754	6.7000	121.7346	1.9500e-08		0.3250	5.0233	193.2537	1.6400e-01		20.4867	0.2632	0.0440		42.5686	0.3037	0.0665		1.0551	0.2067	0.5974	0.0000e+00	0.0000e+00	0.0000e+00		8.2000e-05		3.6186	5.0142		10.3322	2.6610
Plxdc1		26.6136	72.3874	0.2274	-1.0000e+00		31.9449	179.8053	0.3256	6.4400e-01		0.0033	18.6479	0.2589		0.0020	26.8151	0.1622		-0.6940	0.5240	-0.6740	7.3600e-27	0.0000e+00	0.0000e+00		6.5400e-01		0.0325	6.8557		0.0269	6.4807
Abi3		1.3372	9.4903	5.8860	1.8500e-05		23.8698	104.3740	0.2228	-1.0000e+00		0.6830	1.1314	0.1452		0.0021	18.5213	0.2006		-8.3119	4.0330	0.4659	0.0000e+00	0.0000e+00	7.5900e-27		6.5400e-01		0.6435	6.8557		0.0142	6.4807
Slc25a11		0.4503	3.8063	22.5076	1.0400e-07		0.3843	2.2700	81.0670	6.0100e-02		6.5055	0.3990	0.1151		39.7401	0.3247	0.1560		2.6109	-0.2973	0.4383	0.0000e+00	0.0000e+00	0.0000e+00		3.0600e-06		2.0824	3.0397		10.8743	1.7234
2310033P09Rik		0.2713	8.9120	137.4276	5.1800e-05		0.3136	3.2625	57.2550	2.4600e-04		17.5188	0.2625	0.0330		19.7834	0.2831	0.0973		0.1754	0.1088	1.5612	1.9700e-09	4.3500e-10	0.0000e+00		3.3400e-02		2.7489	6.8557		4.3751	2.7331
Lsmd1		0.2377	1.3902	292.2844	3.0900e-01		0.6496	3.3574	379.5591	9.3500e-01		228.1533	0.2012	0.1527		122.9849	0.5400	0.1704		-0.8915	1.4240	0.1581	0.0000e+00	0.0000e+00	3.0100e-13		1.3900e-05		40.3098	1.8284		62.6108	1.0467
Vat1		0.3083	1.9777	170.8169	1.3100e-02		1.1590	4.4441	620.9155	7.6600e-01		94.3770	0.2639	0.1446		147.4774	0.9117	0.2121		0.6440	1.7887	0.5530	0.0000e+00	0.0000e+00	0.0000e+00		3.2100e-11		21.8729	1.7301		128.5434	0.8071
Ankfy1		0.3836	12.2882	1515.7518	6.0500e-01		0.5387	4.2636	281.2420	5.2400e-01		134.3762	0.3708	0.0333		71.8690	0.4744	0.1198		-0.9028	0.3554	1.8473	0.0000e+00	0.0000e+00	0.0000e+00		4.3500e-01		44.4365	2.7240		31.4897	1.3733
4933427D14Rik		21.7235	181.1843	1.7100	9.1000e-01		0.3256	3.7273	67.6673	2.1700e-02		0.0094	19.1418	0.1095		20.2036	0.2967	0.0881		11.0692	-6.0114	-0.3129	0.0000e+00	0.0000e+00	5.5000e-25		4.7400e-03		0.1485	6.8557		4.6579	2.8633
Xpo1		0.2573	2.4378	235.1328	3.0700e-03		0.3755	3.5841	273.6609	9.8300e-02		106.7630	0.2308	0.1026		83.9312	0.3364	0.1042		-0.3471	0.5434	0.0227	0.0000e+00	0.0000e+00	8.3100e-02		2.3300e-02		19.9261	2.2317		25.3452	1.6250
Cbx1		0.3641	1.9460	164.0404	3.7600e-02		0.4069	2.0232	66.4792	2.5400e-01		91.1455	0.3037	0.1664		36.7300	0.3335	0.1821		-1.3112	0.1350	0.1299	0.0000e+00	3.7900e-11	9.7500e-08		1.6900e-01		26.1015	1.4252		10.8014	1.4838
1700113I22Rik		3.9538	7.7038	1.6709	1.2600e-04		0.3696	3.2642	70.3139	2.1600e-03		0.2838	2.4713	0.3657		24.2169	0.3286	0.1112		6.4150	-2.9110	-1.7181	0.0000e+00	0.0000e+00	0.0000e+00		1.7800e-04		0.5203	4.9026		6.4746	2.1379
Tubd1		0.2888	5.2157	83.6227	2.1600e-07		0.6534	3.8134	11.1814	5.5800e-04		18.4436	0.2721	0.0585		3.3082	0.5498	0.1587		-2.4790	1.0149	1.4405	0.0000e+00	0.0000e+00	0.0000e+00		1.6600e-01		3.2148	4.5229		1.4997	3.0198
Flt4		3.4140	8.8289	3.1909	2.2200e-02		0.2542	3.4257	216.5019	1.1300e-03		0.5167	2.3664	0.3106		69.8215	0.2351	0.0750		7.0782	-3.3312	-2.0512	0.0000e+00	0.0000e+00	0.0000e+00		1.7900e-01		0.8814	2.5610		12.9636	2.6547
D030028A08Rik		0.3169	10.0360	89.3098	3.4900e-08		22.8868	256.6197	1.9242	9.9500e-01		10.1711	0.3063	0.0342		0.0075	20.6768	0.0892		-10.3963	6.0771	1.3835	0.0000e+00	0.0000e+00	0.0000e+00		5.0200e-01		1.9752	6.8557		0.1320	5.2688
Zfp2		15.1609	60.5293	0.7396	3.0000e-01		4.2062	9.6849	2.6185	2.5300e-03		0.0138	11.6729	0.2254		0.3381	2.8351	0.3190		4.6121	-2.0417	0.5010	0.0000e+00	0.0000e+00	0.0000e+00		3.3400e-02		0.1246	6.8557		0.7207	3.2819
Snap47		0.3552	6.3183	99.7002	1.2400e-03		0.5194	4.8327	331.0433	4.3700e-01		17.7744	0.3343	0.0586		77.2145	0.4611	0.1137		2.1191	0.4639	0.9557	0.0000e+00	0.0000e+00	0.0000e+00		1.8100e-09		4.4767	3.3451		32.5854	1.4069
Rab1		0.2670	1.4379	229.0232	6.6400e-02		0.9411	3.3682	515.4117	4.8700e-01		171.7868	0.2232	0.1631		165.6863	0.7292	0.2267		-0.0522	1.7080	0.4751	9.9800e-02	0.0000e+00	0.0000e+00		5.7000e-08		34.4436	1.6370		111.9926	0.8522
Becn1		0.1937	2.6993	624.8317	4.2700e-04		0.3716	4.8638	697.0747	4.8500e-01		266.0756	0.1794	0.0745		158.3251	0.3430	0.0773		-0.7489	0.9352	0.0526	0.0000e+00	0.0000e+00	9.2500e-03		4.6600e-05		34.2780	3.0630		48.8018	1.7884
Tmem101		0.1775	4.9215	877.9971	5.9000e-06		0.3180	3.2204	71.4051	3.5100e-04		205.0100	0.1707	0.0394		24.8642	0.2870	0.0978		-3.0436	0.7493	1.3098	0.0000e+00	0.0000e+00	0.0000e+00		4.2800e-02		20.6911	5.2235		5.4957	2.6779
1700020C11Rik		0.3354	2.9482	32.3679	1.2900e-08		22.4927	172.8309	0.0979	1.0000e+00		12.0958	0.2987	0.1091		0.0006	19.8104	0.1155		-14.2721	6.0514	0.0817	0.0000e+00	0.0000e+00	2.2200e-09		8.1200e-01		2.5548	3.3565		0.0028	6.4807
Prr11		0.1618	5.0213	1886.3856	2.3900e-04		0.7520	4.7849	9.9232	4.9000e-07		457.5901	0.1557	0.0377		2.3615	0.6390	0.1501		-7.5982	2.0374	1.9933	0.0000e+00	0.0000e+00	0.0000e+00		8.7200e-01		37.9555	5.8897		1.2342	3.4145
Mdh1		0.2097	1.9942	378.5006	1.4600e-04		0.4378	4.7617	346.5900	1.4800e-01		208.8097	0.1884	0.1013		80.6495	0.3980	0.0917		-1.3725	1.0788	-0.1433	0.0000e+00	0.0000e+00	7.4600e-09		2.8500e-05		32.0500	2.2651		29.4088	1.5945
Ddx42		0.2905	3.5019	93.5103	1.1500e-04		0.2691	2.0557	272.6426	3.2100e-01		30.1514	0.2665	0.0845		148.1865	0.2353	0.1257		2.2971	-0.1793	0.5731	0.0000e+00	1.9100e-23	0.0000e+00		3.5700e-05		5.7616	3.0865		25.4644	2.3116
Nat9		0.2769	6.1118	122.3319	1.3100e-05		0.2537	5.8362	357.8018	4.4200e-03		22.4424	0.2638	0.0480		71.8870	0.2416	0.0484		1.6795	-0.1268	0.0099	0.0000e+00	4.0700e-15	7.3500e-02		5.3300e-03		4.1137	4.4898		12.1489	3.7376
Scrn2		5.6650	14.9857	1.7401	3.6200e-04		25.0250	220.9900	1.1531	1.0000e+00		0.1518	3.8848	0.3081		0.0053	22.2776	0.1044		-4.8352	2.5197	-1.5611	0.0000e+00	0.0000e+00	0.0000e+00		6.7500e-01		0.4583	4.3989		0.0963	3.9525
Ovca2		0.4266	3.9707	21.0140	4.4600e-06		0.3804	5.3151	83.3160	3.9800e-01		6.0270	0.3813	0.1063		17.9026	0.3522	0.0753		1.5707	-0.1144	-0.4986	0.0000e+00	5.1800e-06	0.0000e+00		2.7000e-04		1.5943	3.9212		4.8980	2.7944
Meis1		21.6410	65.1251	0.6073	6.8400e-02		0.2723	3.1964	116.7603	1.7400e-05		0.0094	15.1076	0.2747		42.2137	0.2486	0.0880		12.1331	-5.9250	-1.6423	0.0000e+00	0.0000e+00	0.0000e+00		9.1000e-03		0.1114	6.8557		7.7208	2.8571
Llgl1		0.1819	1.7967	224.8932	1.3100e-06		0.4136	2.9703	78.4350	1.6200e-02		138.6770	0.1637	0.0997		29.0562	0.3593	0.1315		-2.2548	1.1342	0.3988	0.0000e+00	0.0000e+00	0.0000e+00		5.3500e-05		14.9058	3.2709		9.3457	1.6696
Atp5h		0.4302	2.5920	398.4798	7.8200e-01		0.6732	1.3792	293.7284	4.8400e-01		163.2451	0.3665	0.1478		229.0469	0.4471	0.3358		0.4886	0.2867	1.1838	0.0000e+00	0.0000e+00	0.0000e+00		1.5100e-02		57.6640	1.2582		94.4895	0.8974
Ewsr1		0.2214	1.8129	442.4438	5.1200e-01		0.5255	2.9195	215.0321	7.8700e-01		271.9015	0.1953	0.1178		82.5660	0.4390	0.1649		-1.7195	1.1686	0.4859	0.0000e+00	0.0000e+00	0.0000e+00		4.6900e-04		38.9112	2.3904		31.8692	1.3156
Dusp14		0.5298	5.1782	20.9502	2.1300e-05		0.3410	3.6552	254.7656	2.9600e-01		4.4740	0.4762	0.1018		76.0724	0.3097	0.0916		4.0877	-0.6205	-0.1527	0.0000e+00	0.0000e+00	6.7100e-07		9.4600e-07		1.6777	3.6734		19.9698	2.0772
Smarce1		0.2983	5.2003	132.8460	3.7200e-03		0.5341	8.4595	531.3173	9.0900e-01		28.7395	0.2804	0.0599		69.5235	0.4991	0.0658		1.2745	0.8317	0.1360	0.0000e+00	0.0000e+00	5.8700e-06		4.0400e-09		6.0414	3.3170		30.4715	1.7876
Aurkb		0.2381	1.2580	124.3843	2.0300e-03		0.3470	5.1180	54.1443	8.4000e-06		112.1250	0.1969	0.1737		12.3956	0.3223	0.0731		-3.1772	0.7108	-1.2484	0.0000e+00	0.0000e+00	0.0000e+00		9.2700e-02		17.9731	1.9101		2.8340	3.7206
Rpl26		0.6329	1.6044	7276.6631	3.3700e-01		2.6462	24.0234	9876.3413	7.2900e-01		4762.6154	0.4510	0.2860		426.0916	2.3811	0.1000		-3.4825	2.4004	-1.5155	0.0000e+00	0.0000e+00	0.0000e+00		1.5300e-05		2160.7718	0.7464		981.9800	0.6451
0610010K14Rik		0.2582	4.0304	320.3964	8.7200e-02		0.4130	2.5010	57.8299	3.6400e-02		88.6038	0.2414	0.0659		25.7934	0.3495	0.1540		-1.7804	0.5340	1.2251	0.0000e+00	0.0000e+00	0.0000e+00		3.2000e-01		16.1909	2.8459		7.7526	1.6804
Ehbp1		7.5705	18.6675	2.3610	1.7200e-03		0.3464	3.3382	188.8416	1.0300e-01		0.1337	4.8655	0.2903		64.4118	0.3098	0.1066		8.9122	-3.9732	-1.4456	0.0000e+00	0.0000e+00	0.0000e+00		1.1800e-07		0.5174	4.7716		17.1345	1.9174
Ddx52		0.2269	2.5509	155.7850	8.8400e-04		0.3293	3.4802	318.2034	3.3700e-01		68.9641	0.2067	0.0893		101.0528	0.2984	0.0943		0.5512	0.5301	0.0771	0.0000e+00	0.0000e+00	2.6500e-03		1.1000e-05		9.6700	3.1627		26.2081	1.8264
Rab34		0.3597	2.4135	37.6179	4.4300e-04		0.7065	2.4321	145.2404	5.2400e-01		17.3985	0.3098	0.1397		65.1548	0.5395	0.2366		1.9049	0.8000	0.7595	0.0000e+00	0.0000e+00	0.0000e+00		3.0900e-11		4.3748	2.2100		33.3040	0.9507
Plscr3		0.3008	3.5624	165.8798	3.3500e-02		0.6303	4.8376	1334.4649	8.3500e-01		51.7867	0.2753	0.0845		297.1921	0.5538	0.1208		2.5207	1.0083	0.5155	0.0000e+00	0.0000e+00	0.0000e+00		6.1600e-13		10.6635	2.6602		155.2664	1.1974
Acyp2		0.7201	6.8967	13.5470	2.0300e-06		0.4122	3.1630	93.5557	2.6900e-01		2.0940	0.6442	0.1008		32.6779	0.3617	0.1236		3.9640	-0.8328	0.2950	0.0000e+00	0.0000e+00	0.0000e+00		1.3200e-07		1.0731	4.8179		10.5099	1.6494
Per1		0.3953	4.5249	30.9991	6.4100e-06		0.3385	3.5607	73.1880	2.6200e-04		7.6259	0.3610	0.0871		23.3897	0.3063	0.0968		1.6169	-0.2370	0.1520	0.0000e+00	0.0000e+00	3.1300e-10		1.9600e-02		1.9684	3.8308		5.7600	2.3993
Ramp2		1.6179	9.0715	5.0226	2.5900e-04		50.4280	233.2317	0.3611	1.0000e+00		0.6056	1.3237	0.1602		0.0016	41.2322	0.1759		-8.5409	4.9612	0.1345	0.0000e+00	0.0000e+00	0.0000e+00		6.5400e-01		0.6352	6.8557		0.0427	6.4807
Hic1		18.0795	14.0085	0.6997	3.1300e-01		0.3504	2.2226	59.7128	6.4800e-02		0.0564	7.4030	0.5387		29.8001	0.2996	0.1453		9.0463	-4.6270	-1.8903	0.0000e+00	0.0000e+00	0.0000e+00		6.5300e-05		0.3374	4.6104		7.2643	1.9854
Ndel1		0.3122	4.3951	112.7522	5.9300e-05		0.4953	2.3744	224.1782	4.4200e-01		28.5137	0.2898	0.0724		104.9055	0.4039	0.1862		1.8794	0.4792	1.3619	0.0000e+00	0.0000e+00	0.0000e+00		4.6300e-09		6.3732	2.8447		39.3555	1.1897
Eif5a		0.4566	2.4353	505.5710	7.2000e-01		1.2599	38.7014	6401.9719	7.3700e-01		224.8262	0.3798	0.1683		173.8624	1.2190	0.0322		-0.3709	1.6823	-2.3883	0.0000e+00	0.0000e+00	0.0000e+00		2.7600e-05		83.3259	1.1406		201.9176	0.8655
Stra13		0.2716	3.2023	164.8537	1.1300e-03		0.4117	2.7066	90.9365	8.5900e-02		56.9869	0.2483	0.0854		36.8156	0.3539	0.1408		-0.6303	0.5112	0.7214	0.0000e+00	0.0000e+00	0.0000e+00		7.5800e-03		11.3771	2.3564		11.7733	1.5259
Epn2		0.2819	3.0777	108.9739	1.1300e-03		0.3487	2.9044	126.8255	6.2100e-01		39.1236	0.2559	0.0915		49.1946	0.3079	0.1181		0.3305	0.2667	0.3683	0.0000e+00	0.0000e+00	0.0000e+00		2.7600e-03		7.7812	2.6243		12.2162	2.1370
Npepps		0.2713	5.2770	902.7782	1.0400e-02		0.6598	3.1941	495.2809	9.1600e-01		190.8408	0.2567	0.0536		165.8754	0.5426	0.1768		-0.2023	1.0798	1.7235	2.5700e-10	0.0000e+00	0.0000e+00		1.8000e-05		42.9966	2.2833		87.3946	0.9542
Timp2		0.7602	4.2757	497.3727	6.4900e-02		1.5605	43.3022	36705.7286	2.2000e-01		126.1176	0.6405	0.1579		889.4977	1.5053	0.0353		2.8182	1.2328	-2.1615	0.0000e+00	0.0000e+00	0.0000e+00		8.4000e-17		74.1114	1.1157		1285.9450	0.9408
Cops3		0.2929	2.1237	46.9909	1.6400e-03		0.3640	3.4674	167.3952	3.6300e-01		24.3898	0.2545	0.1314		52.9071	0.3267	0.1013		1.1172	0.3605	-0.3751	0.0000e+00	0.0000e+00	0.0000e+00		1.3600e-04		4.6578	2.5964		14.8941	1.9092
Ntn1		0.6180	7.9296	19.1379	4.1800e-04		0.4019	4.2060	37.8035	3.2400e-04		2.7295	0.5697	0.0779		10.3952	0.3625	0.0988		1.9292	-0.6522	0.3438	0.0000e+00	0.0000e+00	0.0000e+00		1.0300e-01		1.2116	4.7088		2.8728	3.0719
Wdr81		0.6344	4.9635	13.9576	6.8400e-05		0.2810	3.7433	433.9227	1.1900e-02		3.2299	0.5576	0.1227		129.9997	0.2594	0.0772		5.3309	-1.1039	-0.6677	0.0000e+00	0.0000e+00	0.0000e+00		3.3500e-05		1.4099	3.5630		28.8511	2.1563
Ap1b1		0.2157	4.4495	455.0517	3.4600e-05		0.4259	3.1129	167.0356	9.6900e-01		115.3133	0.2047	0.0512		59.9898	0.3693	0.1344		-0.9428	0.8514	1.3931	0.0000e+00	0.0000e+00	0.0000e+00		2.0100e-05		16.8247	3.5885		19.7340	1.5337
Upp1		0.2461	3.4366	786.6204	5.2600e-03		56.4515	244.3896	0.6060	1.0000e+00		256.2406	0.2282	0.0737		0.0025	45.1427	0.1916		-16.6189	7.6278	1.3786	0.0000e+00	0.0000e+00	0.0000e+00		7.5000e-05		49.9067	2.0697		0.0890	5.5201
Mrpl45		0.1591	1.9244	3441.6551	2.0100e-03		0.4298	3.7906	163.6001	3.3500e-01		1998.6782	0.1459	0.0832		47.7723	0.3825	0.1104		-5.3867	1.3909	0.4091	0.0000e+00	0.0000e+00	0.0000e+00		4.2300e-02		219.3370	2.7898		16.1645	1.6788
Fignl1		0.1769	4.4087	1185.9997	3.9500e-03		0.6132	5.7425	15.7297	4.8800e-07		307.1751	0.1694	0.0435		3.0694	0.5492	0.1049		-6.6450	1.6972	1.2697	0.0000e+00	0.0000e+00	0.0000e+00		6.8000e-01		32.7042	4.5109		1.3542	3.8121
Actg1		0.5426	3.0754	6975.7208	7.9200e-01		1.5819	5.6630	7941.8369	8.8500e-01		2417.6385	0.4582	0.1552		1469.7695	1.2322	0.2200		-0.7180	1.4270	0.5034	0.0000e+00	0.0000e+00	0.0000e+00		1.6500e-04		1004.3553	1.2907		1727.2903	0.7288
Myo1c		0.2810	1.7290	76.2957	3.4800e-04		0.6313	1.8351	426.1491	2.4100e-01		48.6138	0.2390	0.1507		253.2728	0.4639	0.2656		2.3813	0.9567	0.8174	0.0000e+00	0.0000e+00	0.0000e+00		1.0500e-12		9.4414	2.0354		109.3586	0.9434
Brca1		0.1391	4.4056	5594.2565	3.2400e-07		2.2512	7.0997	3.3578	4.0700e-05		1516.3314	0.1343	0.0363		0.5290	1.6495	0.2509		-11.4851	3.6190	2.7906	0.0000e+00	0.0000e+00	0.0000e+00		6.6400e-01		123.1264	5.2616		0.7276	3.8055
Map2k4		0.2546	5.8789	256.4476	1.4400e-02		0.4786	6.1416	687.9808	8.6700e-01		50.7052	0.2423	0.0477		121.2321	0.4417	0.0778		1.2576	0.8662	0.7073	0.0000e+00	0.0000e+00	0.0000e+00		4.4200e-10		8.0895	4.2070		49.6936	1.5075
Aebp1		0.4663	2.9987	20.8226	7.4200e-05		0.4775	2.9913	678.3848	5.3500e-01		7.7313	0.3989	0.1447		243.6351	0.4092	0.1430		4.9779	0.0368	-0.0174	0.0000e+00	2.6900e-05	1.3600e-02		1.4300e-13		2.3990	2.6066		87.9658	1.3923
Arhgap23		0.2685	5.5007	160.1081	2.6400e-05		0.6003	6.1317	663.1760	9.7100e-01		34.1654	0.2543	0.0540		117.0871	0.5413	0.0986		1.7770	1.0902	0.8690	0.0000e+00	0.0000e+00	0.0000e+00		2.0400e-13		5.6899	4.0665		60.6466	1.1562
Axin2		4.9466	10.5245	1.0859	1.0900e-02		0.3953	5.4707	34.9827	2.0800e-04		0.1267	3.2774	0.3304		7.2536	0.3659	0.0752		5.8397	-3.1629	-2.1363	0.0000e+00	0.0000e+00	0.0000e+00		3.5700e-01		0.3108	6.8557		1.9228	4.2025
Nmt1		0.2865	1.5691	237.9753	8.7700e-02		0.7621	6.2136	283.3870	6.0200e-01		167.5802	0.2395	0.1650		49.2077	0.6746	0.1146		-1.7679	1.4938	-0.5250	0.0000e+00	0.0000e+00	0.0000e+00		3.2100e-03		36.5773	1.5323		31.4715	1.0568
Slc43a2		23.9482	20.1936	0.4452	6.8400e-02		2.1895	6.6690	2.6627	9.1400e-07		0.0350	10.7245	0.5690		0.5252	1.5317	0.2990		3.9069	-2.8077	-0.9284	0.0000e+00	0.0000e+00	0.0000e+00		5.1400e-01		0.2192	5.5334		0.6286	4.8387
Slfn2		41.2677	297.8483	2.7151	3.0600e-01		0.3266	8.6712	88.6711	8.0200e-08		0.0098	35.7119	0.1172		12.0338	0.3133	0.0418		10.2600	-6.8329	-1.4869	0.0000e+00	0.0000e+00	0.0000e+00		6.8100e-01		0.2849	3.8893		2.4068	5.6783
Thoc4		0.2818	2.5170	86.5719	2.8300e-03		0.4945	3.1027	127.0574	3.8400e-01		38.7503	0.2509	0.1107		44.9346	0.4226	0.1461		0.2136	0.7523	0.4007	3.7600e-16	0.0000e+00	0.0000e+00		6.2200e-06		7.5089	2.4901		16.5627	1.5130
Tnfaip1		0.3894	1.8166	34.7997	3.2500e-01		0.4969	2.7366	331.7435	4.2100e-01		21.6661	0.3148	0.1934		131.2947	0.4168	0.1611		2.5993	0.4049	-0.2641	0.0000e+00	0.0000e+00	1.2200e-26		5.9800e-08		5.7677	1.7328		50.2526	1.2596
Pelp1		0.2007	4.2623	424.4566	7.0300e-05		0.2598	4.5902	209.5512	1.0900e-03		114.9438	0.1905	0.0511		53.4443	0.2442	0.0611		-1.1048	0.3581	0.2579	0.0000e+00	0.0000e+00	8.0600e-12		8.1200e-02		14.2199	4.0912		9.0409	3.3590
Spag5		0.2974	7.2050	94.0004	1.8700e-09		0.4201	7.2126	36.7767	2.2900e-05		15.3296	0.2843	0.0451		5.7680	0.3945	0.0612		-1.4102	0.4728	0.4396	0.0000e+00	0.0000e+00	0.0000e+00		5.2600e-01		2.8082	5.3142		1.6515	4.8321
Zswim7		0.2739	6.8010	132.6104	1.7100e-06		0.2946	2.5856	115.7707	3.7400e-03		22.0047	0.2623	0.0428		50.0423	0.2619	0.1106		1.1853	-0.0019	1.3692	0.0000e+00	1.8600e-01	0.0000e+00		2.4500e-04		3.8368	5.0381		10.6276	2.2164
Fbxl20		0.4286	2.6848	20.1692	1.8000e-03		0.3256	2.0704	404.3692	3.2500e-01		8.4066	0.3654	0.1477		216.1909	0.2785	0.1451		4.6846	-0.3917	-0.0265	0.0000e+00	0.0000e+00	3.8700e-01		4.0600e-09		2.4015	2.5825		53.9815	1.5848
Myh4		19.5854	28.9589	1.0252	1.2100e-02		31.4770	75.5318	0.9552	1.3100e-03		0.0438	11.3874	0.3921		0.0230	21.8924	0.2861		-0.9266	0.9430	-0.4548	0.0000e+00	0.0000e+00	0.0000e+00		7.9500e-01		0.3728	5.4333		0.2327	6.4807
Naglu		0.3953	9.3790	57.4048	4.7800e-09		0.3146	3.0819	77.0347	6.8900e-04		6.8126	0.3783	0.0441		28.3372	0.2826	0.1015		2.0564	-0.4209	1.2032	0.0000e+00	0.0000e+00	0.0000e+00		2.5100e-03		1.8241	5.7039		6.0112	2.6738
Cdk12		0.1832	4.9446	818.4452	8.2300e-06		0.3318	2.1459	132.2488	1.0000e-01		192.9137	0.1759	0.0408		68.8203	0.2822	0.1491		-1.4870	0.6820	1.8698	0.0000e+00	0.0000e+00	0.0000e+00		1.2400e-04		19.6264	5.1637		17.6123	1.5717
Thra		12.8392	127.8685	3.7783	6.8800e-02		0.4200	2.8608	27.0559	1.1800e-04		0.0312	11.5916	0.0986		10.7203	0.3616	0.1400		8.4236	-5.0027	0.5062	0.0000e+00	0.0000e+00	0.0000e+00		1.7800e-02		0.3377	4.2406		3.0701	2.4412
Rhot1		0.2893	4.1398	133.4742	2.5400e-03		0.2961	5.3973	924.2089	2.0300e-01		36.1353	0.2688	0.0721		193.0619	0.2787	0.0581		2.4176	0.0522	-0.3118	0.0000e+00	1.7100e-02	6.9100e-26		2.8100e-05		7.5914	2.8959		42.9832	2.5995
Mafg		0.3236	1.5137	32.5749	7.9000e-04		0.3210	1.7734	86.0415	2.9500e-01		23.8469	0.2633	0.1873		52.9493	0.2692	0.1616		1.1508	0.0318	-0.2124	0.0000e+00	9.0200e-02	4.0800e-21		4.6400e-02		4.8813	2.0599		12.4112	1.7204
Sqstm1		0.3673	3.2072	364.8840	2.6800e-01		0.7141	6.0571	3479.2094	6.5000e-01		122.9795	0.3275	0.1088		616.1233	0.6361	0.1087		2.3248	0.9576	-0.0015	0.0000e+00	0.0000e+00	1.2600e-03		2.0800e-11		35.2235	1.7884		357.0153	1.3390
Cntrob		0.3196	5.9334	74.4561	9.7500e-09		8.6230	52.7710	3.2665	4.6600e-02		14.0896	0.3019	0.0559		0.0907	6.8121	0.2104		-7.2787	4.4958	1.9116	0.0000e+00	0.0000e+00	0.0000e+00		5.2900e-01		2.8942	4.5167		0.4597	4.1269
Dlg4		0.7822	11.8206	16.6486	2.7900e-06		0.5769	3.8555	16.1210	1.2000e-03		1.5231	0.7285	0.0662		4.7826	0.4961	0.1409		1.6508	-0.5544	1.0900	0.0000e+00	0.0000e+00	0.0000e+00		9.5300e-03		0.8836	6.6686		1.8889	2.8431
Fam171a2		0.2283	6.7722	217.4579	3.6500e-09		0.7032	4.2125	11.6435	1.2700e-03		37.7578	0.2199	0.0372		3.1449	0.5944	0.1550		-3.5857	1.4347	2.0583	0.0000e+00	0.0000e+00	0.0000e+00		3.4400e-02		4.3497	6.7395		1.5174	2.8991
Limk2		0.2392	3.9884	764.0167	1.3500e-01		0.4653	4.4660	375.3370	7.0700e-01		214.4809	0.2244	0.0620		91.9866	0.4180	0.1025		-1.2214	0.8974	0.7257	0.0000e+00	0.0000e+00	0.0000e+00		3.1700e-03		36.8045	2.7252		35.4031	1.4615
Syngr2		0.2759	4.1196	128.7404	2.7300e-04		0.4881	2.5098	98.7278	3.0100e-01		35.8842	0.2569	0.0706		43.8841	0.4035	0.1740		0.2903	0.6513	1.3016	3.0500e-22	0.0000e+00	0.0000e+00		1.2100e-06		6.2090	3.5637		15.3419	1.3676
Mettl2		1.5882	5.7537	4.1452	5.6300e-05		0.3181	6.7973	160.5776	1.1600e-04		0.7711	1.1980	0.2268		26.9290	0.3019	0.0505		5.1261	-1.9884	-2.1682	0.0000e+00	0.0000e+00	0.0000e+00		5.1400e-03		0.7746	4.7669		5.9540	3.5959
Ngfr		0.7720	11.8325	16.4973	3.1000e-03		0.1514	4.4344	1320.5170	2.1800e-05		1.5499	0.7207	0.0670		363.7550	0.1454	0.0395		7.8747	-2.3098	-0.7626	0.0000e+00	0.0000e+00	0.0000e+00		2.4200e-01		0.8672	6.8557		26.3150	6.4750
Smarcd2		0.2954	2.2654	114.0741	3.4100e-04		0.3305	3.3936	340.3328	2.3800e-01		55.5827	0.2590	0.1239		111.4401	0.2979	0.0990		1.0036	0.2017	-0.3237	0.0000e+00	0.0000e+00	0.0000e+00		1.5100e-02		11.8567	2.0518		28.8173	1.8721
Ublcp1		0.2032	2.8914	306.4789	1.9300e-06		0.2803	4.3839	412.6500	1.8000e-01		117.2881	0.1888	0.0708		106.0237	0.2617	0.0663		-0.1457	0.4713	-0.0952	9.6300e-08	0.0000e+00	7.6900e-06		4.5000e-04		15.6134	3.2534		21.1568	2.6401
Flii		0.3816	3.2784	31.3442	3.9900e-04		0.5373	3.7417	292.6636	9.4800e-01		10.5947	0.3382	0.1141		89.0265	0.4611	0.1435		3.0709	0.4475	0.3308	0.0000e+00	0.0000e+00	1.1800e-26		5.4200e-11		2.7889	2.8456		38.7263	1.1666
Hoxb3		0.4084	5.6381	39.3376	2.3100e-05		0.2969	1.9108	176.9938	9.8500e-03		7.7176	0.3784	0.0732		102.1658	0.2542	0.1431		3.7266	-0.5740	0.9680	0.0000e+00	0.0000e+00	0.0000e+00		8.4400e-06		2.2066	3.8805		23.2765	1.6681
Nxn		0.3699	1.8934	36.8205	7.1500e-04		0.8985	7.9831	869.9019	8.5100e-01		21.0392	0.3063	0.1716		117.1713	0.8045	0.1054		2.4775	1.3932	-0.7033	0.0000e+00	0.0000e+00	0.0000e+00		3.3300e-14		5.4764	1.8696		90.2220	1.0299
Gosr2		0.2797	2.8891	111.4299	6.9800e-04		0.5391	4.3770	522.3906	6.2000e-01		43.1248	0.2530	0.0957		130.1212	0.4750	0.1191		1.5933	0.9088	0.3157	0.0000e+00	0.0000e+00	0.0000e+00		1.0100e-09		8.4950	2.5356		59.1780	1.1501
Mett10d		0.2731	2.7659	96.6684	2.2400e-03		0.2510	6.7113	949.1179	7.6900e-03		38.7159	0.2469	0.0968		166.4192	0.2404	0.0427		2.1038	-0.0389	-1.1806	0.0000e+00	7.3600e-03	0.0000e+00		1.1200e-03		7.0959	2.7942		29.1072	3.5918
Snx11		0.3020	4.9014	80.3651	1.1400e-07		0.3489	2.4569	47.6400	2.8700e-05		18.5363	0.2823	0.0650		21.2734	0.3018	0.1335		0.1987	0.0964	1.0384	2.8200e-12	5.0600e-08	0.0000e+00		3.3500e-02		3.5517	4.1525		5.2151	2.2291
Arf2		1.3734	3.9993	3.9867	8.3600e-06		0.3347	2.1963	136.9428	2.2600e-02		1.1075	1.0051	0.2609		68.8550	0.2876	0.1404		5.9582	-1.8050	-0.8941	0.0000e+00	0.0000e+00	0.0000e+00		7.8900e-07		0.9389	3.1744		16.7760	1.7924
Znhit3		0.2212	2.6470	249.4835	2.1200e-03		0.3356	4.3212	81.6156	5.4300e-04		104.1569	0.2026	0.0837		20.8663	0.3094	0.0782		-2.3195	0.6106	-0.0983	0.0000e+00	0.0000e+00	2.0500e-03		4.8100e-01		16.7180	2.5562		4.8310	2.9628
2900041M22Rik		0.2399	4.0095	132.6158	2.6700e-07		46.5302	165.4853	0.1304	1.0000e+00		37.1277	0.2249	0.0623		0.0008	35.8965	0.2241		-15.4385	7.3182	1.8461	0.0000e+00	0.0000e+00	0.0000e+00		8.7400e-01		5.5466	4.1093		0.0091	6.4807
Nudcd2		0.2836	1.6295	676.1221	7.0800e-01		0.4843	2.6188	260.8098	7.2900e-01		462.4883	0.2385	0.1597		108.0118	0.4055	0.1640		-2.0982	0.7658	0.0381	0.0000e+00	0.0000e+00	8.9100e-03		7.6600e-02		98.1200	1.5473		40.6897	1.2260
Psmb6		0.3325	2.0091	289.8037	6.9800e-02		0.6004	4.1341	277.7009	7.8900e-02		154.7392	0.2834	0.1479		71.8518	0.5196	0.1345		-1.1067	0.8747	-0.1368	0.0000e+00	0.0000e+00	2.2600e-12		1.1900e-01		39.5084	1.5355		34.9675	1.2373
Vezf1		0.1664	5.2943	2175.5311	4.7400e-05		0.3297	3.6975	840.5238	7.4000e-01		494.8110	0.1604	0.0365		248.8595	0.3005	0.0887		-0.9915	0.9062	1.2809	0.0000e+00	0.0000e+00	0.0000e+00		1.8300e-06		40.7655	6.2906		65.5164	1.8566
Eif1		0.5218	1.8802	484.1266	6.7600e-01		1.1019	2.9647	707.8311	8.8100e-01		274.1397	0.4054	0.2226		272.1485	0.7883	0.2896		-0.0105	0.9595	0.3800	4.6500e-02	0.0000e+00	0.0000e+00		1.1200e-03		107.9838	1.0543		194.7419	0.7611
Tgtp1		48.7981	118.0485	0.7978	1.1700e-01		0.2307	5.8151	206.9790	3.2500e-06		0.0073	34.0713	0.3048		42.2805	0.2202	0.0455		12.4997	-7.2739	-2.7435	0.0000e+00	0.0000e+00	0.0000e+00		3.6100e-01		0.2127	5.0932		6.0994	4.5723
Tmem93		0.3034	3.4071	153.5092	3.6900e-02		0.5669	2.3944	221.5433	1.7900e-01		49.0694	0.2768	0.0875		103.4956	0.4519	0.2053		1.0767	0.7072	1.2310	0.0000e+00	0.0000e+00	0.0000e+00		1.3100e-07		11.1965	2.2712		42.6919	1.1062
Suz12		0.2702	2.4617	582.8569	2.2000e-01		0.4195	7.1767	496.6498	3.0000e-01		256.8658	0.2415	0.1057		76.3638	0.3944	0.0602		-1.7501	0.7075	-0.8131	0.0000e+00	0.0000e+00	0.0000e+00		1.0900e-01		56.6231	1.7017		26.9653	1.9195
Slc16a6		0.2686	8.7977	145.4099	3.1800e-09		47.6953	228.1660	0.6798	7.1900e-02		19.5086	0.2594	0.0339		0.0031	39.2970	0.1723		-12.6398	7.2433	2.3441	0.0000e+00	0.0000e+00	0.0000e+00		3.5800e-01		2.9077	6.8557		0.0955	5.7904
Mrpl38		0.2979	5.7164	101.1641	3.0600e-03		0.3556	1.9321	81.1395	1.4000e-01		20.1603	0.2813	0.0561		45.8326	0.2973	0.1639		1.1849	0.0799	1.5481	0.0000e+00	1.4900e-05	0.0000e+00		4.1500e-06		4.0163	3.8689		11.1451	1.8345
Taf15		0.2134	2.5218	376.4076	3.6000e-03		0.3665	2.4503	56.8559	9.3200e-02		166.6818	0.1952	0.0846		25.9518	0.3152	0.1410		-2.6832	0.6915	0.7371	0.0000e+00	0.0000e+00	0.0000e+00		1.9100e-01		24.2365	2.7168		6.5965	2.0155
Myocd		17.1036	83.0384	0.9374	3.0000e-01		18.5301	85.3134	0.4932	6.3600e-01		0.0139	13.8738	0.1897		0.0059	14.9814	0.1862		-1.2400	0.1108	-0.0265	0.0000e+00	6.8800e-19	4.3900e-03		6.5400e-01		0.1346	6.8557		0.0648	6.4807
Btnl9		56.6353	188.5069	0.3738	9.9800e-01		78.4908	441.6084	0.5065	9.9700e-01		0.0027	42.8544	0.2598		0.0012	66.2536	0.1525		-1.1861	0.6286	-0.7685	0.0000e+00	0.0000e+00	0.0000e+00		3.5800e-01		0.0691	6.8557		0.0568	4.2510
Sec14l1		0.2105	2.9130	507.6049	3.4400e-03		0.5669	3.6731	273.3421	9.7800e-01		196.2723	0.1948	0.0747		81.4303	0.4851	0.1448		-1.2692	1.3167	0.9553	0.0000e+00	0.0000e+00	0.0000e+00		4.3900e-07		28.7582	2.6468		36.2701	1.2555
Dusp3		0.3204	9.9906	95.8593	3.3300e-06		0.3888	4.3955	57.3066	6.3600e-03		11.0943	0.3090	0.0362		14.6518	0.3541	0.0888		0.4013	0.1966	1.2958	0.0000e+00	2.2700e-21	0.0000e+00		4.9300e-04		2.1419	6.5983		4.1075	2.6118
Tmem107		0.2232	3.4591	291.5245	9.1600e-04		0.3011	3.6781	75.6510	2.6500e-05		94.9890	0.2084	0.0667		23.5350	0.2759	0.0840		-2.0129	0.4044	0.3336	0.0000e+00	0.0000e+00	4.7500e-27		9.0100e-01		15.0066	2.9797		4.7776	3.1219
Sox9		0.9477	4.9966	6.7141	9.2800e-04		0.1856	2.7418	1111.8531	1.3400e-02		1.4598	0.7859	0.1666		467.2001	0.1723	0.0716		8.3221	-2.1893	-1.2186	0.0000e+00	0.0000e+00	0.0000e+00		4.2600e-04		0.9595	3.9223		58.1270	3.2348
Mrpl55		0.2502	3.3874	140.7957	3.0600e-07		0.3048	3.2747	127.2373	5.8600e-03		47.1167	0.2309	0.0767		44.5357	0.2754	0.0966		-0.0813	0.2543	0.3325	9.2500e-03	0.0000e+00	1.8000e-26		4.1000e-03		7.8202	3.1858		9.5450	2.4515
Fasn		0.2831	1.7958	89.3612	4.3700e-05		0.5101	2.4487	188.5847	3.1000e-01		54.8834	0.2414	0.1465		87.1259	0.4145	0.1897		0.6667	0.7796	0.3729	0.0000e+00	0.0000e+00	0.0000e+00		6.2000e-06		10.9059	1.9879		33.7713	1.1122
Pex13		0.2649	7.9800	175.7625	4.0300e-06		0.6512	4.6340	64.2760	4.2900e-01		25.7016	0.2551	0.0366		15.5317	0.5643	0.1353		-0.7266	1.1451	1.8858	0.0000e+00	0.0000e+00	0.0000e+00		2.0200e-14		3.7878	6.2912		7.5806	1.6154
Synrg		0.6822	1.3188	35.5333	6.4300e-01		0.3787	11.3559	573.3214	5.9400e-02		31.4324	0.4356	0.3651		56.4422	0.3647	0.0364		0.8445	-0.2563	-3.3282	0.0000e+00	2.1000e-20	0.0000e+00		3.2500e-04		12.4750	0.8697		15.3079	3.7222
Nbr1		0.2263	1.9908	204.7478	1.2400e-03		0.4997	3.1145	134.2792	2.7700e-01		113.4030	0.2014	0.1098		46.8424	0.4270	0.1458		-1.2756	1.0839	0.4088	0.0000e+00	0.0000e+00	0.0000e+00		1.5000e-04		17.4352	2.5001		19.0796	1.2458
Xbp1		0.2599	5.0948	195.6888	2.8000e-05		0.3754	4.4247	286.1965	4.3000e-01		43.4702	0.2459	0.0543		70.3987	0.3437	0.0842		0.6955	0.4830	0.6343	0.0000e+00	0.0000e+00	0.0000e+00		2.8900e-05		7.4558	3.6412		21.7997	1.7615
Sept9		0.2203	1.3980	183.1405	4.1900e-05		0.6216	3.9799	521.7321	4.5400e-01		142.3068	0.1889	0.1426		143.1702	0.5328	0.1434		0.0087	1.4962	0.0083	4.0600e-01	0.0000e+00	9.4200e-01		7.0500e-09		22.1672	2.0859		71.5177	1.1768
Zfp354a		20.0287	54.7532	1.0219	1.0800e-02		0.3320	8.0790	84.3963	1.0900e-08		0.0212	14.3326	0.2856		12.0593	0.3175	0.0442		9.1536	-5.4966	-2.6915	0.0000e+00	0.0000e+00	0.0000e+00		3.6500e-01		0.2553	5.6901		2.4450	5.6400
Eftud2		0.2387	4.0005	295.7681	3.0400e-05		0.3961	3.5792	174.9952	6.1800e-01		82.7361	0.2239	0.0621		54.3558	0.3526	0.1097		-0.6061	0.6551	0.8205	0.0000e+00	0.0000e+00	0.0000e+00		1.7900e-04		13.4007	3.2216		16.4281	1.8086
C1qtnf1		4.0656	6.8537	1.3072	2.2100e-06		0.2868	6.6450	108.5329	6.7300e-07		0.2739	2.4367	0.4096		18.6779	0.2736	0.0460		6.0916	-3.1546	-3.1536	0.0000e+00	0.0000e+00	0.0000e+00		3.6500e-01		0.4711	5.3606		3.2616	5.1358
Smek2		0.2485	3.9638	226.0132	9.5800e-05		0.3752	5.2869	527.4215	2.0700e-01		63.6205	0.2326	0.0655		112.4437	0.3481	0.0727		0.8216	0.5821	0.1490	0.0000e+00	0.0000e+00	3.9600e-06		1.2400e-05		11.3048	3.0309		32.4576	2.1041
Myh10		0.3389	9.5704	729.2794	3.1200e-02		0.4393	8.7592	6335.3983	1.4800e-01		87.2392	0.3251	0.0409		778.5460	0.4170	0.0508		3.1577	0.3591	0.3126	0.0000e+00	0.0000e+00	0.0000e+00		1.0300e-09		23.1612	2.8373		298.7850	1.8773
Map2k6		0.3140	7.1438	81.0914	5.1200e-08		25.2388	74.8778	0.2066	6.3600e-01		12.8035	0.2997	0.0469		0.0030	18.5635	0.2505		-12.0662	5.9526	2.4174	0.0000e+00	0.0000e+00	0.0000e+00		7.9200e-01		2.5886	5.1668		0.0280	6.4807
Dcxr		0.3419	4.4594	163.0074	3.6700e-02		0.4149	4.1218	349.1456	8.1600e-01		40.3028	0.3155	0.0774		98.4764	0.3667	0.1161		1.2889	0.2172	0.5849	0.0000e+00	4.4700e-27	0.0000e+00		6.0500e-04		10.9635	2.1178		32.8940	1.5755
Fam134c		0.3040	9.2998	116.4699	4.1600e-08		0.4398	2.1881	44.7843	1.4200e-01		14.7186	0.2930	0.0364		23.7220	0.3551	0.1944		0.6886	0.2776	2.4190	0.0000e+00	0.0000e+00	0.0000e+00		3.6300e-07		2.5695	6.5188		7.4302	1.4770
Wipi1		0.3542	2.9128	49.2342	1.9100e-03		0.5048	7.0291	615.7278	3.9700e-01		19.0780	0.3122	0.1190		95.7137	0.4673	0.0738		2.3268	0.5818	-0.6889	0.0000e+00	0.0000e+00	0.0000e+00		9.3500e-10		4.7584	2.2832		41.3428	1.5775
Irgm1		1.5365	6.0184	4.1708	5.8800e-07		0.3092	2.5075	204.9752	3.3500e-02		0.8173	1.1964	0.2204		88.6239	0.2730	0.1160		6.7607	-2.1315	-0.9262	0.0000e+00	0.0000e+00	0.0000e+00		3.7800e-07		0.8114	3.9394		20.8818	1.9286
Nsf		0.2128	5.3563	707.1951	2.6000e-05		0.3155	5.4175	347.6592	1.0100e-01		150.0977	0.2037	0.0426		73.4132	0.2964	0.0614		-1.0318	0.5412	0.5278	0.0000e+00	0.0000e+00	0.0000e+00		4.1300e-02		18.2166	4.8232		17.2359	2.6120
Tmem88		3.0242	6.6363	2.3845	2.7400e-06		0.3916	2.1525	26.5594	5.6200e-05		0.4467	1.9528	0.3243		13.9419	0.3274	0.1655		4.9640	-2.5765	-0.9703	0.0000e+00	0.0000e+00	0.0000e+00		1.0000e-02		0.6778	3.9749		3.6021	2.2539
Srsf2		0.2428	1.6930	182.2300	2.5700e-02		0.5425	7.6091	671.0214	8.3500e-01		118.4150	0.2099	0.1356		96.6865	0.5032	0.0729		-0.2925	1.2615	-0.8953	0.0000e+00	0.0000e+00	0.0000e+00		4.9300e-06		20.2561	2.0346		44.9801	1.5747
B3gnt2		0.2927	5.9839	117.0816	7.6200e-06		0.2871	2.9259	161.7153	3.9700e-03		21.6179	0.2775	0.0505		61.9833	0.2592	0.0977		1.5197	-0.0986	0.9518	0.0000e+00	1.4200e-09	0.0000e+00		8.5100e-03		4.1778	4.1538		13.3396	2.1622
Dbnl		0.2734	4.5533	149.6582	1.7700e-03		0.3918	2.6882	155.6820	9.5600e-02		37.0870	0.2566	0.0633		63.1051	0.3382	0.1369		0.7668	0.3982	1.1138	0.0000e+00	0.0000e+00	0.0000e+00		2.0300e-05		7.0799	3.2032		19.1364	1.5404
Gfpt2		0.1970	3.7007	362.9262	3.0300e-06		0.2782	2.4849	102.4431	6.0400e-03		111.8067	0.1860	0.0567		46.5130	0.2474	0.1103		-1.2653	0.4117	0.9597	0.0000e+00	0.0000e+00	0.0000e+00		2.3600e-02		14.0844	3.9637		8.9516	2.4278
Arl16		0.7569	7.4080	14.4553	9.3600e-05		0.4835	2.0991	24.1665	2.1300e-03		2.1067	0.6802	0.0990		12.9886	0.3858	0.2025		2.6242	-0.8182	1.0321	0.0000e+00	0.0000e+00	0.0000e+00		1.7300e-04		1.1793	4.4632		4.2521	1.6999
Ttc19		0.2030	6.0762	361.3900	1.2000e-08		0.3250	2.2173	100.3813	4.6600e-03		69.4922	0.1955	0.0372		50.5730	0.2805	0.1382		-0.4585	0.5207	1.8946	0.0000e+00	0.0000e+00	0.0000e+00		4.3500e-06		6.9379	6.7597		11.9010	1.8527
Slc1a4		0.3193	5.6625	102.4724	3.0500e-07		0.3188	1.6339	76.3247	7.4300e-02		19.8489	0.3011	0.0575		50.7295	0.2638	0.1717		1.3538	-0.1907	1.5778	0.0000e+00	2.6600e-23	0.0000e+00		7.3500e-03		4.4157	3.6045		12.0451	1.6342
Tubg1		0.1764	2.4646	779.6267	9.9900e-05		0.3203	2.3537	68.1861	6.0600e-04		360.0772	0.1633	0.0746		32.4514	0.2789	0.1303		-3.4720	0.7724	0.8036	0.0000e+00	0.0000e+00	0.0000e+00		1.7900e-01		44.5182	2.9685		7.2542	2.1633
Guk1		0.2925	2.5408	91.0389	1.2500e-04		0.4981	4.0831	203.9019	6.1100e-02		40.7516	0.2595	0.1134		55.2410	0.4395	0.1182		0.4389	0.7601	0.0599	0.0000e+00	0.0000e+00	7.8300e-03		4.3200e-06		7.9417	2.4989		21.9250	1.4025
Lig3		0.2400	3.5949	144.3457	4.3800e-06		0.3235	2.9262	99.3597	5.0300e-03		45.2787	0.2234	0.0693		37.9102	0.2888	0.1077		-0.2562	0.3707	0.6360	1.8700e-13	0.0000e+00	0.0000e+00		3.6000e-03		7.0700	3.4788		8.7536	2.2832
Rpl19		0.9757	8.4273	51816.4730	3.0000e-01		1.2676	3.4896	9756.4222	4.9600e-01		6431.0150	0.8728	0.1052		2928.1248	0.9238	0.2686		-1.1351	0.0819	1.3522	0.0000e+00	1.1100e-06	0.0000e+00		4.6800e-05		5566.2795	0.8011		2554.0755	0.7749
Chac2		0.2006	3.8548	258.7067	1.1700e-05		0.4090	2.8118	27.7385	3.9700e-03		77.1806	0.1895	0.0560		11.4313	0.3527	0.1407		-2.7552	0.8961	1.3306	0.0000e+00	0.0000e+00	0.0000e+00		5.6900e-03		8.7911	4.7713		3.0321	2.5027
Gemin5		0.2421	2.2936	76.9489	1.0900e-06		0.3009	4.0639	161.6467	2.9000e-02		38.3325	0.2168	0.1051		44.9142	0.2784	0.0765		0.2286	0.3607	-0.4590	7.6500e-12	0.0000e+00	0.0000e+00		7.6100e-04		5.5778	3.2289		9.7917	2.6817
Acaca		0.2627	3.8753	111.0382	7.3100e-11		0.3694	3.3300	90.6166	1.9900e-01		32.3067	0.2444	0.0702		30.8243	0.3278	0.1130		-0.0678	0.4236	0.6869	9.7300e-02	0.0000e+00	0.0000e+00		1.3100e-04		5.1676	3.8909		8.2239	2.1545
Adam19		0.2112	4.3981	652.7817	2.9200e-02		0.3645	1.2646	323.7762	9.7400e-01		168.4650	0.2004	0.0512		289.7299	0.2779	0.2402		0.7823	0.4713	2.2305	0.0000e+00	0.0000e+00	0.0000e+00		5.4100e-07		23.9632	3.5878		72.1404	1.2184
Lsm11		0.4806	11.4481	40.9602	8.8600e-06		0.3689	3.7570	46.6745	6.2700e-03		3.9525	0.4592	0.0439		13.8082	0.3328	0.0987		1.8047	-0.4645	1.1687	0.0000e+00	0.0000e+00	0.0000e+00		2.3800e-03		1.3258	6.5607		3.6870	2.6579
Zfp354c		0.2947	4.7129	67.0166	1.2600e-05		0.2280	5.8075	473.9122	2.5900e-04		15.9400	0.2758	0.0646		94.2465	0.2182	0.0433		2.5638	-0.3379	-0.5787	0.0000e+00	0.0000e+00	0.0000e+00		2.8300e-03		3.0883	4.1403		13.0967	4.5373
Crk		0.2620	2.5450	209.1047	2.1600e-02		0.9472	5.4458	574.7159	8.3400e-01		92.4922	0.2350	0.1042		111.7516	0.8028	0.1524		0.2729	1.7724	0.5486	0.0000e+00	0.0000e+00	0.0000e+00		2.5100e-11		16.9349	2.3673		85.7486	0.9307
Ogdh		0.7586	10.2592	283.6207	8.2500e-01		0.5491	5.4769	642.0314	6.9800e-01		30.3700	0.7000	0.0780		128.5902	0.4949	0.0992		2.0821	-0.5004	0.3465	0.0000e+00	0.0000e+00	0.0000e+00		3.4700e-02		19.8048	1.3186		58.5932	1.4553
Gps1		0.2042	2.2933	303.0096	7.4300e-03		0.3834	7.0512	1390.3251	5.3600e-01		150.6122	0.1857	0.0918		213.5326	0.3625	0.0549		0.5036	0.9652	-0.7417	0.0000e+00	0.0000e+00	0.0000e+00		1.5500e-08		19.5777	2.9720		63.6228	2.5487
1810043H04Rik		0.3239	2.9076	78.0542	2.8000e-04		0.5622	2.5479	41.2863	7.2300e-02		29.6568	0.2892	0.1081		17.8800	0.4546	0.1920		-0.7300	0.6525	0.8280	0.0000e+00	0.0000e+00	0.0000e+00		1.2000e-02		6.8925	2.3325		7.4742	1.3559
Ccdc47		0.2060	3.7623	527.7440	2.3100e-02		0.3341	2.0172	270.2519	7.9900e-01		160.6498	0.1940	0.0589		147.7451	0.2837	0.1511		-0.1208	0.5488	1.3594	2.4900e-03	0.0000e+00	0.0000e+00		2.2700e-05		22.8799	3.2731		37.0584	1.5643
Tnfsf12		0.2977	7.1255	152.5999	6.9100e-06		0.3455	2.8000	171.5969	1.5900e-01		24.0933	0.2845	0.0446		66.9939	0.3043	0.1185		1.4754	0.0970	1.4113	0.0000e+00	6.1500e-07	0.0000e+00		1.4500e-05		4.8183	4.2501		17.3964	1.8068
2810408A11Rik		0.5461	12.4566	31.4049	2.4700e-06		44.6004	255.7438	0.7808	9.9700e-01		2.8232	0.5207	0.0465		0.0029	36.2321	0.1658		-9.9349	6.1207	1.8335	0.0000e+00	0.0000e+00	0.0000e+00		6.5400e-01		1.0879	6.8557		0.0695	6.4807
Dhx8		0.2636	2.8769	99.8773	8.2400e-05		0.3149	3.7359	217.8373	4.4200e-01		39.4942	0.2391	0.0934		66.0558	0.2882	0.0856		0.7420	0.2693	-0.1259	0.0000e+00	0.0000e+00	4.5000e-06		2.1600e-03		6.6186	3.0393		14.4757	2.4893
Rps27a		0.9810	3.6006	1268.2524	6.4900e-01		1.6785	6.2000	1513.3645	4.5500e-01		371.2833	0.7675	0.2172		262.7881	1.3129	0.2188		-0.4986	0.7745	0.0109	0.0000e+00	0.0000e+00	1.8600e-01		2.3500e-01		270.8596	0.8449		322.8433	0.7150
Ccm2		0.3345	8.0812	85.0519	9.8900e-06		0.4367	3.5148	260.0962	4.8100e-01		11.9487	0.3198	0.0456		80.4885	0.3852	0.1174		2.7519	0.2684	1.3647	0.0000e+00	0.0000e+00	0.0000e+00		5.6600e-11		2.6610	4.9115		28.3301	1.5190
Ubb		0.5034	3.3671	3482.8763	1.4600e-01		1.5925	6.0990	1854.0559	6.3900e-01		1095.4332	0.4355	0.1341		324.8543	1.2532	0.2136		-1.7536	1.5250	0.6720	0.0000e+00	0.0000e+00	0.0000e+00		4.0300e-02		474.8563	1.1026		384.5460	0.7432
Psmd3		0.2638	3.8990	156.8900	1.3200e-03		0.5658	4.3023	191.3968	6.3200e-01		46.2133	0.2449	0.0712		48.3847	0.4966	0.1223		0.0662	1.0198	0.7804	9.3700e-07	0.0000e+00	0.0000e+00		7.2500e-08		7.7613	3.3901		22.3343	1.3448
2810021J22Rik		0.3117	8.6807	94.4455	1.5700e-07		0.2938	5.7344	100.1249	4.6600e-06		12.5285	0.2995	0.0388		20.3350	0.2777	0.0550		0.6987	-0.1087	0.5035	0.0000e+00	4.7300e-07	0.0000e+00		2.4900e-01		2.4012	6.0088		3.8773	4.0835
Mmgt2		11.2540	18.0067	1.0495	1.2200e-01		0.5037	1.8962	28.3162	4.9800e-01		0.0644	6.4644	0.3930		16.9424	0.3912	0.2256		8.0399	-4.0464	-0.8006	0.0000e+00	0.0000e+00	0.0000e+00		1.0900e-07		0.3372	4.9525		5.7091	1.4675
Hus1		0.2000	5.2592	415.6981	9.3500e-03		0.3621	8.7761	72.9100	1.4700e-03		90.1255	0.1917	0.0412		9.4002	0.3465	0.0436		-3.2612	0.8539	0.0820	0.0000e+00	0.0000e+00	3.2100e-03		6.9100e-01		10.3177	5.2064		2.1258	5.8791
Mtif2		0.1818	2.8323	549.6252	3.5600e-08		0.2781	2.9022	313.0381	1.0700e-02		223.8020	0.1694	0.0691		121.7468	0.2511	0.0974		-0.8783	0.5684	0.4956	0.0000e+00	0.0000e+00	0.0000e+00		1.4100e-03		23.7396	3.8593		25.6910	2.0979
Ranbp17		0.2064	4.6295	265.2450	2.3000e-09		33.1614	132.0654	0.5561	6.3300e-01		66.8036	0.1965	0.0487		0.0051	26.2737	0.2028		-13.6877	7.0632	2.0567	0.0000e+00	0.0000e+00	0.0000e+00		8.0200e-01		8.1737	4.7006		0.0908	4.7909
Nhp2		0.3281	2.2318	665.7873	3.0200e-01		0.6404	3.1529	232.5842	7.3200e-01		324.5633	0.2837	0.1349		80.1533	0.5261	0.1795		-2.0177	0.8912	0.4124	0.0000e+00	0.0000e+00	0.0000e+00		2.2900e-02		86.1297	1.3870		39.7118	1.0378
1110031I02Rik		0.4286	9.4377	44.6940	3.6700e-06		0.4129	10.0104	53.9560	1.0400e-06		5.2565	0.4083	0.0479		6.1585	0.3946	0.0437		0.2285	-0.0494	-0.1322	1.2700e-11	2.0900e-04	2.2100e-06		5.1400e-01		1.5126	5.9545		1.6397	5.9721
Mrps24		0.2595	3.2137	171.7170	1.1500e-02		0.3465	5.6035	809.6951	9.1400e-02		60.6656	0.2385	0.0823		164.2902	0.3226	0.0698		1.4373	0.4358	-0.2380	0.0000e+00	0.0000e+00	2.2100e-16		1.1000e-05		10.4364	2.8931		46.4055	1.9266
Gabarap		0.3132	7.0341	1343.0170	1.1300e-01		1.0981	4.3568	1376.4624	7.5900e-01		211.6665	0.2989	0.0466		337.2962	0.8716	0.2051		0.6722	1.5441	2.1388	0.0000e+00	0.0000e+00	0.0000e+00		7.7800e-12		55.9816	2.4277		275.0416	0.8399
Copz2		0.2331	4.5005	193.8559	2.9700e-04		0.2907	2.2000	324.7809	8.3600e-01		50.6572	0.2197	0.0578		165.4157	0.2533	0.1281		1.7073	0.2054	1.1475	0.0000e+00	5.3500e-27	0.0000e+00		3.2200e-06		7.5397	4.0126		35.4453	1.8642
Top3a		0.1921	4.7597	373.9026	1.5600e-04		0.9159	5.7507	8.7473	5.5900e-04		93.4257	0.1835	0.0450		1.6862	0.7800	0.1467		-5.7919	2.0877	1.7036	0.0000e+00	0.0000e+00	0.0000e+00		1.0100e-01		9.7195	5.2921		1.1172	3.6267
Cyth1		1.0045	6.1778	6.7077	4.5300e-07		0.7494	2.6227	7.3830	7.9900e-06		1.1926	0.8501	0.1491		3.2112	0.5718	0.2359		1.4290	-0.5721	0.6621	0.0000e+00	0.0000e+00	0.0000e+00		5.8800e-02		0.8447	4.5737		1.5014	2.2310
Rnmtl1		1.8817	6.9328	3.5424	5.8200e-04		0.8380	6.7545	11.1043	5.4400e-06		0.6012	1.4446	0.2251		1.8199	0.7359	0.1220		1.5979	-0.9730	-0.8844	0.0000e+00	0.0000e+00	0.0000e+00		1.6100e-01		0.6846	5.7190		1.1306	4.0409
Dhx33		0.2474	4.7378	118.8535	1.8800e-09		0.2987	2.9440	82.1081	6.6300e-04		28.0323	0.2340	0.0543		31.6999	0.2687	0.1013		0.1774	0.1997	0.8999	3.3200e-06	3.6900e-26	0.0000e+00		5.5500e-03		4.1600	4.7346		6.2649	2.7063
Zmiz2		0.2671	2.7523	107.7384	6.1400e-04		0.3840	3.4153	79.8582	1.2500e-01		44.6211	0.2408	0.0988		25.8619	0.3425	0.1085		-0.7869	0.5082	0.1347	0.0000e+00	0.0000e+00	5.9800e-08		1.6000e-02		8.0081	2.6420		7.4026	2.0500
Snrnp25		0.2283	2.2869	230.0738	1.9400e-03		0.2939	3.0987	159.5210	9.8700e-03		111.6853	0.2058	0.0987		56.7144	0.2662	0.0931		-0.9777	0.3709	-0.0837	0.0000e+00	0.0000e+00	5.2700e-04		4.4500e-01		17.5845	2.5506		12.2584	2.3600
Baiap2		0.3010	3.2695	58.9387	9.7000e-08		0.2647	2.1747	113.7755	3.2700e-03		20.4496	0.2730	0.0942		58.8947	0.2330	0.1197		1.5261	-0.2284	0.3462	0.0000e+00	0.0000e+00	0.0000e+00		3.7300e-02		4.0043	3.1839		10.3529	2.4730
Mfap3		0.2392	4.5358	264.7174	2.0800e-03		0.2464	3.1258	706.9857	1.8200e-01		68.9488	0.2252	0.0595		254.5710	0.2268	0.0808		1.8845	0.0106	0.4425	0.0000e+00	5.0000e-01	0.0000e+00		1.8500e-03		10.3043	3.7131		47.2528	2.4511
Atpaf2		0.3281	2.4898	33.1078	3.6400e-06		0.3408	2.2154	78.1000	4.7600e-02		15.0893	0.2868	0.1269		39.0940	0.2923	0.1427		1.3734	0.0274	0.1686	0.0000e+00	5.9800e-02	2.3900e-11		3.3300e-04		3.0130	3.0069		9.4496	1.9319
Gm11517		3.9466	7.4159	2.0075	8.8700e-03		78.2715	401.3696	6.0031	1.2800e-01		0.3165	2.4031	0.3825		0.0154	65.0721	0.1685		-4.3602	4.7591	-1.1828	0.0000e+00	0.0000e+00	0.0000e+00		6.5800e-07		0.6583	3.2526		0.9946	1.1755
Spag9		0.3550	1.4461	22.6875	5.8900e-04		0.4692	5.5887	883.8643	1.3000e-01		17.1562	0.2809	0.2089		168.2501	0.4312	0.0807		3.2938	0.6180	-1.3720	0.0000e+00	0.0000e+00	0.0000e+00		9.8200e-10		3.9502	1.9219		68.0541	1.5644
Rufy1		1.2702	4.7903	4.5307	1.1800e-07		0.3457	4.7882	89.9896	3.2400e-03		1.0729	0.9773	0.2226		21.3940	0.3197	0.0767		4.3176	-1.6120	-1.5376	0.0000e+00	0.0000e+00	0.0000e+00		1.1000e-02		0.8720	3.4340		5.5020	2.7491
Ttc1		0.2603	1.8115	140.7450	3.8200e-04		0.4084	3.8189	131.3719	1.4200e-01		85.7391	0.2252	0.1346		39.2023	0.3647	0.1084		-1.1290	0.6956	-0.3126	0.0000e+00	0.0000e+00	0.0000e+00		2.6900e-02		16.4754	2.0158		12.4134	1.7864
Tmem17		0.3163	7.7738	86.4854	3.5000e-04		15.3779	94.0329	1.6843	5.2600e-02		12.5894	0.3026	0.0438		0.0202	13.1613	0.1492		-9.2863	5.4428	1.7672	0.0000e+00	0.0000e+00	0.0000e+00		5.1200e-01		2.5303	5.3947		0.2254	4.2690
Dhx40		0.2339	1.8744	197.8727	3.8700e-04		0.2760	5.2654	260.5571	2.2600e-02		117.7947	0.2058	0.1197		56.5955	0.2608	0.0556		-1.0575	0.3413	-1.1067	0.0000e+00	0.0000e+00	0.0000e+00		4.4700e-01		18.6012	2.2802		10.3568	3.4302
Fbf1		45.1967	90.9494	0.5520	1.1500e-01		0.3004	2.8537	96.3222	9.7800e-02		0.0062	29.0410	0.3323		38.0659	0.2696	0.1034		12.5950	-6.7513	-1.6847	0.0000e+00	0.0000e+00	0.0000e+00		4.2700e-04		0.1447	6.8557		7.8831	2.4976
Rhbdf2		0.3383	5.9425	53.0880	4.5100e-07		0.4291	2.6945	19.8063	4.1300e-05		10.1711	0.3182	0.0594		8.4174	0.3657	0.1483		-0.2730	0.2009	1.3202	4.9500e-14	2.6200e-16	0.0000e+00		6.1000e-02		2.1677	4.9249		2.3402	2.6896
Tex14		0.1638	5.8429	1140.5990	5.0300e-07		27.2070	82.6580	0.3498	3.9000e-01		228.7878	0.1587	0.0320		0.0054	19.9888	0.2530		-15.3801	6.9767	2.9844	0.0000e+00	0.0000e+00	0.0000e+00		8.0200e-01		21.5242	5.9735		0.0534	6.0611
Fbxw11		0.3345	2.3234	50.5480	9.2200e-05		0.3623	7.7315	1018.8679	5.2700e-01		24.0487	0.2894	0.1349		143.1488	0.3453	0.0482		2.5735	0.2545	-1.4856	0.0000e+00	0.0000e+00	0.0000e+00		3.9900e-06		5.3524	2.3927		42.6981	2.4661
Prkca		4.1119	7.7030	1.4437	2.3400e-02		0.3749	1.2881	47.5641	2.9100e-02		0.2179	2.5544	0.3621		41.0247	0.2862	0.2374		7.5566	-3.1578	-0.6091	0.0000e+00	0.0000e+00	0.0000e+00		3.0300e-07		0.4567	4.8658		10.0927	1.4529
Tmem11		0.2135	1.9062	293.1636	3.9700e-02		0.3609	4.8971	380.2516	2.7300e-01		172.7766	0.1902	0.1093		90.1556	0.3322	0.0806		-0.9384	0.8046	-0.4405	0.0000e+00	0.0000e+00	0.0000e+00		1.3500e-03		24.9537	2.4351		25.1300	2.0215
Cwc25		0.2131	3.7370	301.6325	1.8800e-06		0.3321	1.7002	55.7679	6.4900e-03		94.0313	0.2001	0.0615		36.6729	0.2735	0.1772		-1.3584	0.4508	1.5274	0.0000e+00	0.0000e+00	0.0000e+00		1.9100e-03		12.5933	3.7531		8.4555	1.7795
Tmem49		0.2624	2.9527	152.7302	2.8300e-02		0.6647	3.9029	428.2247	9.5100e-01		58.4103	0.2392	0.0892		124.5151	0.5485	0.1776		1.0920	1.1975	0.9938	0.0000e+00	0.0000e+00	0.0000e+00		9.9900e-11		10.4595	2.7372		65.1388	0.9641
Rab5c		0.9282	3.9289	8.3066	6.6500e-05		0.4748	8.1936	475.5000	7.9500e-01		2.3494	0.7315	0.2084		63.5349	0.4471	0.0595		4.7572	-0.7104	-1.8096	0.0000e+00	0.0000e+00	0.0000e+00		1.0600e-10		1.4701	2.6286		24.0296	2.1518
Slc38a10		0.3044	7.4872	137.4990	1.1200e-03		0.7022	5.1094	232.7315	5.4300e-01		20.2733	0.2915	0.0429		51.9147	0.6007	0.1478		1.3566	1.0433	1.7850	0.0000e+00	0.0000e+00	0.0000e+00		8.1500e-13		4.0096	4.6879		28.9900	1.0506
Mfap4		1.7597	8.3241	3.6731	2.9600e-04		0.2577	2.6776	226.9643	9.2400e-03		0.5012	1.4167	0.1900		94.8614	0.2329	0.0964		7.5644	-2.6050	-0.9792	0.0000e+00	0.0000e+00	0.0000e+00		8.8100e-04		0.5830	6.3912		18.5976	2.1135
Dynll2		0.3584	1.4477	37.2617	1.7300e-03		1.7246	9.1555	718.1824	6.8200e-02		28.9761	0.2827	0.2135		83.0076	1.4405	0.1644		1.5184	2.3494	-0.3766	0.0000e+00	0.0000e+00	0.0000e+00		4.4300e-18		7.1902	1.5604		114.0123	0.7577
Hoxb9		5.0576	9.7411	1.9298	1.5700e-02		0.2765	2.7155	305.8751	3.0800e-02		0.3004	3.0873	0.4079		123.9425	0.2493	0.0987		8.6886	-3.6305	-2.0464	0.0000e+00	0.0000e+00	0.0000e+00		2.2800e-06		0.6831	3.1019		25.2440	2.1388
Hoxb5		5.6587	15.9206	2.4236	2.7100e-02		0.2883	2.9489	143.3379	2.9200e-03		0.1688	3.8522	0.2870		53.4270	0.2608	0.0951		8.3060	-3.8848	-1.5930	0.0000e+00	0.0000e+00	0.0000e+00		1.5600e-03		0.5743	4.1506		11.2463	2.3440
Tnrc6c		0.2640	2.6390	96.9685	4.8900e-04		0.2742	4.8838	721.8110	2.3300e-01		40.8608	0.2380	0.0979		165.2990	0.2583	0.0579		2.0163	0.1177	-0.7582	0.0000e+00	1.8900e-13	0.0000e+00		1.3500e-04		7.2817	2.7596		32.6197	2.8126
Pisd-ps1		0.2435	1.5139	171.0723	2.9300e-01		0.5201	5.0254	411.6298	6.6600e-01		126.1020	0.2075	0.1486		91.4591	0.4669	0.1043		-0.4634	1.1703	-0.5113	0.0000e+00	0.0000e+00	0.0000e+00		3.8600e-05		20.6158	2.0290		39.1377	1.4146
Mis12		0.3022	3.3143	50.0636	3.8400e-07		0.4208	3.5340	42.4305	6.8000e-04		16.8626	0.2744	0.0925		13.4246	0.3724	0.1147		-0.3290	0.4408	0.3103	9.7500e-27	0.0000e+00	9.0100e-27		6.5100e-03		3.2687	3.4599		4.0546	2.3339
Fam20a		26.3302	221.0989	3.9786	1.2700e-02		0.2896	3.6293	67.8947	2.3300e-05		0.0180	22.8435	0.1140		21.2550	0.2660	0.0819		10.2076	-6.4243	-0.4768	0.0000e+00	0.0000e+00	0.0000e+00		2.4500e-01		0.3262	4.2478		3.9892	3.4970
Fancl		0.4174	8.2774	46.3394	2.0600e-07		0.3858	8.6318	61.5532	3.1400e-06		6.1817	0.3955	0.0519		8.1635	0.3669	0.0481		0.4012	-0.1082	-0.1105	0.0000e+00	6.4500e-10	3.6500e-05		3.7600e-01		1.7356	5.3741		2.0422	5.4511
Rasd1		0.2938	9.7500	120.9522	3.3000e-07		49.8629	598.0374	0.4331	1.0000e+00		14.7906	0.2839	0.0338		0.0008	45.8155	0.0811		-14.2533	7.3345	1.2622	0.0000e+00	0.0000e+00	0.0000e+00		6.5400e-01		2.4957	6.8557		0.0150	6.4807
Spag7		0.2610	1.1043	150.4147	1.6100e-02		0.4150	5.9404	560.7414	5.0100e-01		149.6009	0.2085	0.2010		104.5468	0.3848	0.0716		-0.5170	0.8838	-1.4883	0.0000e+00	0.0000e+00	0.0000e+00		1.6300e-02		26.3031	1.6613		35.6108	1.7493
Thoc5		18.6415	92.5704	2.0519	3.9800e-02		0.3579	3.7219	82.6314	9.9800e-02		0.0224	14.7119	0.1751		24.6563	0.3234	0.0959		10.1073	-5.5076	-0.8681	0.0000e+00	0.0000e+00	0.0000e+00		3.1600e-05		0.2611	4.8856		6.4314	2.3671
Grb2		0.3865	3.3667	35.2601	1.1500e-05		0.5825	3.2287	256.8811	5.3300e-01		11.5611	0.3427	0.1132		87.2420	0.4893	0.1625		2.9157	0.5139	0.5221	0.0000e+00	0.0000e+00	0.0000e+00		7.3700e-12		3.2593	2.5710		39.5205	1.2156
Recql5		18.7080	193.6089	0.6731	1.0000e+00		0.4900	8.5195	38.1534	1.9500e-05		0.0038	16.9144	0.0967		5.0769	0.4606	0.0600		10.3799	-5.1986	-0.6888	0.0000e+00	0.0000e+00	0.0000e+00		5.7100e-02		0.0449	6.8557		1.7164	4.5807
Zfp39		0.3104	5.3038	68.7116	2.3800e-06		3.7613	11.7968	2.5987	1.9100e-02		14.5529	0.2913	0.0618		0.2688	2.7192	0.2749		-5.7585	3.2226	2.1533	0.0000e+00	0.0000e+00	0.0000e+00		3.7900e-01		2.9114	4.2904		0.6035	4.6510
Fnip1		0.2217	3.2836	294.2801	2.8900e-05		0.3928	2.9708	152.3976	2.8800e-01		102.0513	0.2062	0.0712		57.3784	0.3435	0.1259		-0.8307	0.7362	0.8220	0.0000e+00	0.0000e+00	0.0000e+00		2.0300e-05		15.4352	3.0036		16.8094	1.7224
Camk2b		0.2221	3.6616	166.3359	1.0600e-05		28.9841	92.5136	0.2832	-1.0000e+00		52.1509	0.2081	0.0637		0.0032	21.6591	0.2483		-13.9993	6.7014	1.9640	0.0000e+00	0.0000e+00	0.0000e+00		8.1200e-01		6.3965	4.5613		0.0389	6.4807
H2afv		0.2722	6.1419	267.7009	4.4000e-03		0.3698	2.9698	217.2999	6.3100e-01		49.1593	0.2593	0.0480		82.0009	0.3255	0.1207		0.7382	0.3284	1.3294	0.0000e+00	0.0000e+00	0.0000e+00		3.0500e-04		9.5789	3.4334		23.4134	1.6489
Dullard		0.2555	1.5929	74.2377	9.0600e-05		0.4229	1.5525	141.6107	8.2200e-01		51.1660	0.2179	0.1468		99.8840	0.3284	0.2243		0.9651	0.5918	0.6117	0.0000e+00	0.0000e+00	0.0000e+00		1.1500e-06		8.4924	2.2792		30.3676	1.1921
Zfp830		0.2212	5.1856	339.8886	1.9700e-06		0.2853	2.6975	100.8833	1.7200e-02		76.1154	0.2106	0.0475		42.4641	0.2549	0.1063		-0.8419	0.2752	1.1623	0.0000e+00	0.0000e+00	0.0000e+00		4.3800e-02		10.5301	4.2716		8.2049	2.5123
Ykt6		0.3930	1.9482	22.2579	6.9200e-05		0.6090	2.5084	147.4251	7.1500e-01		12.5546	0.3227	0.1791		64.5351	0.4830	0.2070		2.3619	0.5817	0.2085	0.0000e+00	0.0000e+00	8.7200e-19		3.4300e-10		3.1904	2.1666		29.1372	1.0614
Aspscr1		3.0094	6.1376	2.1334	3.1300e-06		0.3531	2.1645	49.2365	4.4700e-04		0.4369	1.9163	0.3404		25.6945	0.3002	0.1514		5.8780	-2.6744	-1.1687	0.0000e+00	0.0000e+00	0.0000e+00		4.8100e-04		0.6349	4.2703		6.3382	1.9794
Ubtf		0.2665	2.0421	168.9817	1.9300e-02		0.4588	3.4267	207.9671	6.9800e-02		92.0944	0.2330	0.1245		67.6136	0.4001	0.1293		-0.4458	0.7801	0.0539	0.0000e+00	0.0000e+00	1.5500e-01		1.2700e-04		18.3441	1.9088		23.1601	1.7163
Pold2		0.2453	3.4442	182.0302	3.1400e-04		4.8677	11.4410	1.9311	1.5900e-02		59.8162	0.2271	0.0740		0.2061	3.3021	0.3104		-8.1811	3.8620	2.0686	0.0000e+00	0.0000e+00	0.0000e+00		4.9200e-01		9.9240	2.9990		0.5314	4.3678
Kat2a		0.3236	3.9494	54.8712	2.9000e-04		0.3398	2.2622	105.5491	3.1300e-02		15.4168	0.2972	0.0821		52.3748	0.2914	0.1424		1.7644	-0.0284	0.7939	0.0000e+00	2.9200e-02	0.0000e+00		9.1500e-05		3.2697	3.5640		13.1844	1.7475
Kremen1		0.1742	5.2850	898.0895	6.0400e-08		0.2957	2.3706	76.0683	6.6400e-05		202.1871	0.1676	0.0382		36.6781	0.2599	0.1220		-2.4627	0.6329	1.6766	0.0000e+00	0.0000e+00	0.0000e+00		2.9800e-03		21.2805	4.9945		7.0715	2.4997
Tmub2		0.2122	3.2297	230.9108	3.4000e-04		0.3644	3.4519	88.2563	2.2100e-01		80.9710	0.1977	0.0683		28.2254	0.3264	0.1044		-1.5204	0.7229	0.6124	0.0000e+00	0.0000e+00	0.0000e+00		3.4000e-03		9.9435	4.0089		7.7705	2.0392
Mprip		0.3222	1.8725	84.0925	2.8300e-02		0.5931	3.1742	971.5938	6.5700e-01		50.4581	0.2712	0.1603		327.0281	0.4960	0.1633		2.6963	0.8711	0.0265	0.0000e+00	0.0000e+00	2.4000e-03		2.3200e-11		11.4825	1.7781		152.7394	1.1356
Ccl7		0.3995	3.6133	24.7117	8.0800e-09		0.2369	2.0191	296.8527	9.5800e-03		7.9205	0.3554	0.1123		167.1613	0.2092	0.1170		4.3995	-0.7649	0.0588	0.0000e+00	0.0000e+00	2.9600e-02		2.7300e-03		2.1594	2.9908		30.4987	1.9123
0610009B22Rik		0.3061	7.7196	113.8090	2.4300e-07		0.3600	2.5016	100.3103	2.7600e-01		16.6433	0.2932	0.0425		46.2975	0.3098	0.1412		1.4760	0.0793	1.7317	0.0000e+00	1.7400e-04	0.0000e+00		1.1100e-05		3.2803	5.0981		12.0875	1.7273
Dus1l		0.2422	7.2682	453.8307	1.8900e-05		0.3318	2.6640	55.1875	6.1100e-06		72.5196	0.2334	0.0371		23.5531	0.2921	0.1205		-1.6225	0.3233	1.7006	0.0000e+00	0.0000e+00	0.0000e+00		9.7800e-01		11.0255	4.8116		5.0197	2.5214
D930048N14Rik		0.1337	3.7304	2905.7965	3.1500e-08		88.4179	168.3496	0.2883	8.5800e-01		893.9839	0.1284	0.0390		0.0022	57.0269	0.3402		-18.6288	8.7945	3.1234	0.0000e+00	0.0000e+00	0.0000e+00		8.6900e-01		66.3120	5.5227		0.0667	4.9222
Mtmr3		0.3408	6.2990	87.5590	4.6200e-05		0.3456	2.6209	191.0171	1.1900e-01		15.3959	0.3215	0.0563		80.7390	0.3024	0.1251		2.3907	-0.0882	1.1518	0.0000e+00	2.5700e-06	0.0000e+00		1.2700e-05		3.6864	3.7944		22.3594	1.6063
Cacna1g		3.4843	4.3960	1.1923	1.3800e-05		0.2949	1.7903	44.6299	3.2000e-04		0.3060	1.8311	0.4580		28.1907	0.2500	0.1534		6.5257	-2.8729	-1.5781	0.0000e+00	0.0000e+00	0.0000e+00		9.4700e-03		0.4777	4.8970		5.2304	2.3891
Pus10		0.2809	9.4244	131.3231	3.4200e-08		0.3043	5.5943	91.2026	2.1100e-05		16.7023	0.2716	0.0340		18.4226	0.2869	0.0568		0.1414	0.0787	0.7423	3.7900e-07	1.4800e-04	0.0000e+00		3.3400e-02		2.6535	6.8557		3.7244	4.1281
Flot2		0.2014	4.2342	436.1371	5.7500e-07		0.4584	2.5770	213.8174	9.0200e-01		118.8971	0.1911	0.0512		91.2454	0.3844	0.1620		-0.3819	1.0085	1.6606	1.6300e-24	0.0000e+00	0.0000e+00		3.3700e-10		14.1553	4.5092		31.7247	1.3594
Stat3		0.2509	3.6217	223.5966	8.5300e-04		0.5778	4.6337	449.6571	8.6900e-01		69.0561	0.2330	0.0712		106.8056	0.5098	0.1189		0.6291	1.1295	0.7385	0.0000e+00	0.0000e+00	0.0000e+00		1.0800e-09		10.9921	3.3922		49.9705	1.1842
Metrnl		17.9417	70.7885	1.3389	3.1300e-01		0.3293	2.9764	141.9563	5.5000e-02		0.0197	13.4756	0.2287		53.8821	0.2929	0.1115		11.4200	-5.5240	-1.0367	0.0000e+00	0.0000e+00	0.0000e+00		1.9300e-06		0.2343	4.1547		13.4114	1.9503
Ddx56		0.1290	3.7709	5717.4973	2.0900e-06		0.3187	4.0797	257.5390	3.2700e-03		1858.5803	0.1238	0.0404		71.7397	0.2931	0.0808		-4.6953	1.2439	0.9982	0.0000e+00	0.0000e+00	0.0000e+00		1.3700e-04		121.6028	5.7721		17.3682	2.1360
Mnt		0.6306	12.2426	24.2642	1.9000e-05		0.4840	3.3905	44.2083	4.8700e-03		2.1812	0.5971	0.0530		15.0643	0.4153	0.1435		2.7880	-0.5239	1.4374	0.0000e+00	0.0000e+00	0.0000e+00		4.9200e-07		0.9947	6.8557		5.4201	1.7820
Strada		0.2735	8.7062	156.1351	2.4200e-05		0.2525	6.5634	249.2139	3.6200e-04		21.0895	0.2643	0.0350		43.7115	0.2417	0.0419		1.0515	-0.1288	0.2612	0.0000e+00	6.2500e-13	7.2700e-15		3.7400e-02		3.2797	6.4094		6.9418	4.7061
5730455P16Rik		0.2315	5.6700	318.6610	1.5200e-04		0.2561	5.9040	908.0150	9.9300e-01		65.7914	0.2210	0.0459		174.1039	0.2442	0.0460		1.4040	0.1444	0.0021	0.0000e+00	2.5600e-17	1.8100e-01		1.0600e-03		9.7041	4.2052		29.0200	3.7833
Acsf2		44.4800	256.6492	1.0028	9.9800e-01		30.7859	151.3283	0.0949	1.0000e+00		0.0041	36.7007	0.1653		0.0007	24.4534	0.1818		-2.5489	-0.5858	0.1374	0.0000e+00	0.0000e+00	2.1700e-05		7.9200e-01		0.1268	5.0316		0.0034	6.4807
Ahsa2		0.3152	7.9980	92.7868	4.1100e-04		0.3616	1.8543	106.1287	3.2900e-02		13.3025	0.3017	0.0427		62.1067	0.2995	0.1712		2.2231	-0.0104	2.0021	0.0000e+00	2.6900e-01	0.0000e+00		1.7700e-08		2.5802	5.5655		16.8906	1.5108
Sphk1		21.8832	37.0667	0.1952	9.9800e-01		0.2815	2.9562	134.3804	1.8200e-03		0.0062	13.4380	0.3684		51.5638	0.2545	0.0963		13.0322	-5.7224	-1.9361	0.0000e+00	0.0000e+00	0.0000e+00		6.7400e-05		0.0479	6.8557		9.9481	2.5883
Zzef1		0.2892	3.7156	66.8848	2.6600e-06		0.3087	4.0727	233.6624	3.3000e-02		20.3979	0.2663	0.0794		66.8216	0.2835	0.0820		1.7119	0.0900	0.0467	0.0000e+00	1.3600e-05	6.0300e-02		8.0300e-06		3.6801	3.7204		14.9421	2.4278
Pigw		0.1754	5.2121	589.0289	2.6400e-11		5.8534	10.2296	1.3516	4.9000e-05		131.1776	0.1691	0.0371		0.1569	3.5799	0.3750		-9.7073	4.4041	3.3385	0.0000e+00	0.0000e+00	0.0000e+00		5.1200e-01		11.2270	6.6563		0.4539	4.2707
Trim47		18.4504	52.9804	0.4248	9.9800e-01		0.3222	5.7791	212.3283	3.6400e-02		0.0085	13.2054	0.2652		41.0498	0.3038	0.0575		12.2334	-5.4419	-2.2060	0.0000e+00	0.0000e+00	0.0000e+00		3.4000e-06		0.0788	6.8557		9.7491	2.9763
Igf2bp1		0.3123	3.1370	456.1457	2.2000e-01		0.4021	2.7547	318.0600	5.5100e-01		164.5815	0.2791	0.1068		128.9963	0.3461	0.1399		-0.3515	0.3105	0.3894	8.7400e-27	0.0000e+00	0.0000e+00		1.9000e-01		43.1732	1.5414		40.4682	1.5117
Mxra7		0.5655	4.9511	17.6322	5.9600e-05		0.3803	3.7725	387.9353	9.7600e-02		3.9722	0.5041	0.1097		112.1759	0.3434	0.0973		4.8197	-0.5538	-0.1741	0.0000e+00	0.0000e+00	4.3200e-13		3.4900e-08		1.6029	3.3195		35.6719	1.5610
Slc25a39		0.3086	3.5591	472.3967	7.5900e-01		0.6091	17.4526	2793.6774	8.0900e-01		147.3340	0.2816	0.0873		172.5148	0.5862	0.0376		0.2276	1.0576	-1.2164	6.5600e-21	0.0000e+00	0.0000e+00		3.7400e-05		35.5730	1.9952		95.5903	1.4622
Hint1		0.4854	3.8776	957.6838	1.8000e-01		0.9159	4.9256	779.2132	2.0800e-01		263.2459	0.4288	0.1161		170.8416	0.7659	0.1643		-0.6238	0.8368	0.5016	0.0000e+00	0.0000e+00	0.0000e+00		7.0000e-02		113.3773	1.1584		125.5045	0.9058
Mbtd1		0.2407	2.6653	280.6253	2.2700e-03		0.3166	7.0610	361.3362	1.4900e-01		118.5405	0.2189	0.0910		57.3033	0.3017	0.0471		-1.0487	0.4631	-0.9507	0.0000e+00	0.0000e+00	0.0000e+00		7.8700e-02		21.7581	2.2032		12.4446	3.5830
Zkscan17		0.2904	7.8124	113.7088	3.0200e-05		0.3157	2.6361	89.7469	2.9800e-02		16.8709	0.2788	0.0407		38.7776	0.2785	0.1193		1.2007	-0.0013	1.5513	0.0000e+00	5.8100e-01	0.0000e+00		1.0100e-04		2.9533	5.6404		8.5732	2.2278
Patz1		0.2239	3.6425	155.9796	5.7600e-07		0.9883	4.2297	6.0015	7.8700e-05		49.4407	0.2095	0.0649		1.5816	0.7853	0.2002		-4.9662	1.9064	1.6239	0.0000e+00	0.0000e+00	0.0000e+00		3.8400e-01		5.9250	4.6257		1.0327	3.5886
Hn1		0.2606	4.3423	266.4276	3.8600e-04		0.6904	4.7927	488.5217	4.2400e-01		70.5054	0.2438	0.0653		108.4965	0.6006	0.1300		0.6218	1.3009	0.9921	0.0000e+00	0.0000e+00	0.0000e+00		4.1500e-10		13.3905	2.7282		63.6424	0.9653
Hspa4		0.3190	2.1136	117.5432	1.7300e-01		0.5353	2.0983	300.9328	8.5700e-01		61.0586	0.2749	0.1393		156.1180	0.4216	0.2131		1.3544	0.6174	0.6132	0.0000e+00	0.0000e+00	0.0000e+00		1.8800e-06		14.5817	1.7588		61.5788	1.1058
Psmd12		0.2506	1.5295	210.3460	7.8800e-04		0.4018	2.8178	216.6171	1.7700e-01		150.6193	0.2133	0.1489		84.8522	0.3480	0.1335		-0.8279	0.7062	-0.1572	0.0000e+00	0.0000e+00	1.9000e-11		1.8100e-02		25.5362	1.9909		26.2392	1.4790
Akap10		0.2056	6.0509	416.4312	2.4600e-06		0.3306	2.9380	59.9969	3.8800e-02		80.6375	0.1979	0.0378		23.2704	0.2942	0.1109		-1.7930	0.5720	1.5522	0.0000e+00	0.0000e+00	0.0000e+00		3.7100e-02		9.4250	5.4699		5.2946	2.4367
Hs3st3b1		0.4774	11.3564	39.9614	1.3400e-07		0.2860	2.1908	113.3943	1.4400e-02		3.9901	0.4565	0.0438		58.3609	0.2503	0.1259		3.8705	-0.8670	1.5226	0.0000e+00	0.0000e+00	0.0000e+00		1.9300e-04		1.2854	6.4103		11.8062	2.1742
Cdc42ep4		0.2680	6.3058	144.8937	9.8800e-08		0.3116	2.4655	92.8849	2.1200e-01		26.3322	0.2557	0.0456		42.6117	0.2733	0.1232		0.6944	0.0961	1.4331	0.0000e+00	4.3300e-07	0.0000e+00		1.2200e-04		4.2112	5.0305		9.2266	2.2108
Ap2b1		0.3059	2.6586	336.8108	1.6000e-02		0.5962	2.9970	417.2082	1.8600e-01		137.8743	0.2723	0.1096		151.2134	0.4922	0.1755		0.1332	0.8541	0.6793	4.8100e-07	0.0000e+00	0.0000e+00		4.2900e-04		33.3119	1.7459		70.6454	1.0686
Pfn1		0.5842	2.6465	224.8654	7.4300e-01		1.4266	6.0425	1035.6748	6.1400e-01		97.3420	0.4706	0.1981		183.2545	1.1436	0.1988		0.9127	1.2809	0.0053	0.0000e+00	0.0000e+00	7.6500e-05		2.5100e-10		41.1019	1.1313		200.3803	0.7279
Sf3a1		0.3713	1.8962	18.3111	2.6600e-06		0.3330	2.1651	165.3902	6.1900e-01		11.0571	0.3064	0.1769		85.1403	0.2846	0.1451		2.9449	-0.1067	-0.2856	0.0000e+00	1.0800e-05	2.3400e-24		1.5400e-06		2.5242	2.4208		21.2558	1.6641
Vps53		0.4823	3.5856	18.5154	3.8900e-04		0.2961	1.5571	122.0771	4.8200e-03		5.8360	0.4211	0.1279		88.1499	0.2457	0.1708		3.9169	-0.7774	0.4171	0.0000e+00	0.0000e+00	0.0000e+00		7.2900e-05		1.9105	2.9344		17.8528	1.7716
Txndc17		0.5302	3.0035	550.7803	7.3800e-01		1.2565	6.9932	1112.0636	9.8300e-01		202.1410	0.4437	0.1659		171.3999	1.0565	0.1613		-0.2380	1.2517	-0.0407	1.3400e-22	0.0000e+00	2.8900e-05		2.0700e-03		88.6783	1.0054		172.0659	0.8267
Skp1a		0.2980	0.8381	169.9216	4.0300e-01		0.8824	7.7037	1137.9196	3.2900e-01		216.8827	0.2173	0.2693		163.3990	0.7837	0.1146		-0.4085	1.8503	-1.2327	0.0000e+00	0.0000e+00	0.0000e+00		7.9200e-05		44.2325	1.2371		119.8275	1.0907
Gas7		0.3942	3.5266	655.7691	3.4400e-01		0.4092	4.5237	290.5491	4.8400e-01		199.6578	0.3523	0.1069		71.5536	0.3712	0.0926		-1.4804	0.0756	-0.2063	0.0000e+00	5.7000e-05	4.9100e-23		3.1500e-02		66.2860	1.5086		23.9052	1.7535
Slc9a3r1		0.4440	3.0591	22.3391	4.0300e-05		0.2923	3.5819	164.5801	8.9500e-03		8.1525	0.3828	0.1385		53.1892	0.2670	0.0875		2.7058	-0.5197	-0.6620	0.0000e+00	0.0000e+00	0.0000e+00		1.9800e-02		2.4828	2.6525		11.6820	2.2940
Krt10		22.4218	17.5815	1.0486	7.9400e-06		87.1569	305.5592	1.6148	5.1700e-02		0.0858	8.3974	0.5749		0.0054	65.9207	0.2387		-3.9842	2.9727	-1.2678	0.0000e+00	0.0000e+00	0.0000e+00		1.6500e-01		0.5019	4.5609		0.3320	2.8421
Urgcp		0.4294	8.0107	47.7210	2.4800e-03		0.3302	1.4951	83.1246	1.6600e-01		6.5528	0.4053	0.0548		62.2130	0.2667	0.1936		3.2470	-0.6041	1.8204	0.0000e+00	0.0000e+00	0.0000e+00		1.4700e-05		1.9354	4.8014		13.8822	1.6189
Mfsd11		0.4300	1.6851	159.3032	5.1200e-01		0.3851	5.7197	659.4523	6.1100e-01		101.5042	0.3389	0.2122		127.3131	0.3589	0.0680		0.3268	0.0827	-1.6408	3.5300e-26	3.8100e-06	0.0000e+00		2.7900e-01		32.8058	1.1534		38.7649	2.0898
Traf4		0.3256	4.0026	78.0939	6.2300e-04		0.4260	2.7925	203.0475	6.0200e-01		21.6422	0.2991	0.0817		79.4178	0.3666	0.1395		1.8756	0.2936	0.7710	0.0000e+00	0.0000e+00	0.0000e+00		3.6800e-07		4.8742	3.0392		26.4598	1.3866
Psmc5		0.2834	3.0621	224.7429	2.0500e-03		0.4449	2.3695	131.3201	1.3300e-01		81.6422	0.2574	0.0923		60.3118	0.3701	0.1687		-0.4369	0.5236	0.8695	0.0000e+00	0.0000e+00	0.0000e+00		7.1200e-03		17.9313	2.1246		21.4971	1.2566
2810433D01Rik		56.4372	247.7885	1.0590	4.6000e-01		1.0373	2.6704	12.2779	4.0200e-02		0.0050	45.5528	0.1998		5.3493	0.7308	0.2986		10.0666	-5.9619	0.5799	0.0000e+00	0.0000e+00	0.0000e+00		2.4100e-13		0.1813	3.9979		3.3654	1.3478
Rdm1		0.1830	1.7768	1380.0112	9.0700e-03		0.3492	4.2817	53.7493	9.1700e-03		863.0659	0.1646	0.1011		14.4320	0.3197	0.0848		-5.9021	0.9582	-0.2537	0.0000e+00	0.0000e+00	1.2600e-17		1.2600e-01		127.1834	2.1042		3.4001	3.2387
Pip4k2b		0.2508	4.5959	258.3692	3.1400e-03		0.4189	2.6021	239.5043	1.0800e-01		63.1509	0.2364	0.0574		99.2393	0.3581	0.1447		0.6521	0.5991	1.3336	0.0000e+00	0.0000e+00	0.0000e+00		3.9200e-06		10.9727	3.4261		34.0406	1.3406
Rnf215		0.9879	9.7455	9.5074	3.3800e-03		0.2865	3.6848	143.9449	4.2500e-04		1.0469	0.8880	0.0978		44.5898	0.2636	0.0803		5.4125	-1.7519	-0.2831	0.0000e+00	0.0000e+00	2.8900e-20		3.3800e-05		0.7765	6.0519		8.2641	3.0449
Ankrd40		0.3249	5.7069	175.0205	1.2400e-03		0.4395	2.2112	290.7008	5.7100e-01		34.6858	0.3058	0.0598		142.5888	0.3636	0.1729		2.0394	0.2500	1.5331	0.0000e+00	0.0000e+00	0.0000e+00		2.5700e-07		8.2579	2.8310		46.0350	1.2918
Ghdc		0.2976	5.9185	88.2866	1.3500e-06		0.2469	1.7026	86.3020	2.0900e-03		17.1815	0.2815	0.0541		58.6781	0.2126	0.1401		1.7720	-0.4047	1.3718	0.0000e+00	0.0000e+00	0.0000e+00		5.7100e-02		3.1465	4.7574		8.9268	2.4651
Rpl23a		0.7585	1.8375	5909.2988	4.6200e-01		1.6005	4.3876	3619.2613	3.3300e-01		3364.7287	0.5334	0.2955		859.5449	1.1685	0.2691		-1.9688	1.1313	-0.1351	0.0000e+00	0.0000e+00	0.0000e+00		1.9000e-04		1787.2798	0.7479		962.5610	0.6757
Amz2		0.4086	3.8202	42.2509	3.8000e-03		0.2656	3.7807	492.9267	2.8300e-02		12.5705	0.3649	0.1067		150.9768	0.2455	0.0757		3.5862	-0.5719	-0.4968	0.0000e+00	0.0000e+00	0.0000e+00		3.9300e-03		3.5470	2.6065		30.1363	2.3756
Tbcd		0.3091	2.6343	44.5300	2.4300e-08		0.3388	2.8953	135.4063	8.5800e-03		18.9805	0.2734	0.1157		52.1657	0.3002	0.1136		1.4586	0.1352	-0.0263	0.0000e+00	2.3600e-15	1.6700e-01		7.0500e-05		3.9265	2.7251		12.8916	2.0605
Ncor1		0.2258	5.0912	664.3845	1.8500e-03		0.4679	24.2481	5384.7289	8.4500e-01		148.2470	0.2151	0.0475		241.2445	0.4584	0.0204		0.7025	1.0918	-1.2160	0.0000e+00	0.0000e+00	0.0000e+00		1.2700e-09		22.5655	3.6573		100.6754	2.7008
Rad51l3		0.2163	1.6419	93.6239	1.6700e-06		0.3430	4.1039	78.2702	6.1700e-04		63.8970	0.1888	0.1264		21.7891	0.3138	0.0861		-1.5521	0.7326	-0.5551	0.0000e+00	0.0000e+00	0.0000e+00		4.1800e-02		8.2992	2.8437		5.2772	2.6850
Slc35b1		0.2156	2.4113	323.3639	9.3400e-04		0.4234	2.3273	197.0063	1.6600e-01		147.1058	0.1967	0.0878		91.4481	0.3546	0.1623		-0.6858	0.8505	0.8860	0.0000e+00	0.0000e+00	0.0000e+00		4.6000e-05		22.2887	2.6362		30.7756	1.2748
Kctd11		0.5191	4.0848	17.5404	1.5800e-03		0.3435	2.1229	131.3114	4.6700e-02		4.7257	0.4562	0.1214		67.3100	0.2930	0.1477		3.8322	-0.6389	0.2822	0.0000e+00	0.0000e+00	0.0000e+00		5.1400e-07		1.7120	3.2781		17.8102	1.6226
Slc36a1		0.5297	4.1089	15.5352	2.6100e-05		0.2785	3.4184	226.1973	5.3200e-02		4.2601	0.4631	0.1270		73.2694	0.2561	0.0814		4.1043	-0.8547	-0.6418	0.0000e+00	0.0000e+00	0.0000e+00		2.2600e-03		1.6060	3.1310		15.1817	2.3833
Adora2b		34.0448	58.4670	0.7968	3.8500e-02		0.2245	6.1494	385.9437	3.6300e-04		0.0142	20.8764	0.3724		74.9745	0.2153	0.0414		12.3704	-6.5994	-3.1703	0.0000e+00	0.0000e+00	0.0000e+00		3.3800e-02		0.2550	4.8354		9.7767	4.9982
Vps25		0.2031	1.3752	196.5799	2.5600e-02		0.3743	3.3484	116.8781	4.1900e-03		155.5765	0.1756	0.1359		39.0257	0.3334	0.1101		-1.9951	0.9252	-0.3030	0.0000e+00	0.0000e+00	0.0000e+00		5.3300e-03		21.5253	2.2931		10.8528	1.9551
Trpv2		12.9500	50.7150	0.8861	4.6700e-01		0.5004	4.5767	19.4952	8.0100e-09		0.0184	10.1198	0.2092		4.8645	0.4470	0.1072		8.0448	-4.5009	-0.9641	0.0000e+00	0.0000e+00	0.0000e+00		1.5100e-01		0.1436	6.8557		1.6989	3.3863
Itgb3		0.5792	5.2853	14.3101	4.6700e-06		0.3024	1.4821	58.9790	4.5300e-03		3.0806	0.5160	0.1098		44.3061	0.2481	0.1802		3.8462	-1.0565	0.7139	0.0000e+00	0.0000e+00	0.0000e+00		2.1900e-04		1.2484	4.0664		9.1234	1.8347
Gna13		0.1758	6.6370	2750.4811	6.1600e-04		0.4394	4.6516	559.5450	2.7600e-01		496.2874	0.1704	0.0309		129.7381	0.3988	0.0921		-1.9356	1.2263	1.5777	0.0000e+00	0.0000e+00	0.0000e+00		1.9200e-06		52.3465	5.5165		46.9020	1.5996
Supt6h		0.3015	3.6845	140.2948	1.6600e-03		0.5373	4.4843	340.7421	6.9100e-01		41.9403	0.2770	0.0813		82.6632	0.4765	0.1133		0.9789	0.7827	0.4784	0.0000e+00	0.0000e+00	0.0000e+00		7.3600e-07		9.4909	2.4910		37.7437	1.2374
Rel		2.6695	11.0809	3.1520	6.0700e-06		3.3892	5.6878	1.6136	4.4700e-05		0.3348	2.0909	0.2042		0.3385	2.0119	0.3940		0.0157	-0.0555	0.9484	1.2600e-02	4.9000e-03	0.0000e+00		2.4200e-01		0.5190	6.8557		0.5626	3.7306
Rfng		16.8851	222.1067	2.5857	6.8600e-01		0.4129	4.0777	35.9187	1.6800e-02		0.0271	14.9332	0.1716		9.9543	0.3715	0.1009		8.5201	-5.3291	-0.7665	0.0000e+00	0.0000e+00	0.0000e+00		1.7800e-02		0.2248	4.9962		2.9519	2.7838
C1qbp		0.2796	3.1081	347.3536	1.4000e-01		0.7277	5.1011	403.9502	5.3900e-01		123.9052	0.2547	0.0898		87.7413	0.6241	0.1444		-0.4979	1.2931	0.6853	0.0000e+00	0.0000e+00	0.0000e+00		8.3100e-06		27.4959	2.0850		51.6432	1.0367
2310003H01Rik		3.2404	4.5528	1.8331	9.8200e-08		2.4311	4.4343	2.4152	1.4100e-05		0.4215	1.5674	0.4034		0.6325	1.4581	0.3617		0.5857	-0.1043	-0.1570	0.0000e+00	1.8000e-05	2.0900e-08		2.4900e-01		0.5520	4.8988		0.7598	3.7121
Zmynd15		0.1777	5.6701	600.2740	6.7500e-11		49.0405	98.7367	0.3488	6.0800e-01		120.9472	0.1716	0.0344		0.0034	29.9590	0.3290		-15.1044	7.4477	3.2592	0.0000e+00	0.0000e+00	0.0000e+00		5.0200e-01		10.8339	6.8557		0.0629	5.8789
Hoxb2		2.2021	5.7979	2.4363	5.6800e-05		0.3049	3.4794	226.7979	9.3800e-02		0.4563	1.5152	0.2873		72.2704	0.2781	0.0878		7.3074	-2.4458	-1.7094	0.0000e+00	0.0000e+00	0.0000e+00		1.2400e-07		0.5878	4.5261		16.7763	2.1390
Mtmr4		25.2910	172.2128	2.0713	2.9800e-01		0.3692	1.5458	28.7990	7.7200e-03		0.0147	21.6765	0.1498		20.6634	0.2941	0.2039		10.4524	-6.2039	0.4444	0.0000e+00	0.0000e+00	0.0000e+00		1.9000e-04		0.2552	4.2756		4.9198	1.8893
Rhbdf1		0.4488	3.1567	24.6223	7.4800e-05		0.4130	4.4263	357.4889	4.0000e-02		8.4926	0.3888	0.1321		90.9019	0.3741	0.0959		3.4200	-0.0555	-0.4616	0.0000e+00	2.8000e-03	0.0000e+00		8.7900e-08		2.7397	2.4585		30.2223	1.7201
Nprl3		0.3476	7.3278	71.3854	6.0200e-07		0.2804	4.5377	163.3744	4.5800e-03		10.6982	0.3308	0.0488		42.0582	0.2618	0.0666		1.9750	-0.3374	0.4475	0.0000e+00	0.0000e+00	0.0000e+00		1.7700e-02		2.4492	5.0804		7.8898	3.2136
D11Wsu99e		0.2764	3.9264	124.2093	1.2500e-03		0.4243	2.1089	178.7293	5.1100e-01		35.9955	0.2564	0.0733		91.7546	0.3497	0.1755		1.3500	0.4477	1.2599	0.0000e+00	0.0000e+00	0.0000e+00		5.0200e-07		6.7550	3.1366		29.5204	1.3034
Prkar1a		0.3307	4.1199	322.0664	1.5400e-02		1.5383	54.9217	6475.7141	5.7900e-01		87.2174	0.3040	0.0810		124.6051	1.4939	0.0286		0.5147	2.2969	-1.5012	0.0000e+00	0.0000e+00	0.0000e+00		1.8800e-14		22.2778	2.1076		178.3187	0.9307
Papolg		0.2428	5.3582	158.5068	7.8100e-07		0.2272	5.4608	552.1256	2.7800e-02		34.0998	0.2309	0.0491		117.2703	0.2170	0.0451		1.7820	-0.0893	-0.1221	0.0000e+00	2.7600e-06	6.2400e-05		6.8400e-04		5.0221	4.5859		16.2952	4.2928
Zbtb4		0.8713	3.0477	6.3223	7.7600e-06		0.4558	1.4371	180.5245	6.7900e-01		2.4049	0.6546	0.2440		140.9351	0.3398	0.2567		5.8729	-0.9457	0.0729	0.0000e+00	0.0000e+00	6.9200e-06		2.6100e-12		1.3100	2.4227		43.8806	1.1147
Efnb3		29.6070	321.0182	2.0488	3.7500e-02		357.1529	8.1753	0.2137	6.4400e-01		0.0066	26.7425	0.0832		0.0330	7.9696	0.9738		2.3241	-1.7466	3.5482	0.0000e+00	0.0000e+00	0.0000e+00		3.5800e-01		0.1396	6.8557		0.1855	4.3777
Fdxr		0.2728	8.1065	189.1725	1.3100e-05		0.4172	8.5337	46.6253	4.3300e-06		26.6027	0.2631	0.0367		6.3024	0.3958	0.0520		-2.0776	0.5889	0.5027	0.0000e+00	0.0000e+00	0.0000e+00		9.0700e-01		4.6482	5.2385		1.7744	5.0977
6330403K07Rik		27.9848	249.4972	0.7477	9.9800e-01		0.2413	7.7007	180.1664	6.1600e-05		0.0036	23.5369	0.1511		28.8977	0.2329	0.0365		12.9896	-6.6593	-2.0484	0.0000e+00	0.0000e+00	0.0000e+00		5.0000e-01		0.0576	6.8557		3.7693	6.3573
Stard3		0.3548	7.5423	103.8835	9.3100e-04		0.2771	3.3979	283.6340	7.6300e-02		15.4802	0.3374	0.0493		93.3843	0.2545	0.0823		2.5928	-0.4069	0.7386	0.0000e+00	0.0000e+00	0.0000e+00		5.1700e-03		3.9943	3.6523		18.0440	2.6025
Gprc5c		20.3850	116.2765	1.8730	6.8800e-02		0.2447	4.2751	175.4844	2.8600e-05		0.0169	17.0384	0.1608		47.9154	0.2296	0.0621		11.4697	-6.2133	-1.3716	0.0000e+00	0.0000e+00	0.0000e+00		1.5500e-01		0.2596	4.0214		7.7364	3.5909
B230217C12Rik		0.3534	11.8846	82.0297	5.0900e-05		0.8759	5.1321	7.8159	3.7700e-04		7.9744	0.3418	0.0330		1.7096	0.7343	0.1587		-2.2217	1.1031	2.2671	0.0000e+00	0.0000e+00	0.0000e+00		2.4200e-01		1.8279	6.8557		1.0303	3.7155
Caskin2		1.9194	8.5451	3.5568	1.0500e-04		38.6692	145.2749	1.5264	1.5900e-01		0.4656	1.5152	0.1993		0.0111	30.2356	0.2182		-5.3947	4.3187	0.1306	0.0000e+00	0.0000e+00	2.5800e-27		3.5800e-01		0.5680	6.8557		0.2987	3.8031
Map3k14		4.7056	7.0247	1.2757	1.8100e-06		0.5078	3.5111	19.3711	1.1300e-05		0.2150	2.6380	0.4035		6.1816	0.4387	0.1362		4.8453	-2.5881	-1.5669	0.0000e+00	0.0000e+00	0.0000e+00		1.0200e-02		0.4431	4.7978		2.1443	2.7593
Sfi1		0.2814	8.5999	123.5149	4.6300e-09		0.8944	4.1737	7.2117	3.8600e-03		16.6068	0.2711	0.0363		2.0015	0.7191	0.1886		-3.0526	1.4076	2.3761	0.0000e+00	0.0000e+00	0.0000e+00		9.9800e-02		2.6990	6.4522		1.1430	3.0005
Birc5		0.2827	1.8020	271.8115	5.0200e-02		0.3084	2.0693	43.9920	4.5300e-04		164.9758	0.2422	0.1431		24.1489	0.2642	0.1440		-2.7722	0.1256	0.0090	0.0000e+00	1.0800e-10	3.2600e-02		2.1500e-03		34.2196	1.7124		4.9785	2.3307
Cdc6		15.1361	45.1476	0.5793	4.6700e-01		7.0537	26.8405	1.3123	2.7700e-02		0.0130	10.9817	0.2601		0.0517	5.4848	0.2157		1.9875	-1.0016	-0.2704	0.0000e+00	0.0000e+00	6.4000e-26		6.5400e-01		0.1196	6.8557		0.2380	6.4807
Ube2z		0.2359	4.5443	353.0522	5.0900e-03		0.4621	4.3732	455.8622	8.3300e-01		86.3636	0.2233	0.0539		116.0002	0.4131	0.1083		0.4256	0.8878	1.0063	0.0000e+00	0.0000e+00	0.0000e+00		9.1600e-08		13.4108	3.7237		44.9646	1.4187
Psmc3ip		0.2813	3.0178	60.3814	1.7100e-05		0.3384	4.8501	61.2668	2.9900e-04		22.4682	0.2553	0.0929		14.4533	0.3142	0.0725		-0.6365	0.2997	-0.3586	0.0000e+00	0.0000e+00	0.0000e+00		8.5000e-01		3.6890	3.6661		3.1660	3.7841
BC030867		16.7747	204.1383	1.5809	3.1600e-01		19.7429	46.8459	1.1259	2.9900e-02		0.0096	15.3891	0.0916		0.0283	13.6323	0.3089		1.5566	-0.1749	1.7531	0.0000e+00	8.3200e-07	0.0000e+00		5.1400e-01		0.1193	4.8282		0.3049	4.4782
1200011M11Rik		0.5625	11.1241	26.1532	9.2300e-07		0.3918	4.9794	76.4092	1.6400e-02		2.5980	0.5335	0.0516		17.3627	0.3598	0.0817		2.7405	-0.5684	0.6626	0.0000e+00	0.0000e+00	0.0000e+00		8.3300e-05		1.0282	6.8557		5.1198	2.4081
1810046J19Rik		0.2381	2.2999	178.8345	9.6100e-04		0.4132	2.2904	158.4282	2.7400e-01		86.0181	0.2139	0.1016		75.9040	0.3469	0.1604		-0.1805	0.6979	0.6583	5.7800e-10	0.0000e+00	0.0000e+00		3.0900e-05		14.6467	2.4203		23.4987	1.4522
Arhgap27		0.3173	8.8082	94.6692	3.7500e-06		0.2916	4.8443	149.0333	2.1300e-04		12.2414	0.3049	0.0388		35.0825	0.2733	0.0632		1.5190	-0.1581	0.7040	0.0000e+00	1.0700e-16	0.0000e+00		1.0300e-02		2.3589	6.2084		6.8966	3.4066
Clint1		0.1806	6.0722	2349.7287	5.9200e-05		0.3972	7.1895	2817.6178	4.1800e-01		463.6143	0.1743	0.0349		429.6943	0.3748	0.0564		-0.1096	1.1045	0.6924	3.1400e-03	0.0000e+00	0.0000e+00		1.4900e-09		47.1492	5.5541		142.1178	2.0170
Rnft1		0.1908	5.1235	572.1973	3.7300e-04		0.3178	2.9650	192.5718	7.4400e-01		130.3984	0.1831	0.0411		72.2536	0.2844	0.1047		-0.8518	0.6355	1.3493	0.0000e+00	0.0000e+00	0.0000e+00		3.7800e-05		12.8792	5.6402		16.7420	2.0954
Nipsnap1		0.2057	1.7520	248.7643	1.6400e-04		0.4531	4.5168	29.8655	6.6700e-05		157.7709	0.1823	0.1137		7.2218	0.4085	0.0982		-4.4493	1.1639	-0.2120	0.0000e+00	0.0000e+00	4.3600e-13		5.1200e-01		22.8858	2.3609		2.3298	3.2128
Mpg		0.2877	3.5199	69.5701	6.6700e-08		0.3670	2.0923	37.5819	6.5800e-03		22.9883	0.2635	0.0855		20.0039	0.3086	0.1594		-0.2006	0.2277	0.8983	1.4800e-08	2.9700e-27	0.0000e+00		3.2900e-03		4.1822	3.4047		5.0712	1.9604
Eif4a1		0.3490	2.7392	3995.8266	3.2800e-01		1.1292	5.1331	2125.2826	4.1000e-01		1575.2910	0.3070	0.1203		442.6519	0.9198	0.1859		-1.8314	1.5831	0.6281	0.0000e+00	0.0000e+00	0.0000e+00		7.1900e-03		459.1776	1.4812		379.2516	0.8753
Cyb561		1.4431	6.1435	4.4545	8.5700e-04		0.1794	5.6563	611.1341	1.8700e-07		0.8406	1.1382	0.2025		136.3530	0.1728	0.0382		7.3417	-2.7198	-2.4047	0.0000e+00	0.0000e+00	0.0000e+00		5.2300e-01		0.7661	4.6033		12.4187	6.1737
Rps6kb1		0.2869	4.0321	128.5680	1.0200e-02		0.3905	2.1027	261.2938	5.8100e-01		35.3509	0.2660	0.0723		135.8639	0.3251	0.1676		1.9423	0.2891	1.2125	0.0000e+00	0.0000e+00	0.0000e+00		6.4400e-07		7.1328	2.9346		41.8967	1.3418
Rap1gap2		21.6525	133.5144	2.2526	1.1200e-02		0.4446	5.1232	40.2141	4.2500e-02		0.0178	17.9829	0.1607		8.7558	0.4055	0.0878		8.9458	-5.4708	-0.8710	0.0000e+00	0.0000e+00	0.0000e+00		2.3400e-03		0.2759	6.8557		2.8242	2.9875
Gga3		0.2127	2.8718	262.7640	3.5800e-04		0.1957	2.8978	415.6126	1.9200e-04		102.9540	0.1965	0.0760		165.3739	0.1815	0.0723		0.6837	-0.1149	-0.0719	0.0000e+00	5.6600e-12	9.8300e-03		7.6100e-01		14.3383	3.2111		22.3981	3.1960
Jmjd6		0.2161	2.9493	198.5143	5.1700e-05		0.3138	1.8201	161.7807	5.7400e-02		75.9162	0.1999	0.0749		105.3247	0.2614	0.1694		0.4724	0.3870	1.1772	0.0000e+00	0.0000e+00	0.0000e+00		2.8700e-06		9.9095	3.6236		23.5737	1.6103
H3f3b		0.4400	2.0804	1595.1845	6.1400e-01		1.3577	30.0904	5870.0992	4.5600e-01		813.7780	0.3605	0.1792		206.0695	1.2959	0.0442		-1.9815	1.8457	-2.0177	0.0000e+00	0.0000e+00	0.0000e+00		4.7400e-02		287.1075	1.2085		252.2363	0.8891
Sgsh		0.6515	3.6483	9.6960	4.5600e-05		0.3725	3.6665	96.3182	5.0300e-02		3.0294	0.5472	0.1604		29.7847	0.3352	0.1028		3.2975	-0.7072	-0.6417	0.0000e+00	0.0000e+00	0.0000e+00		2.2400e-05		1.2914	3.1532		8.2248	2.1705
Ramp3		0.2765	10.4002	141.1200	3.1700e-09		0.6497	6.6142	16.8317	3.1600e-05		15.7358	0.2680	0.0298		2.9436	0.5833	0.1010		-2.4184	1.1216	1.7597	0.0000e+00	0.0000e+00	0.0000e+00		1.5700e-01		2.6680	6.8557		1.3214	4.2317
Lrrc45		1.0854	3.4343	4.7177	6.7100e-06		0.3231	2.2670	55.9976	1.0500e-04		1.5530	0.8008	0.2501		26.9762	0.2805	0.1327		4.1186	-1.5136	-0.9145	0.0000e+00	0.0000e+00	0.0000e+00		9.5600e-03		0.9946	3.0921		6.1517	2.2231
Chd3		0.3627	4.0193	100.5191	2.7100e-03		0.4438	9.5207	1914.2222	4.2800e-01		28.6153	0.3297	0.0925		216.4547	0.4228	0.0469		2.9192	0.3589	-0.9794	0.0000e+00	0.0000e+00	0.0000e+00		2.6500e-08		7.7963	2.1962		86.2374	1.7257
Adcy1		0.6325	6.4467	14.9849	5.2300e-07		0.4991	3.7265	17.6088	1.1200e-06		2.5592	0.5723	0.0949		5.4169	0.4348	0.1300		1.0818	-0.3964	0.4541	0.0000e+00	0.0000e+00	0.0000e+00		2.5400e-01		1.1647	4.2723		1.7973	3.0761
Igfbp3		0.3431	2.3413	39.4743	1.1200e-01		0.1811	4.4973	3486.8295	6.1100e-03		18.8121	0.2958	0.1376		895.5200	0.1732	0.0438		5.5730	-0.7724	-1.6506	0.0000e+00	0.0000e+00	0.0000e+00		1.6000e-03		4.3502	2.3555		93.9802	4.6411
Hexdc		0.3987	6.5046	35.7778	2.5500e-05		0.3282	9.6887	94.7298	2.5400e-07		6.1578	0.3736	0.0628		11.4624	0.3163	0.0377		0.8964	-0.2403	-0.7357	0.0000e+00	0.0000e+00	0.0000e+00		5.1400e-01		1.6003	5.0285		2.3723	5.9470
Dph1		0.3133	5.1853	59.7663	6.4000e-07		1.4918	5.2562	4.9458	1.9900e-04		12.8789	0.2939	0.0627		1.1998	1.1406	0.2326		-3.4242	1.9566	1.8925	0.0000e+00	0.0000e+00	0.0000e+00		1.6500e-01		2.7172	4.2029		1.0462	2.9386
Ugp2		0.2773	5.5013	168.3931	4.1400e-05		0.4457	4.1922	337.1129	2.9900e-01		34.9227	0.2623	0.0538		89.8634	0.3979	0.1083		1.3636	0.6008	1.0084	0.0000e+00	0.0000e+00	0.0000e+00		2.0700e-08		6.4563	3.7581		32.3898	1.5037
Samd14		36.3717	346.3507	1.2110	9.1000e-01		0.4420	2.0496	24.0576	3.2500e-01		0.0037	32.6990	0.0924		13.2421	0.3582	0.1903		11.7982	-6.5124	1.0415	0.0000e+00	0.0000e+00	0.0000e+00		1.0500e-05		0.0831	6.8557		3.8863	1.8886
Wsb1		0.2805	1.8102	156.4005	5.0500e-02		0.5066	5.6663	743.8503	7.5500e-01		93.9863	0.2403	0.1432		146.5469	0.4599	0.0930		0.6408	0.9362	-0.6227	0.0000e+00	0.0000e+00	0.0000e+00		4.0800e-05		19.5384	1.8333		64.2435	1.2288
Atxn7l3		0.3544	4.7948	52.4131	1.9000e-07		0.4408	6.1887	243.2760	7.3000e-01		12.0528	0.3280	0.0746		44.3671	0.4077	0.0765		1.8801	0.3139	0.0357	0.0000e+00	0.0000e+00	1.3400e-02		1.1200e-09		2.9262	3.5951		15.5998	2.0687
Gm2a		0.2278	3.5587	194.9751	1.2600e-05		0.3906	3.4581	428.3846	6.8200e-01		62.5705	0.2124	0.0682		133.9547	0.3489	0.1069		1.0982	0.7158	0.6493	0.0000e+00	0.0000e+00	0.0000e+00		3.3400e-08		9.3876	3.4158		41.7479	1.6256
Anapc11		0.3193	1.9389	90.9386	4.0500e-02		0.7225	5.9254	129.2548	3.0500e-01		52.3726	0.2707	0.1528		23.9281	0.6391	0.1161		-1.1301	1.2397	-0.3971	0.0000e+00	0.0000e+00	0.0000e+00		2.2700e-03		11.8570	1.7901		13.9996	1.2643
Slc25a19		1.8337	6.0225	3.1352	1.7000e-03		0.4744	6.3516	28.8242	4.3200e-08		0.6212	1.3085	0.2756		5.1399	0.4381	0.0773		3.0486	-1.5785	-1.8350	0.0000e+00	0.0000e+00	0.0000e+00		1.6600e-01		0.6953	4.0530		1.6741	4.2554
Hnrnph1		0.2051	4.0387	1495.3890	3.0900e-05		0.5244	5.9213	646.1569	7.4100e-01		415.0515	0.1942	0.0532		117.9225	0.4780	0.0886		-1.8155	1.2997	0.7372	0.0000e+00	0.0000e+00	0.0000e+00		1.0900e-04		54.7911	3.4892		53.6732	1.3470
Etaa1		0.1873	2.2793	281.0056	5.2400e-05		0.3161	6.1661	101.1151	3.6400e-03		138.6366	0.1718	0.0830		18.3695	0.2992	0.0542		-2.9159	0.8004	-0.6159	0.0000e+00	0.0000e+00	0.0000e+00		5.2300e-01		17.0570	3.1344		3.9315	3.8884
Med11		0.3735	7.4906	48.7610	3.6400e-06		0.3859	2.0354	37.9430	3.8700e-03		7.0955	0.3541	0.0520		20.8939	0.3205	0.1708		1.5581	-0.1441	1.7151	0.0000e+00	1.4200e-14	0.0000e+00		3.8300e-05		1.7434	5.3322		5.3437	1.9349
1110036O03Rik		0.3864	2.6560	39.4041	1.3800e-03		0.5078	1.5022	221.4990	7.6900e-01		16.1242	0.3345	0.1346		160.8757	0.3746	0.2623		3.3186	0.1633	0.9629	0.0000e+00	1.3200e-18	0.0000e+00		6.8900e-11		4.5443	2.1232		55.2130	1.0621
Kif3a		0.5401	4.4659	401.7025	3.7500e-01		0.5938	16.8868	998.6403	8.2100e-01		96.8138	0.4778	0.1165		64.5688	0.5721	0.0370		-0.5844	0.2599	-1.6551	0.0000e+00	0.0000e+00	0.0000e+00		1.9000e-01		43.7003	1.2779		33.5253	2.0211
Gnb2l1		1.0285	2.3647	2586.0476	5.4200e-01		2.9407	21.7580	5485.9408	5.3800e-02		1135.6507	0.7131	0.3051		264.6988	2.5875	0.1199		-2.1011	1.8595	-1.3475	0.0000e+00	0.0000e+00	0.0000e+00		7.1100e-02		799.6058	0.7168		653.9265	0.5661
B3gntl1		1.4589	11.4311	6.4125	2.7800e-03		0.3796	8.7090	53.1665	7.7600e-05		0.6180	1.2647	0.1240		6.8900	0.3621	0.0459		3.4788	-1.8046	-1.4322	0.0000e+00	0.0000e+00	0.0000e+00		3.5800e-01		0.6432	6.8557		1.7053	5.7356
Fam117a		0.2246	4.4188	335.3963	2.0700e-04		0.4954	7.2160	33.5860	1.0400e-06		86.4894	0.2126	0.0536		5.3671	0.4601	0.0719		-4.0103	1.1136	0.4249	0.0000e+00	0.0000e+00	0.0000e+00		7.5300e-01		11.7360	3.9765		1.8577	4.1152
Pitpna		0.2631	4.5120	143.1513	6.0700e-04		0.4723	3.5375	525.6663	7.5600e-01		35.5996	0.2474	0.0607		160.3716	0.4132	0.1254		2.1715	0.7401	1.0455	0.0000e+00	0.0000e+00	0.0000e+00		4.2700e-11		6.4100	3.4745		62.7160	1.3351
Rad50		0.2436	2.0390	192.5935	4.4000e-03		0.4533	5.2179	207.3468	6.3500e-01		104.5189	0.2152	0.1156		43.3220	0.4143	0.0851		-1.2706	0.9450	-0.4426	0.0000e+00	0.0000e+00	0.0000e+00		1.4100e-03		19.2476	2.1174		15.7415	1.8098
Bcas3		0.2208	1.9577	105.7388	4.1800e-08		0.2837	5.4198	169.6640	1.0700e-01		60.6779	0.1963	0.1106		35.8966	0.2680	0.0556		-0.7573	0.4491	-0.9935	0.0000e+00	0.0000e+00	0.0000e+00		4.2000e-02		7.5164	3.2590		7.0844	3.4426
1200014J11Rik		0.4021	7.4972	58.7689	2.5100e-05		0.3759	2.5898	75.2144	1.0700e-01		8.5819	0.3801	0.0551		32.6843	0.3246	0.1387		1.9292	-0.2279	1.3321	0.0000e+00	0.0000e+00	0.0000e+00		1.7400e-05		2.4325	4.3865		8.6783	1.8578
Plek		2.9849	13.3267	3.1021	2.3700e-04		43.3576	429.9245	0.5689	6.3600e-01		0.2596	2.3745	0.1978		0.0014	38.9565	0.0987		-7.4874	4.0362	-1.0021	0.0000e+00	0.0000e+00	0.0000e+00		6.5400e-01		0.5106	6.8557		0.0284	6.4807
Acly		0.3073	2.4831	277.5996	9.5900e-02		0.8599	4.7431	491.5188	5.6800e-01		121.9960	0.2719	0.1166		112.3891	0.7213	0.1634		-0.1183	1.4073	0.4872	1.5900e-05	0.0000e+00	0.0000e+00		4.3000e-06		29.3556	1.6964		77.3892	0.9326
Pitpnm3		21.2417	59.7874	0.4308	9.9800e-01		39.0808	239.6179	0.7141	9.9700e-01		0.0075	14.4114	0.2661		0.0030	33.3467	0.1430		-1.3237	1.2103	-0.8958	0.0000e+00	0.0000e+00	0.0000e+00		6.5400e-01		0.0728	6.8557		0.0751	6.4807
AV249152		17.0827	130.2341	0.5995	9.9800e-01		0.4447	4.7290	23.0361	8.8000e-08		0.0047	14.7628	0.1264		5.5853	0.4022	0.0956		10.2280	-5.1979	-0.4026	0.0000e+00	0.0000e+00	0.0000e+00		1.5500e-01		0.0479	6.8557		1.6516	3.8120
Grb7		0.2791	5.8231	101.0796	2.3200e-08		13.6476	87.4652	0.1213	1.0000e+00		19.7789	0.2653	0.0504		0.0016	11.4241	0.1561		-13.6188	5.4280	1.6307	0.0000e+00	0.0000e+00	0.0000e+00		8.6800e-01		3.2873	4.9569		0.0032	6.4807
Rars		0.2337	1.7661	169.5972	4.6700e-04		0.4770	7.4194	660.6397	4.0900e-01		109.8010	0.2038	0.1286		98.1889	0.4447	0.0682		-0.1613	1.1255	-0.9159	2.3800e-06	0.0000e+00	0.0000e+00		1.3500e-06		16.4703	2.3077		38.8470	1.8401
Wbp2		0.2300	1.8456	208.5565	2.7100e-03		0.4121	3.7744	326.7139	9.0600e-01		124.8666	0.2026	0.1189		97.1515	0.3665	0.1117		-0.3621	0.8553	-0.0905	0.0000e+00	0.0000e+00	9.6800e-05		1.3700e-04		19.7835	2.3198		31.3955	1.5731
Cct4		0.5588	3.8912	604.7119	7.5500e-01		0.7026	4.1673	493.4267	2.3900e-01		167.8670	0.4832	0.1358		128.1365	0.5964	0.1523		-0.3896	0.3037	0.1653	0.0000e+00	0.0000e+00	1.1600e-12		2.9000e-01		77.5724	1.1790		69.1050	1.1882
Limd2		0.3592	3.2727	28.9607	1.1400e-04		0.4165	3.3249	219.5199	3.4800e-01		9.8014	0.3206	0.1081		73.7665	0.3652	0.1233		2.9119	0.1880	0.1902	0.0000e+00	7.1200e-22	3.5700e-12		2.3400e-09		2.3724	3.1757		23.6955	1.6167
Pes1		0.2266	1.4834	156.1182	1.3000e-03		0.3864	3.7484	136.1398	8.6200e-03		115.3306	0.1946	0.1409		39.6421	0.3481	0.0989		-1.5407	0.8391	-0.5109	0.0000e+00	0.0000e+00	0.0000e+00		9.0200e-03		17.5005	2.2124		11.6119	1.9036
Rpl23		0.9288	1.8737	17671.7952	7.7200e-01		1.4105	3.0685	9476.2489	7.0000e-01		9859.6266	0.6176	0.3335		3279.8934	0.9601	0.3194		-1.5879	0.6364	-0.0623	0.0000e+00	0.0000e+00	1.0600e-11		4.8000e-05		6136.8322	0.6670		2954.0759	0.6918
2310047M10Rik		0.3619	4.9823	38.6972	2.1800e-09		0.3932	3.9991	38.7925	1.1000e-03		8.8561	0.3353	0.0739		10.9335	0.3551	0.0988		0.3040	0.0828	0.4188	9.6000e-24	2.8900e-04	0.0000e+00		2.0600e-02		2.0328	4.3149		2.9643	2.9100
Fam101b		0.4363	2.0319	49.7222	3.0800e-02		0.5709	3.0168	1419.9149	7.6100e-01		27.1159	0.3536	0.1901		525.3407	0.4732	0.1734		4.2760	0.4202	-0.1325	0.0000e+00	0.0000e+00	8.5300e-08		2.5200e-13		8.5070	1.4682		228.3252	1.1781
Slc46a1		0.2586	6.5873	206.2390	1.0300e-03		0.1594	3.8008	1590.1325	2.4000e-08		36.1459	0.2475	0.0426		510.7590	0.1518	0.0482		3.8207	-0.7056	0.1805	0.0000e+00	0.0000e+00	2.6600e-06		4.0400e-01		5.4920	5.0943		45.7345	4.7451
Rapgef6		0.4336	4.0220	21.2696	6.3400e-06		0.3093	1.9913	108.1795	7.1800e-03		5.9049	0.3875	0.1063		61.1116	0.2641	0.1463		3.3715	-0.5532	0.4609	0.0000e+00	0.0000e+00	0.0000e+00		3.7600e-05		1.7085	3.5798		13.1332	1.9801
Clk4		0.1631	3.8095	1019.2092	8.1800e-07		0.2562	2.4690	142.6650	2.2400e-02		309.3353	0.1555	0.0467		66.1563	0.2294	0.1056		-2.2252	0.5615	1.1769	0.0000e+00	0.0000e+00	0.0000e+00		2.1500e-02		28.4653	4.9239		11.1487	2.6891
Hgs		0.3466	4.5339	60.6359	1.0800e-06		0.4002	2.4296	165.6281	1.2300e-01		14.7805	0.3203	0.0767		75.4986	0.3399	0.1525		2.3528	0.0855	0.9914	0.0000e+00	1.3300e-05	0.0000e+00		3.0100e-08		3.5891	3.2381		21.9248	1.6003
Abcc3		42.0539	194.9744	0.4172	9.9800e-01		79.8430	19.9467	0.4191	1.4600e-02		0.0022	33.6574	0.1808		0.0242	15.4584	0.7949		3.4306	-1.1225	2.1361	0.0000e+00	0.0000e+00	0.0000e+00		3.5700e-01		0.0482	6.8557		0.3048	4.3975
Drg2		0.2545	7.9238	211.6826	6.4600e-07		0.3040	3.9738	139.4607	1.8600e-02		31.9860	0.2454	0.0368		39.7321	0.2805	0.0784		0.3129	0.1929	1.0925	2.8400e-26	3.0500e-23	0.0000e+00		2.5800e-03		4.5181	6.0131		8.8572	2.5590
Trim41		1.8137	2.3852	2.1894	4.3300e-05		0.3483	2.1495	86.2651	2.3100e-02		1.0674	0.9628	0.4504		44.5640	0.2963	0.1497		5.3837	-1.7000	-1.5896	0.0000e+00	0.0000e+00	0.0000e+00		2.5500e-05		0.8724	3.1619		11.9147	1.6536
Elac2		0.4919	8.4493	28.7761	4.2500e-07		0.4530	4.4944	26.0846	1.2100e-03		3.7809	0.4622	0.0594		6.5536	0.4073	0.1009		0.7936	-0.1825	0.7648	0.0000e+00	8.1800e-18	0.0000e+00		1.0100e-01		1.2890	5.6131		2.0381	3.3514
Lrrc59		0.2744	2.8458	223.3739	2.5700e-04		0.7383	7.8107	954.9715	6.2000e-01		87.1547	0.2483	0.0950		132.2131	0.6709	0.0924		0.6012	1.4337	-0.0411	0.0000e+00	0.0000e+00	1.6800e-01		3.5300e-10		16.4017	2.4421		84.9847	1.0875
Ftsj3		0.1656	4.3934	2240.3169	5.8100e-02		0.3983	1.8536	75.7559	4.4700e-02		583.1099	0.1587	0.0410		45.2111	0.3236	0.1880		-3.6890	1.0274	2.1987	0.0000e+00	0.0000e+00	0.0000e+00		8.5300e-04		55.6062	4.9267		13.1268	1.4549
Hlf		0.2729	5.3905	106.1870	3.5300e-05		42.8907	243.0463	0.6776	8.8000e-01		22.3115	0.2587	0.0532		0.0032	35.7840	0.1622		-12.7615	7.1120	1.6082	0.0000e+00	0.0000e+00	0.0000e+00		8.7400e-01		3.8195	4.4927		0.0757	6.4807
Cep68		0.8567	4.8791	7.5694	5.1900e-06		0.3166	3.9536	74.8287	4.9500e-04		1.7679	0.7160	0.1642		21.5205	0.2907	0.0826		3.6056	-1.3006	-0.9920	0.0000e+00	0.0000e+00	0.0000e+00		3.7300e-02		1.0471	3.4763		4.6208	3.0747
Fam33a		0.3075	5.9863	85.3318	3.0400e-08		0.3061	3.4486	65.7824	2.0500e-04		16.0912	0.2910	0.0543		21.4416	0.2789	0.0888		0.4141	-0.0613	0.7109	0.0000e+00	1.2200e-03	0.0000e+00		1.7200e-01		3.2399	4.3568		4.2284	3.2126
Ormdl3		0.3288	4.6497	72.6316	9.6100e-04		0.4853	8.5378	576.5840	6.2800e-01		17.6209	0.3049	0.0733		72.9971	0.4570	0.0586		2.0506	0.5839	-0.3224	0.0000e+00	0.0000e+00	0.0000e+00		2.2100e-09		3.9468	3.3708		31.1078	1.5605
Slfn10-ps		21.9257	94.2140	0.6735	9.9800e-01		3.4653	8.8539	1.8984	2.2800e-04		0.0093	17.5330	0.2025		0.2406	2.2917	0.2954		4.6938	-2.9356	0.5447	0.0000e+00	0.0000e+00	0.0000e+00		5.0200e-01		0.1043	6.8557		0.4377	6.4084
Rangrf		0.2360	1.7505	193.9724	8.2700e-04		0.4042	3.4072	38.2859	2.6200e-03		121.5450	0.2058	0.1266		12.9087	0.3565	0.1193		-3.2351	0.7924	-0.0864	0.0000e+00	0.0000e+00	6.5900e-04		2.8900e-01		21.1635	2.0131		3.5220	2.6068
Aarsd1		0.2290	4.6469	273.1640	3.3400e-03		0.3782	3.0741	29.3923	2.1500e-05		66.4644	0.2172	0.0524		10.7591	0.3327	0.1207		-2.6270	0.6147	1.2051	0.0000e+00	0.0000e+00	0.0000e+00		7.2400e-01		10.0908	3.8071		2.8076	2.7652
Dhrs7b		0.2459	2.3563	120.1781	9.0200e-05		0.3583	2.7134	104.7209	8.3000e-02		56.9034	0.2208	0.1030		44.3246	0.3130	0.1281		-0.3604	0.5033	0.3146	0.0000e+00	0.0000e+00	2.3900e-26		5.6600e-04		8.9498	2.8776		11.0575	2.0005
P4ha2		0.5581	2.8432	11.7627	1.6700e-03		0.4563	6.7380	653.7148	1.6000e-01		4.5696	0.4613	0.1742		109.1380	0.4245	0.0705		4.5779	-0.1200	-1.3044	0.0000e+00	5.1300e-08	0.0000e+00		2.8600e-11		1.7223	2.4955		38.8101	1.8966
Gaa		0.2803	3.0757	115.0759	8.6600e-03		0.5427	2.3685	364.8900	2.2400e-01		43.1999	0.2536	0.0957		166.0093	0.4361	0.1952		1.9422	0.7822	1.0276	0.0000e+00	0.0000e+00	0.0000e+00		5.8200e-11		7.9587	2.6903		70.3258	1.0122
Sdf2		0.2039	4.8897	1091.5283	1.8800e-04		0.4080	2.1519	327.8816	3.9600e-01		253.8835	0.1946	0.0452		167.1805	0.3388	0.1698		-0.6028	0.7998	1.9102	0.0000e+00	0.0000e+00	0.0000e+00		8.6200e-06		35.4205	3.7650		51.6859	1.3870
Slc35e4		44.9036	106.0538	1.1851	4.3700e-02		0.3282	0.8677	56.3752	5.0900e-02		0.0112	28.7912	0.3074		73.5884	0.2337	0.2895		12.6834	-6.9449	-0.0866	0.0000e+00	0.0000e+00	7.9800e-27		1.4100e-07		0.2790	3.5687		14.6584	1.3385
Ypel2		22.7599	82.9960	0.5127	6.8800e-01		0.2792	1.2394	65.5479	2.0200e-02		0.0070	16.9773	0.2374		58.1158	0.2252	0.1940		13.0256	-6.2364	-0.2914	0.0000e+00	0.0000e+00	3.1700e-22		2.6300e-05		0.0803	6.8557		10.6533	1.8252
Nt5c		0.3637	4.7685	43.1248	1.5800e-05		0.6040	4.7682	147.3893	3.4100e-01		10.2050	0.3356	0.0776		34.0327	0.5302	0.1234		1.7376	0.6597	0.6694	0.0000e+00	0.0000e+00	0.0000e+00		1.4300e-10		2.4873	3.7626		16.6394	1.3051
Tlcd2		1.3601	9.7467	5.6320	1.7600e-05		14.6330	59.2461	0.9897	1.4500e-01		0.6246	1.1771	0.1316		0.0205	11.4966	0.2135		-4.9272	3.2879	0.6977	0.0000e+00	0.0000e+00	0.0000e+00		5.0200e-01		0.6259	6.8557		0.1800	6.2380
Tom1l2		0.2480	3.9655	182.9627	5.9000e-06		0.3881	4.1887	504.5142	7.8100e-01		51.0164	0.2321	0.0642		136.4428	0.3518	0.0948		1.4193	0.6001	0.5613	0.0000e+00	0.0000e+00	0.0000e+00		1.3200e-08		8.5564	3.3874		41.2158	1.8263
Jmjd4		4.2072	8.6714	1.6897	3.6900e-03		0.2439	2.5174	128.5138	3.0800e-03		0.2761	2.7576	0.3566		57.8824	0.2202	0.0971		7.7116	-3.6466	-1.8770	0.0000e+00	0.0000e+00	0.0000e+00		3.2700e-02		0.5440	3.7811		9.1154	2.9180
1110002N22Rik		0.2562	5.5005	109.7344	1.6000e-07		0.6836	4.2334	9.5660	6.4800e-07		22.3566	0.2435	0.0494		2.5471	0.5808	0.1495		-3.1338	1.2538	1.5982	0.0000e+00	0.0000e+00	0.0000e+00		3.6600e-01		3.4533	5.0775		1.1696	3.5110
Foxk2		0.2509	4.0556	205.6369	1.2700e-03		0.3437	1.9190	81.4111	1.0100e-01		56.3439	0.2348	0.0638		49.7716	0.2855	0.1721		-0.1789	0.2820	1.4304	8.0800e-10	0.0000e+00	0.0000e+00		3.4300e-03		8.8707	3.7060		11.8654	1.7134
Dvl2		0.4516	5.0592	24.2777	6.0400e-06		0.3598	2.9504	72.0367	6.8300e-03		5.3622	0.4114	0.0894		26.7476	0.3183	0.1156		2.3185	-0.3700	0.3707	0.0000e+00	0.0000e+00	0.0000e+00		5.2700e-04		1.6574	3.9155		7.0732	2.1292
Tlk2		0.2424	3.3229	276.4693	1.6200e-03		0.3745	3.0194	206.3968	4.5200e-01		92.3248	0.2245	0.0740		75.7117	0.3295	0.1202		-0.2862	0.5536	0.6987	2.9800e-20	0.0000e+00	0.0000e+00		4.7000e-04		15.9596	2.8117		22.3950	1.6624
Plekhh3		0.6130	11.4221	23.3477	1.2000e-04		0.5144	4.9889	19.1629	9.2800e-06		2.2869	0.5793	0.0549		4.2644	0.4617	0.1027		0.8990	-0.3272	0.9024	0.0000e+00	0.0000e+00	0.0000e+00		9.7400e-02		1.0028	6.8557		1.5471	3.6573
Pex12		0.5236	10.9155	32.5357	3.6500e-06		23.8494	14.0148	1.3643	4.4300e-04		3.3941	0.4971	0.0516		0.2030	8.6448	0.6537		-4.0638	4.1201	3.6623	0.0000e+00	0.0000e+00	0.0000e+00		1.6400e-01		1.2676	5.9444		0.8519	3.1505
Tbc1d10a		0.3622	7.5342	71.7087	9.7400e-03		0.3201	1.6785	91.6699	7.3400e-01		10.3894	0.3445	0.0495		60.3963	0.2654	0.1715		2.5393	-0.3764	1.7918	0.0000e+00	0.0000e+00	0.0000e+00		1.4300e-05		2.6125	4.4879		13.5983	1.7115
Mrpl22		0.2030	3.1615	320.3010	3.3700e-05		0.3194	4.2024	247.1210	1.0800e-02		116.9781	0.1886	0.0706		66.7383	0.2942	0.0782		-0.8097	0.6414	0.1462	0.0000e+00	0.0000e+00	4.8300e-07		7.7500e-04		16.6657	3.1494		15.8609	2.2572
Pgs1		0.2525	4.0649	131.4460	4.6000e-04		0.3557	1.5363	113.5485	5.7000e-02		37.4257	0.2358	0.0666		80.0265	0.2858	0.1958		1.0964	0.2776	1.5565	0.0000e+00	0.0000e+00	0.0000e+00		5.9000e-07		5.5828	4.1111		20.3859	1.4512
Pik3ip1		0.5287	4.9733	18.3293	7.7400e-06		0.3948	1.7740	74.0033	7.7700e-02		4.1299	0.4724	0.1071		45.1573	0.3198	0.1905		3.4508	-0.5627	0.8307	0.0000e+00	0.0000e+00	0.0000e+00		1.9200e-07		1.5373	3.6037		13.0600	1.4620
Fam100b		0.2971	3.0616	301.9960	3.3300e-02		0.3238	5.5411	343.5740	2.9100e-03		106.7777	0.2693	0.0938		69.1785	0.3038	0.0613		-0.6262	0.1742	-0.6132	0.0000e+00	5.8500e-25	0.0000e+00		4.6700e-01		26.1883	1.8184		16.9376	2.5057
Tax1bp3		0.2029	3.6752	601.1009	1.5000e-03		0.6203	15.1745	2359.8476	5.7200e-01		186.1634	0.1909	0.0588		167.3288	0.5946	0.0419		-0.1539	1.6394	-0.4906	5.5900e-08	0.0000e+00	0.0000e+00		1.1900e-10		24.1776	3.5406		94.2850	1.2700
Cant1		0.5550	7.3052	21.3009	5.7900e-07		0.4268	3.0675	71.3510	3.1800e-01		3.2681	0.5123	0.0778		26.2007	0.3684	0.1372		3.0031	-0.4756	0.8195	0.0000e+00	0.0000e+00	0.0000e+00		1.8600e-07		1.2859	4.7138		8.3294	1.7505
Ift20		0.2354	2.7456	692.0005	7.6200e-02		0.3597	1.5681	247.7345	1.4800e-01		277.4893	0.2152	0.0852		171.2819	0.2893	0.1945		-0.6961	0.4264	1.1904	0.0000e+00	0.0000e+00	0.0000e+00		1.6100e-02		50.6062	2.2371		46.6768	1.2288
Trim16		9.2950	7.6642	0.8670	3.2600e-04		0.3924	3.1994	282.6010	5.3300e-01		0.1516	3.8837	0.5423		95.6781	0.3468	0.1162		9.3022	-3.4853	-2.2220	0.0000e+00	0.0000e+00	0.0000e+00		7.0700e-11		0.4224	4.3927		31.5132	1.4795
Alkbh5		0.2991	8.7352	467.7607	3.4000e-02		0.3411	5.8064	767.9204	2.0700e-01		59.7246	0.2882	0.0370		149.2138	0.3198	0.0628		1.3210	0.1505	0.7628	0.0000e+00	5.2500e-17	0.0000e+00		1.2900e-03		12.7750	3.7276		38.0193	2.4037
Mpdu1		0.2150	2.4727	300.3246	2.7400e-03		0.3034	2.5827	117.9710	5.4100e-02		133.5410	0.1964	0.0859		51.8615	0.2686	0.1152		-1.3645	0.4518	0.4233	0.0000e+00	0.0000e+00	0.0000e+00		1.9500e-01		20.7454	2.6903		11.2146	2.1389
Hoxb7		6.7615	2.8391	0.5621	2.2300e-02		0.2929	2.6641	86.2859	1.6000e-04		0.2774	1.7912	0.6813		36.7552	0.2615	0.1086		7.0497	-2.7762	-2.6487	0.0000e+00	0.0000e+00	0.0000e+00		4.3800e-03		0.3510	4.4447		7.5086	2.4045
Mrps7		0.3025	3.0145	50.1113	5.9500e-05		0.3625	1.9566	79.1046	1.1900e-01		18.6819	0.2722	0.1005		44.8405	0.3026	0.1659		1.2632	0.1526	0.7239	0.0000e+00	1.6500e-15	0.0000e+00		4.1800e-06		3.6807	3.0715		11.3082	1.7281
2410002I01Rik		0.4914	6.3095	28.3315	1.2800e-07		0.2918	3.3371	195.7466	1.5800e-01		4.9207	0.4531	0.0777		66.6432	0.2655	0.0908		3.7595	-0.7710	0.2250	0.0000e+00	0.0000e+00	2.0700e-13		9.5900e-05		1.6941	4.2326		14.1751	2.3277
Wrap53		2.8076	4.5879	1.4113	2.7700e-04		0.1871	5.2653	645.9139	1.2900e-06		0.4104	1.6676	0.4139		139.5075	0.1800	0.0385		8.4090	-3.2116	-3.4268	0.0000e+00	0.0000e+00	0.0000e+00		1.0000e-01		0.5244	5.1585		14.1630	5.8639
Grb10		0.3080	2.8107	421.5308	1.8000e-01		1.0106	5.6252	3489.9524	5.4300e-01		165.3192	0.2750	0.1077		653.9321	0.8533	0.1549		1.9839	1.6334	0.5240	0.0000e+00	0.0000e+00	0.0000e+00		2.4100e-14		40.7699	1.7399		541.0671	0.8482
Senp3		0.2172	1.7026	242.0822	8.1700e-04		0.4258	3.3715	669.0502	4.8200e-01		161.4319	0.1907	0.1235		218.4246	0.3745	0.1211		0.4362	0.9733	-0.0286	0.0000e+00	0.0000e+00	2.7900e-01		2.2500e-07		23.3007	2.3707		71.7232	1.5773
Ccdc117		0.2839	4.8182	97.0816	1.6600e-06		0.5362	4.3303	23.7796	1.4600e-03		22.7871	0.2667	0.0612		6.1407	0.4711	0.1219		-1.8917	0.8207	0.9941	0.0000e+00	0.0000e+00	0.0000e+00		7.0200e-02		4.2075	3.8607		2.3841	2.6035
Rac3		0.4090	11.3077	57.1269	2.2200e-05		0.3218	3.7932	73.6178	3.1400e-04		5.7412	0.3931	0.0381		22.0636	0.2940	0.0873		1.9423	-0.4189	1.1948	0.0000e+00	0.0000e+00	0.0000e+00		1.7000e-02		1.5235	6.5110		5.1183	2.7249
Cpd		0.3098	6.7214	115.7843	7.2700e-05		0.2649	5.1822	1497.6294	1.9400e-01		19.7234	0.2944	0.0497		316.0614	0.2512	0.0523		4.0022	-0.2291	0.0718	0.0000e+00	0.0000e+00	8.7200e-04		6.1300e-07		4.0083	4.2149		62.6023	2.9421
Rai12		0.2311	4.6141	312.2669	1.8200e-04		0.4168	3.1372	165.3535	1.2700e-01		78.6984	0.2187	0.0542		57.4889	0.3651	0.1234		-0.4531	0.7394	1.1864	0.0000e+00	0.0000e+00	0.0000e+00		5.2500e-05		12.2345	3.5521		18.9922	1.4920
Scpep1		0.3225	1.6445	292.1778	2.1600e-01		0.5757	34.3395	7378.6988	4.7800e-01		192.8466	0.2665	0.1734		229.3996	0.5655	0.0175		0.2504	1.0857	-3.3101	1.8700e-24	0.0000e+00	0.0000e+00		1.1600e-03		48.8586	1.4148		123.4971	1.7997
Gps2		0.2959	8.7754	111.9373	3.4800e-08		0.3183	5.6677	96.4782	1.7400e-05		14.4860	0.2853	0.0364		19.3589	0.2996	0.0595		0.4183	0.0705	0.7093	0.0000e+00	3.2300e-04	0.0000e+00		1.8400e-02		2.4652	6.8557		4.2961	3.5655
Ccdc56		0.2125	5.9520	1501.6442	3.7700e-02		0.4749	3.0313	326.7705	7.5900e-01		287.0674	0.2042	0.0398		116.3387	0.4066	0.1428		-1.3031	0.9939	1.8430	0.0000e+00	0.0000e+00	0.0000e+00		6.4200e-05		45.6708	3.3818		43.6943	1.3708
Wwc1		0.2947	9.2365	106.6108	8.7400e-10		0.3247	7.2480	108.2847	3.0100e-05		13.4186	0.2845	0.0351		17.3050	0.3087	0.0493		0.3670	0.1176	0.4908	2.3400e-22	2.1100e-11	0.0000e+00		1.8400e-02		2.2562	6.8557		3.7937	4.1207
Hnrnpab		0.3392	5.6206	1873.7358	5.7300e-01		1.1122	8.9246	1370.8995	6.1500e-01		363.5475	0.3182	0.0618		162.3473	0.9860	0.1139		-1.1631	1.6319	0.8831	0.0000e+00	0.0000e+00	0.0000e+00		5.1300e-04		109.9186	1.8176		155.2413	0.8789
Rtn4		0.3421	6.6609	956.5003	3.4500e-01		1.6100	22.2016	5763.2814	8.1000e-01		161.5686	0.3230	0.0565		273.5717	1.4980	0.0688		0.7598	2.2133	0.2840	0.0000e+00	0.0000e+00	0.0000e+00		1.4400e-14		44.5434	2.2638		392.7951	0.8354
Peli1		0.2367	2.7275	119.1137	1.4300e-04		0.3464	3.1659	170.5207	4.1200e-02		49.0627	0.2162	0.0876		62.1168	0.3081	0.1131		0.3404	0.5110	0.3694	1.8100e-24	0.0000e+00	0.0000e+00		4.1100e-06		7.1958	3.3384		15.9653	1.9137
Ccl2		36.3825	163.6419	0.3541	1.0000e+00		0.2366	4.2647	270.5733	6.2600e-05		0.0022	29.4939	0.1858		71.4894	0.2228	0.0585		14.9663	-7.0486	-1.6675	0.0000e+00	0.0000e+00	0.0000e+00		4.2900e-03		0.0401	6.8557		11.2908	3.5559
Utp6		0.2419	4.7725	188.7452	4.9000e-03		0.3543	3.4035	68.6645	3.3900e-03		44.2219	0.2292	0.0530		22.4160	0.3185	0.1014		-0.9802	0.4748	0.9360	0.0000e+00	0.0000e+00	0.0000e+00		3.9000e-03		6.6998	4.2158		5.6068	2.5005
Taok1		0.2735	3.4298	322.1966	7.1000e-02		0.5441	14.6112	4306.9594	2.2700e-01		104.6548	0.2516	0.0803		317.0284	0.5226	0.0389		1.5990	1.0547	-1.0470	0.0000e+00	0.0000e+00	0.0000e+00		4.7800e-09		21.9697	2.2697		154.9761	1.7725
Zmat5		0.8119	4.1391	7.1951	4.5300e-04		0.3409	4.1437	82.9835	1.2600e-03		1.9125	0.6712	0.1713		22.7687	0.3117	0.0867		3.5735	-1.1066	-0.9830	0.0000e+00	0.0000e+00	0.0000e+00		5.7400e-03		1.0613	3.6170		5.6863	2.6061
Mrpl27		0.2243	3.3394	456.4167	4.5100e-04		0.3297	3.1610	403.2355	2.1600e-01		153.2043	0.2089	0.0687		138.6381	0.2964	0.1010		-0.1441	0.5043	0.5558	6.1700e-04	0.0000e+00	0.0000e+00		4.9800e-04		23.3614	2.9480		34.4904	2.0080
Msi2		0.2329	1.6090	259.0778	4.5100e-02		0.5722	5.4515	418.8525	2.0500e-01		177.2072	0.2013	0.1358		82.6417	0.5136	0.1025		-1.1005	1.3515	-0.4058	0.0000e+00	0.0000e+00	0.0000e+00		3.1500e-05		28.4580	2.0693		39.5432	1.3477
Ccng1		0.5557	4.9138	1012.6279	9.9400e-01		2.3942	21.5935	5435.4941	6.1600e-01		219.3396	0.4964	0.1061		262.0934	2.1515	0.1010		0.2569	2.1157	-0.0710	0.0000e+00	0.0000e+00	2.8600e-08		1.4200e-13		102.6753	1.2803		544.1157	0.6941
Llgl2		0.2294	4.2185	177.1735	1.1200e-06		0.2850	2.8811	73.6295	6.0200e-02		47.3523	0.2165	0.0568		29.9044	0.2558	0.1039		-0.6631	0.2409	0.8705	0.0000e+00	0.0000e+00	0.0000e+00		4.0200e-02		7.0635	3.9127		5.2762	3.0341
Mrm1		0.1620	4.7220	1088.9294	1.4300e-08		0.2236	5.7714	266.1170	2.2300e-06		283.2607	0.1556	0.0393		53.9006	0.2139	0.0427		-2.3938	0.4596	0.1201	0.0000e+00	0.0000e+00	2.7000e-04		3.7700e-01		20.8798	6.6562		7.1258	5.0000
Heatr6		0.2443	6.1654	188.9676	3.8600e-05		0.3446	4.0672	91.9770	3.2600e-03		35.6310	0.2337	0.0435		25.3934	0.3156	0.0855		-0.4887	0.4337	0.9763	0.0000e+00	0.0000e+00	0.0000e+00		5.1600e-03		5.2906	4.9095		6.3374	2.5144
Nle1		0.2974	7.7401	101.6522	1.4100e-09		10.0937	12.3827	1.3487	3.3100e-03		15.2181	0.2853	0.0418		0.1475	5.3486	0.4283		-6.6890	4.2287	3.3572	0.0000e+00	0.0000e+00	0.0000e+00		3.6600e-01		2.6787	5.9199		0.5231	4.0322
Rai1		0.3761	10.1095	61.6607	3.6300e-08		0.5213	3.5518	102.1249	1.3100e-01		6.8861	0.3613	0.0396		30.9058	0.4508	0.1350		2.1661	0.3193	1.7698	0.0000e+00	0.0000e+00	0.0000e+00		4.6300e-11		1.6250	6.6509		13.2126	1.3317
Gm16515		0.3532	7.8470	74.7496	1.3900e-06		0.2294	4.4158	661.2630	7.0900e-02		10.6194	0.3366	0.0472		173.2471	0.2167	0.0564		4.0281	-0.6353	0.2575	0.0000e+00	0.0000e+00	4.1300e-11		4.9500e-04		2.4818	4.8790		26.8326	3.2033
9530068E07Rik		0.4207	4.0687	102.1983	6.3900e-02		0.9499	33.5659	4232.2090	8.2200e-01		27.7949	0.3775	0.1034		133.2311	0.9220	0.0286		2.2610	1.2884	-1.8521	0.0000e+00	0.0000e+00	0.0000e+00		7.4700e-13		9.0565	1.9179		118.9807	0.9383
Sar1b		0.2076	1.9080	236.5445	2.0700e-06		0.3941	1.8837	305.6358	5.3200e-02		140.2869	0.1852	0.1082		176.7317	0.3225	0.1817		0.3332	0.8004	0.7474	0.0000e+00	0.0000e+00	0.0000e+00		3.4900e-07		17.0856	2.9760		51.9186	1.3769
Jup		0.2620	4.9866	284.3767	4.8700e-04		0.5167	2.8299	223.9427	7.4300e-01		63.8372	0.2473	0.0555		86.0334	0.4313	0.1650		0.4305	0.8022	1.5708	0.0000e+00	0.0000e+00	0.0000e+00		1.1200e-06		11.6753	3.2403		35.5041	1.1647
Myst2		0.2604	1.7326	137.0564	2.9100e-02		0.2981	2.2232	134.7378	1.0100e-01		89.0780	0.2229	0.1445		68.7914	0.2597	0.1292		-0.3728	0.2206	-0.1624	0.0000e+00	1.5100e-26	2.8100e-10		2.1400e-01		16.4523	1.9291		13.7688	2.2290
2810008D09Rik		0.2420	2.5999	103.6797	3.6500e-04		0.4512	2.6508	20.4459	4.4200e-03		44.4867	0.2197	0.0926		8.5799	0.3814	0.1558		-2.3743	0.7957	0.7506	0.0000e+00	0.0000e+00	0.0000e+00		1.8100e-01		7.1832	2.9669		2.6396	2.4359
Aatf		0.2805	3.6297	77.3984	9.9500e-08		0.2761	8.1247	296.3286	2.8500e-04		23.9857	0.2583	0.0791		42.8061	0.2653	0.0399		0.8356	0.0387	-0.9866	0.0000e+00	2.7600e-02	0.0000e+00		3.8500e-02		4.4077	3.3975		7.7314	4.4178
B9d1		0.2511	5.1023	146.4192	3.5700e-08		0.3339	2.9235	53.7252	1.6600e-03		32.9882	0.2380	0.0527		20.7570	0.2967	0.1117		-0.6683	0.3181	1.0826	0.0000e+00	0.0000e+00	0.0000e+00		3.8600e-02		5.0899	4.3563		4.7782	2.4966
Rpa1		0.2494	4.8218	226.9325	7.0200e-05		0.2831	2.0821	154.3030	4.4000e-01		52.9130	0.2359	0.0544		82.7839	0.2465	0.1297		0.6457	0.0636	1.2533	0.0000e+00	3.4600e-05	0.0000e+00		6.7800e-03		8.8819	3.5670		17.2515	1.9635
Map3k3		0.1995	7.1956	732.1455	1.0700e-05		0.2955	2.8459	126.3029	5.0800e-02		122.4890	0.1931	0.0329		51.7733	0.2644	0.1068		-1.2424	0.4535	1.7000	0.0000e+00	0.0000e+00	0.0000e+00		1.1100e-02		14.0495	5.8392		10.6702	2.3344
Cbx4		44.4600	177.7615	1.2433	6.7500e-01		0.3870	3.8527	42.2348	2.0200e-04		0.0071	35.3227	0.2007		12.4330	0.3478	0.1009		10.7660	-6.6661	-0.9919	0.0000e+00	0.0000e+00	0.0000e+00		1.6700e-02		0.2231	4.2447		3.4065	2.6548
Slc2a4		2.7753	4.9005	1.5371	5.8400e-07		0.3273	6.6279	71.3703	4.1700e-06		0.3801	1.7130	0.3742		12.1348	0.3105	0.0521		4.9968	-2.4637	-2.8446	0.0000e+00	0.0000e+00	0.0000e+00		5.1100e-01		0.5167	4.8120		2.5881	4.7955
Glod4		0.3509	3.4284	305.7179	4.8800e-02		0.4983	5.2129	198.8525	4.4600e-01		98.9938	0.3158	0.1008		42.9666	0.4499	0.0985		-1.2041	0.5107	-0.0324	0.0000e+00	0.0000e+00	2.4600e-03		5.9100e-01		25.8844	1.9546		17.1157	1.5774
Flcn		0.1867	1.9214	242.2857	1.0400e-07		0.3762	2.3833	143.6998	1.1400e-01		142.9343	0.1685	0.0968		67.2583	0.3195	0.1512		-1.0876	0.9228	0.6436	0.0000e+00	0.0000e+00	0.0000e+00		1.0300e-06		14.3279	3.5792		19.3211	1.5603
Nlk		0.2721	7.1942	178.3554	6.0500e-05		0.3146	6.3255	552.3724	5.6400e-03		29.0399	0.2607	0.0423		105.2463	0.2959	0.0607		1.8577	0.1828	0.5190	0.0000e+00	1.8200e-19	6.8500e-25		2.8100e-06		5.3481	4.3583		24.7671	2.3562
Tmem98		0.2685	2.1200	54.9767	1.5200e-05		0.4289	2.9752	321.4039	3.0000e-01		28.7436	0.2361	0.1213		117.5791	0.3715	0.1341		2.0323	0.6539	0.1442	0.0000e+00	0.0000e+00	3.8700e-09		1.0800e-08		5.0076	2.6983		40.3477	1.3991
Lif		0.4673	6.0865	27.5447	2.8400e-07		0.2627	5.8457	265.0049	1.8500e-03		5.0751	0.4309	0.0790		52.7181	0.2498	0.0497		3.3768	-0.7867	-0.6668	0.0000e+00	0.0000e+00	0.0000e+00		3.6800e-02		1.6862	4.0518		9.1999	3.8252
Gsg2		6.6577	9.8823	1.2405	2.6200e-04		37.3479	406.2588	0.8179	1.0000e+00		0.1432	3.7276	0.4027		0.0021	34.1020	0.0845		-6.1142	3.1935	-2.2534	0.0000e+00	0.0000e+00	0.0000e+00		7.9200e-01		0.4303	5.0568		0.0463	6.4807
Mmd		0.3385	4.3509	96.4773	5.7700e-03		0.2698	4.7635	2760.7868	9.8300e-01		24.8192	0.3122	0.0785		641.3748	0.2542	0.0587		4.6916	-0.2964	-0.4184	0.0000e+00	0.0000e+00	0.0000e+00		1.4700e-06		5.9357	2.6839		136.7781	2.3913
Sh3pxd2b		0.3662	2.6351	35.2380	1.6100e-05		0.2346	3.7388	659.2376	2.1600e-02		14.9514	0.3184	0.1320		204.2834	0.2192	0.0672		3.7722	-0.5390	-0.9749	0.0000e+00	0.0000e+00	0.0000e+00		2.9100e-03		3.7809	2.4025		33.5840	2.8637
P2rx5		29.9540	402.2273	1.4107	6.8800e-01		0.3121	4.7426	69.4999	4.4100e-03		0.0037	27.7711	0.0712		16.5206	0.2905	0.0684		12.1201	-6.5789	-0.0574	0.0000e+00	0.0000e+00	3.2000e-11		1.8200e-02		0.0788	6.8557		3.4849	3.7187
Acadvl		0.2239	4.3698	489.7137	3.0500e-04		0.3380	4.4090	695.0145	1.9500e-01		125.3460	0.2120	0.0535		173.4071	0.3123	0.0768		0.4682	0.5586	0.5217	0.0000e+00	0.0000e+00	0.0000e+00		1.2400e-05		19.1832	3.4941		48.2487	1.9260
1110067D22Rik		21.6932	42.8455	0.3974	9.1500e-01		0.4327	3.4635	133.2004	1.9700e-01		0.0122	14.2751	0.3380		42.0561	0.3813	0.1192		11.7542	-5.2264	-1.5031	0.0000e+00	0.0000e+00	0.0000e+00		1.1800e-10		0.1114	5.1634		14.3280	1.6323
Nudcd3		0.1958	1.9945	502.6577	1.8200e-03		0.4335	6.7305	842.8945	1.2500e-01		288.4619	0.1767	0.0982		141.1720	0.4033	0.0705		-1.0309	1.1906	-0.4787	0.0000e+00	0.0000e+00	0.0000e+00		1.0900e-05		35.9011	2.5924		51.0830	1.7631
Dusp18		0.3056	9.0263	107.2421	4.4700e-07		0.4485	3.7419	34.6310	1.6200e-02		13.5929	0.2941	0.0365		10.1253	0.3978	0.1137		-0.4249	0.4360	1.6403	0.0000e+00	0.0000e+00	0.0000e+00		2.4700e-03		2.5185	6.2351		3.2539	2.5541
Smyd4		0.2647	7.2210	149.4588	1.5500e-07		0.4150	3.1154	24.5683	5.5700e-07		23.8182	0.2543	0.0397		8.9170	0.3623	0.1277		-1.4174	0.5105	1.6858	0.0000e+00	0.0000e+00	0.0000e+00		9.9100e-02		3.6583	5.8377		2.3910	2.9008
Tk1		0.1802	3.9248	573.1947	9.2000e-08		0.4339	5.9684	34.5651	3.5300e-05		168.9134	0.1712	0.0495		6.5347	0.4013	0.0739		-4.6920	1.2286	0.5777	0.0000e+00	0.0000e+00	0.0000e+00		5.4000e-01		17.1960	4.5707		1.9710	4.0163
Myo18a		0.6740	4.6425	11.7844	1.1600e-04		0.3413	4.4147	354.8558	1.7600e-01		2.8910	0.5810	0.1383		91.0015	0.3139	0.0811		4.9763	-0.8880	-0.7700	0.0000e+00	0.0000e+00	0.0000e+00		2.3100e-07		1.3343	3.4612		24.0030	2.0329
Mrpl12		0.3436	1.2595	44.5415	3.6800e-02		0.4451	1.6685	92.4267	3.9800e-01		39.6919	0.2664	0.2267		62.0558	0.3463	0.2242		0.6447	0.3785	-0.0156	0.0000e+00	0.0000e+00	7.6800e-01		3.0500e-03		9.1755	1.4945		19.4174	1.2465
Dcakd		0.2338	2.3584	181.0328	3.3400e-04		0.3119	1.9031	139.8804	1.2200e-01		85.1935	0.2110	0.0976		85.5420	0.2623	0.1613		0.0059	0.3141	0.7250	1.7400e-01	0.0000e+00	0.0000e+00		3.0300e-03		13.6995	2.5508		18.3317	1.7568
Ascc2		32.2312	138.3543	0.5724	-1.0000e+00		0.3349	2.1837	39.2764	3.6800e-03		0.0040	25.4640	0.1952		20.1409	0.2860	0.1451		12.2875	-6.4764	-0.4274	0.0000e+00	0.0000e+00	0.0000e+00		2.1800e-03		0.0701	6.8557		4.5455	2.3010
Vrk2		0.3274	7.0042	81.0178	2.9500e-07		0.7294	4.2752	9.9426	1.0900e-04		12.9563	0.3115	0.0492		2.6019	0.6139	0.1559		-2.3160	0.9789	1.6638	0.0000e+00	0.0000e+00	0.0000e+00		1.7100e-01		2.7576	4.8966		1.2897	3.2308
Rnf145		0.3477	3.9247	55.5978	2.5200e-04		0.3171	5.2798	1006.4307	3.3700e-01		15.8584	0.3169	0.0890		212.8236	0.2971	0.0628		3.7463	-0.0934	-0.5037	0.0000e+00	4.4600e-06	0.0000e+00		3.9600e-08		3.7713	3.0469		49.5116	2.6738
Pno1		0.2673	3.5871	295.3926	2.1600e-03		0.4845	10.0605	1358.7635	9.0200e-01		90.4678	0.2473	0.0746		151.1523	0.4593	0.0525		0.7405	0.8930	-0.5064	0.0000e+00	0.0000e+00	0.0000e+00		2.3000e-06		18.1768	2.5071		61.3028	1.9542
Col1a1		0.5024	2.7662	208.7704	2.3900e-01		0.9454	11.8742	13792.6170	2.1500e-01		82.2700	0.4209	0.1622		1228.5570	0.8739	0.0753		3.9005	1.0540	-1.1062	0.0000e+00	0.0000e+00	0.0000e+00		3.0100e-16		32.8010	1.1949		983.0154	1.2850
AI662270		0.1469	5.1389	1606.0264	7.8100e-06		0.2545	4.3937	102.3671	4.0100e-06		385.6993	0.1420	0.0344		27.1768	0.2387	0.0626		-3.8270	0.7495	0.8654	0.0000e+00	0.0000e+00	0.0000e+00		5.1400e-01		27.6586	6.8194		4.2170	4.4566
Shisa6		0.6599	11.3352	19.6300	6.5300e-10		0.7028	10.0663	17.5463	5.3500e-05		1.9508	0.6190	0.0607		1.9310	0.6539	0.0702		-0.0147	0.0790	0.2105	2.8200e-01	1.1400e-02	6.4800e-13		5.0200e-01		0.8985	6.8557		0.9693	6.1881
Alox8		69.7265	359.5309	2.5364	1.9700e-03		18.9919	17.9616	0.4489	6.5100e-01		0.0069	56.9980	0.1689		0.0263	8.8778	0.5185		1.9255	-2.6826	1.6181	0.0000e+00	0.0000e+00	0.0000e+00		2.6100e-01		0.3764	2.6957		0.2079	2.8011
Cbx2		0.3702	10.5144	65.1976	1.0200e-08		0.6717	4.0809	10.6647	1.1900e-04		7.0347	0.3564	0.0373		3.0443	0.5664	0.1560		-1.2084	0.6681	2.0637	0.0000e+00	0.0000e+00	0.0000e+00		1.5700e-01		1.6519	6.8557		1.3396	3.1120
Stat5b		3.6884	7.0407	1.8036	3.5100e-04		0.3247	4.0589	70.0249	2.7600e-03		0.3110	2.3637	0.3427		19.3758	0.2983	0.0815		5.9612	-2.9862	-2.0717	0.0000e+00	0.0000e+00	0.0000e+00		1.8800e-02		0.5612	4.5920		4.3040	3.1604
Plekhm1		0.2261	3.6142	131.5466	1.7300e-06		0.2929	2.1700	101.6771	1.3100e-02		41.4605	0.2116	0.0652		52.2772	0.2550	0.1283		0.3344	0.2693	0.9768	1.6000e-23	0.0000e+00	0.0000e+00		2.5400e-04		5.1557	4.6281		10.8185	2.1631
Cdk5rap3		0.2446	3.8970	126.3444	6.2700e-06		0.3304	2.1505	77.5514	8.1600e-03		37.0316	0.2284	0.0665		40.2449	0.2823	0.1454		0.1200	0.3060	1.1287	5.1500e-08	0.0000e+00	0.0000e+00		1.1900e-04		5.3850	4.2248		9.3875	1.9298
Nek8		0.2666	1.8791	45.1666	1.2100e-06		2.2424	4.2939	2.5030	4.7400e-06		27.5441	0.2308	0.1352		0.6717	1.4250	0.3535		-5.3578	2.6263	1.3867	0.0000e+00	0.0000e+00	0.0000e+00		6.6500e-01		4.1381	3.0467		0.8026	2.9847
Gdpd1		4.5109	7.2882	1.6429	2.8600e-04		0.2069	4.1511	560.1891	5.8800e-05		0.2665	2.5596	0.3905		155.9821	0.1958	0.0543		9.1930	-3.7086	-2.8475	0.0000e+00	0.0000e+00	0.0000e+00		1.5500e-02		0.5517	3.6750		21.0020	3.5356
Tada2a		0.2381	3.2663	163.7148	8.8900e-04		0.3852	2.5190	31.4314	1.3300e-01		55.7265	0.2206	0.0734		14.2559	0.3294	0.1469		-1.9668	0.5782	0.9998	0.0000e+00	0.0000e+00	0.0000e+00		1.2100e-01		8.8144	3.2051		3.6709	2.3475
Cenpv		0.2075	2.5827	193.3085	4.7400e-08		22.8931	201.5583	2.1590	2.6500e-01		85.1140	0.1903	0.0829		0.0124	20.4717	0.1055		-12.7440	6.7492	0.3487	0.0000e+00	0.0000e+00	0.0000e+00		8.6900e-01		10.6689	3.5193		0.2052	4.5851
Zkscan6		7.9939	10.4870	0.8297	5.6800e-03		0.3312	2.2098	39.8527	4.9300e-02		0.0889	4.3821	0.4277		19.9534	0.2854	0.1387		7.8098	-3.9403	-1.6242	0.0000e+00	0.0000e+00	0.0000e+00		2.4100e-03		0.3173	5.3119		4.4009	2.4055
Shmt1		0.2629	2.6906	235.4475	2.7200e-02		41.4715	120.7886	0.6788	3.9000e-01		97.6484	0.2372	0.0977		0.0059	30.1336	0.2532		-14.0166	6.9893	1.3737	0.0000e+00	0.0000e+00	0.0000e+00		4.8700e-03		20.2041	1.9572		0.1295	6.1574
Polr2a		0.2270	2.9251	133.8586	3.9200e-07		0.3495	2.6930	152.5282	2.3100e-03		53.2676	0.2089	0.0815		63.9077	0.3045	0.1292		0.2627	0.5436	0.6659	4.5700e-20	0.0000e+00	0.0000e+00		2.8200e-06		7.0373	3.6789		17.3079	1.6504
Tlcd1		0.2306	6.6074	264.3877	6.7400e-09		0.3774	2.7611	28.2167	2.0300e-03		45.9496	0.2219	0.0383		11.9154	0.3278	0.1342		-1.9472	0.5628	1.8086	0.0000e+00	0.0000e+00	0.0000e+00		3.7800e-02		6.0063	5.6932		2.9474	2.5627
Mrps23		0.2401	2.1396	167.3021	2.0400e-05		0.3368	2.8390	266.0275	6.0100e-02		86.0304	0.2142	0.1079		104.5623	0.2978	0.1161		0.2814	0.4750	0.1055	4.8100e-21	0.0000e+00	1.4400e-05		5.2200e-04		14.4424	2.4102		25.7566	1.8954
Cuedc1		0.4803	7.7294	34.7842	6.8100e-04		0.3777	3.6487	110.1555	3.5100e-01		4.9696	0.4503	0.0631		33.3452	0.3391	0.1025		2.7463	-0.4092	0.7003	0.0000e+00	0.0000e+00	0.0000e+00		2.4100e-05		1.7432	4.3155		9.4147	2.0816
Tmed4		0.3499	6.7649	75.6932	5.6800e-05		0.3903	2.2032	202.4131	9.9800e-01		12.7226	0.3309	0.0545		101.8277	0.3276	0.1605		3.0007	-0.0143	1.5591	0.0000e+00	5.9000e-01	0.0000e+00		1.7000e-09		2.9276	4.2118		30.0507	1.4329
Mat2b		0.2420	5.0332	442.8855	3.2400e-02		0.4002	6.8818	1074.7706	8.5900e-01		99.3288	0.2297	0.0519		171.4155	0.3767	0.0597		0.7872	0.7136	0.2029	0.0000e+00	0.0000e+00	2.4000e-14		1.6000e-06		16.9008	3.2894		58.2309	1.9321
Eml6		44.4783	161.6509	0.3247	1.0000e+00		0.6898	5.5681	12.7737	1.9500e-03		0.0022	34.3515	0.2135		2.5855	0.6068	0.1177		10.2197	-5.8229	-0.8588	0.0000e+00	0.0000e+00	0.0000e+00		1.5300e-01		0.0465	6.8557		1.2006	4.2535
Zrsr1		27.7064	109.5881	0.5730	9.0600e-01		0.4536	6.3736	46.5847	4.5000e-03		0.0054	22.0461	0.2041		8.2216	0.4204	0.0735		10.5633	-5.7126	-1.4743	0.0000e+00	0.0000e+00	0.0000e+00		8.5900e-03		0.0932	4.8056		2.7606	3.1666
Atp1b2		0.3404	7.1801	64.0789	1.5500e-07		0.2043	5.6449	347.0655	7.3300e-07		10.0912	0.3234	0.0501		72.2640	0.1961	0.0401		2.8402	-0.7217	-0.3202	0.0000e+00	0.0000e+00	4.1300e-24		5.1400e-01		2.1911	5.2493		7.5287	6.2534
Trim11		0.2609	5.3621	137.2235	1.4200e-07		0.3613	2.3882	117.7343	2.6500e-01		28.9434	0.2474	0.0520		54.7907	0.3102	0.1424		0.9207	0.3261	1.4542	0.0000e+00	0.0000e+00	0.0000e+00		8.0000e-07		4.9758	4.2439		15.0486	1.6177
Msl1		0.1812	5.1912	1004.7492	2.5600e-04		0.5444	2.2175	263.4856	9.8900e-02		224.6145	0.1743	0.0382		131.2983	0.4312	0.2097		-0.7746	1.3069	2.4568	0.0000e+00	0.0000e+00	0.0000e+00		2.2100e-12		20.9919	5.8669		52.5818	1.0794
Rmnd5b		0.2565	2.5529	94.9150	2.1000e-03		0.4697	2.0779	20.1904	9.8900e-03		41.9440	0.2310	0.1005		10.9536	0.3770	0.1983		-1.9371	0.7069	0.9803	0.0000e+00	0.0000e+00	0.0000e+00		1.1300e-01		6.9720	2.7802		3.3967	1.9477
Znrf3		4.0796	7.4753	1.4786	1.7300e-05		0.2714	2.5154	75.0478	3.2200e-06		0.2911	2.3784	0.4079		34.3576	0.2421	0.1089		6.8828	-3.2963	-1.9060	0.0000e+00	0.0000e+00	0.0000e+00		9.5500e-02		0.5026	5.0087		5.8172	2.9673
Mycbpap		12.6407	66.0869	2.0880	2.2300e-04		45.0444	181.4936	1.2246	2.6800e-02		0.0363	10.0688	0.1720		0.0070	35.8453	0.1969		-2.3712	1.8319	0.1953	0.0000e+00	0.0000e+00	0.0000e+00		6.5400e-01		0.2579	6.8557		0.2091	6.4807
Smtn		0.4335	10.0533	49.4101	6.4000e-07		0.3468	2.0496	77.9969	2.0600e-01		5.5434	0.4129	0.0465		43.2101	0.2929	0.1564		2.9625	-0.4955	1.7499	0.0000e+00	0.0000e+00	0.0000e+00		5.4000e-07		1.6518	5.6086		10.2905	1.8130
Ube2g1		0.2686	4.0565	97.4183	5.2200e-10		0.4147	4.7946	232.9890	8.1400e-01		26.8701	0.2504	0.0682		53.8281	0.3793	0.0860		1.0024	0.5992	0.3353	0.0000e+00	0.0000e+00	0.0000e+00		1.3700e-07		4.8062	3.5829		17.8915	1.8484
Kpna2		0.2340	3.8133	653.0002	9.4000e-02		0.3655	7.1578	613.0702	7.3300e-02		191.5175	0.2192	0.0639		97.6816	0.3458	0.0553		-0.9713	0.6579	-0.2081	0.0000e+00	0.0000e+00	1.3900e-12		5.1100e-03		35.0199	2.3387		27.7546	2.3984
G6pc3		47.7957	151.5929	0.6130	6.4900e-02		0.3505	3.5817	131.4840	6.3800e-02		0.0042	36.0244	0.2430		42.5266	0.3135	0.1065		13.3190	-6.8446	-1.1907	0.0000e+00	0.0000e+00	0.0000e+00		3.7200e-07		0.1246	6.8557		11.3798	1.9946
Pctp		0.7877	7.2817	11.1241	4.1600e-06		0.3291	2.5020	36.8568	2.3600e-03		1.6632	0.7051	0.1026		16.8059	0.2871	0.1288		3.3370	-1.2965	0.3273	0.0000e+00	0.0000e+00	0.0000e+00		5.8900e-02		0.9767	4.6616		3.6255	2.6335
Nt5m		2.3501	11.4946	3.7812	1.0100e-04		0.3966	4.0659	42.1928	3.1300e-04		0.3597	1.8755	0.1849		11.6442	0.3581	0.0977		5.0166	-2.3888	-0.9208	0.0000e+00	0.0000e+00	0.0000e+00		9.6700e-03		0.5609	6.8557		3.2578	2.8127
Aldoc		0.1760	5.2443	492.6697	7.8300e-06		19.8895	196.3738	0.6597	1.0000e+00		108.9145	0.1697	0.0369		0.0037	18.0354	0.0939		-14.8601	6.7319	1.3470	0.0000e+00	0.0000e+00	0.0000e+00		5.0200e-01		9.1081	6.8557		0.0370	5.3694
Mrpl10		0.2338	3.4520	294.8486	1.7000e-03		0.6878	3.6819	116.0284	7.8700e-01		98.4012	0.2169	0.0725		34.6766	0.5728	0.1680		-1.5047	1.4009	1.2119	0.0000e+00	0.0000e+00	0.0000e+00		4.5700e-07		15.5400	3.0795		18.4207	1.1077
Rhbdd3		0.2553	4.5889	139.4133	1.6700e-07		0.4253	5.8734	38.8391	6.1400e-05		33.3788	0.2405	0.0574		7.3668	0.3941	0.0738		-2.1798	0.7125	0.3621	0.0000e+00	0.0000e+00	0.0000e+00		3.9700e-01		5.4155	4.1665		2.1626	3.9113
Atp6v0a1		0.4795	7.4018	34.9852	8.9300e-06		0.3916	1.7890	119.4223	1.2400e-01		5.3500	0.4480	0.0664		72.3499	0.3180	0.1875		3.7574	-0.4944	1.4976	0.0000e+00	0.0000e+00	0.0000e+00		1.5900e-09		1.7980	4.3096		20.0648	1.5160
Psme4		0.2418	1.8420	385.7011	8.6400e-03		0.5047	10.0328	1496.7015	4.0000e-01		227.2598	0.2117	0.1231		162.1222	0.4775	0.0529		-0.4873	1.1733	-1.2197	0.0000e+00	0.0000e+00	0.0000e+00		9.4000e-04		44.7907	1.7693		73.0438	1.4229
Tsr1		0.2188	3.0839	259.7829	8.5500e-06		0.3339	2.0805	95.5291	8.6900e-02		97.7433	0.2024	0.0756		51.3591	0.2833	0.1525		-0.9284	0.4846	1.0127	0.0000e+00	0.0000e+00	0.0000e+00		3.4500e-03		13.1919	3.3446		12.2915	1.7986
Tmem104		2.0721	3.6888	2.4766	1.2800e-03		0.3399	3.7280	68.9268	1.8000e-04		0.8532	1.2695	0.3817		21.0576	0.3088	0.0920		4.6254	-2.0393	-2.0532	0.0000e+00	0.0000e+00	0.0000e+00		2.2100e-02		0.8579	2.6802		4.9558	2.7258
Drg1		0.2317	2.7318	220.7950	3.8500e-05		0.4306	2.2873	108.5153	9.1500e-01		89.1620	0.2118	0.0850		52.4492	0.3584	0.1682		-0.7655	0.7584	0.9846	0.0000e+00	0.0000e+00	0.0000e+00		1.1100e-04		14.4572	2.7822		17.2089	1.3851
Ict1		0.4473	5.7755	35.8378	1.1600e-03		0.4903	2.9395	29.6719	1.3500e-01		6.7289	0.4127	0.0772		11.2285	0.4149	0.1540		0.7387	0.0077	0.9968	0.0000e+00	4.1300e-01	0.0000e+00		1.6400e-03		2.1910	3.6346		3.8154	2.0631
Zcchc10		0.2258	3.1545	167.6270	6.3200e-05		0.2587	2.8843	181.4904	1.4000e-03		59.8447	0.2093	0.0739		72.0919	0.2352	0.0916		0.2686	0.1686	0.3085	7.3700e-15	4.3800e-21	1.4700e-22		2.3500e-02		9.3498	3.1599		11.9748	2.8148
Top2a		0.4044	2.7277	995.5295	7.4300e-01		0.2368	4.7457	688.6969	5.2900e-03		389.4323	0.3499	0.1343		163.8456	0.2241	0.0534		-1.2490	-0.6428	-1.3297	0.0000e+00	0.0000e+00	0.0000e+00		2.9700e-06		132.1528	1.2826		28.4379	3.0456
Rundc1		0.2726	8.5032	157.1898	4.3500e-08		0.2100	5.2685	493.6611	6.2000e-03		21.2524	0.2631	0.0352		111.2983	0.2009	0.0443		2.3887	-0.3893	0.3325	0.0000e+00	0.0000e+00	1.0000e-19		5.9500e-02		3.4159	6.1703		13.9155	4.5479
Ulk2		0.4457	4.3934	23.9587	6.0400e-05		0.2797	0.8568	158.7032	1.9100e-01		6.3140	0.4003	0.1028		202.5240	0.2079	0.2564		5.0034	-0.9451	1.3184	0.0000e+00	0.0000e+00	0.0000e+00		6.1300e-08		1.9585	3.2361		36.7496	1.3966
Tmem106a		0.2962	10.0405	116.7799	8.0200e-10		12.1808	105.3579	3.0625	1.3300e-02		13.8036	0.2868	0.0333		0.0375	10.8593	0.1093		-8.5228	5.2429	1.7144	0.0000e+00	0.0000e+00	0.0000e+00		3.5800e-01		2.3991	6.8557		0.3015	4.4754
Srcin1		0.3469	10.5485	75.7399	2.8600e-06		2.6612	6.3566	2.4622	4.1100e-05		8.1467	0.3347	0.0353		0.4283	1.8098	0.3016		-4.2495	2.4348	3.0942	0.0000e+00	0.0000e+00	0.0000e+00		3.5800e-01		1.7599	6.8557		0.6390	4.4898
Rnf135		0.3626	5.4240	53.8514	1.0300e-05		0.2428	3.8198	135.8849	8.7300e-08		10.9071	0.3376	0.0689		41.9729	0.2262	0.0694		1.9442	-0.5777	0.0088	0.0000e+00	0.0000e+00	8.0000e-02		9.5300e-01		2.7819	3.7531		5.8419	4.1429
Cnp		1.2058	3.6231	4.1928	4.1700e-05		0.2449	3.6154	232.5042	1.4800e-03		1.2544	0.8869	0.2566		71.8960	0.2277	0.0699		5.8408	-1.9615	-1.8756	0.0000e+00	0.0000e+00	0.0000e+00		1.6000e-02		0.9554	3.1609		12.3126	2.9779
Slc22a5		3.1631	8.1139	2.0510	8.0000e-08		3.3049	9.9833	2.4545	2.3100e-07		0.2864	2.1337	0.2777		0.3979	2.3859	0.2908		0.4744	0.1612	0.0662	4.6500e-20	7.7200e-04	7.3700e-04		2.4200e-01		0.4672	6.8557		0.6429	4.1683
2310004I24Rik		0.2274	3.4445	151.3568	5.9200e-05		0.2901	7.4812	155.8428	6.4600e-04		50.0294	0.2117	0.0689		24.4467	0.2778	0.0429		-1.0331	0.3921	-0.6833	0.0000e+00	0.0000e+00	0.0000e+00		1.7800e-01		6.6989	3.9345		4.3487	4.9146
Sp6		19.5865	71.2861	0.9781	1.9600e-01		0.2928	7.0656	105.4545	9.1300e-06		0.0165	15.0067	0.2054		17.0806	0.2799	0.0447		10.0130	-5.7446	-2.2007	0.0000e+00	0.0000e+00	0.0000e+00		3.6100e-01		0.1612	4.8903		3.0452	5.3532
Gngt2		0.2578	6.0696	139.9657	1.9200e-10		0.7340	6.7925	12.0266	4.6900e-08		26.2995	0.2465	0.0451		2.0985	0.6553	0.1093		-3.6476	1.4108	1.2770	0.0000e+00	0.0000e+00	0.0000e+00		6.7500e-01		4.1180	4.9824		1.0724	4.2700
Psme3		0.2086	5.5804	482.2430	3.0000e-04		0.4327	3.6465	312.8480	3.7500e-01		99.1210	0.2002	0.0409		92.8286	0.3838	0.1123		-0.0946	0.9393	1.4564	1.2600e-02	0.0000e+00	0.0000e+00		3.8400e-09		12.3989	4.8001		31.1922	1.6011
Rara		0.3997	4.1889	38.5311	1.0700e-04		0.3102	3.7413	259.7795	1.3500e-02		10.2020	0.3624	0.0939		77.7369	0.2843	0.0833		2.9298	-0.3504	-0.1732	0.0000e+00	0.0000e+00	1.5700e-12		1.1000e-04		2.8763	3.0387		17.5235	2.4814
E130012A19Rik		0.2688	7.6863	139.8421	1.3300e-06		0.5596	3.2728	12.6625	7.2300e-04		21.1384	0.2584	0.0389		4.4665	0.4687	0.1632		-2.2426	0.8592	2.0696	0.0000e+00	0.0000e+00	0.0000e+00		6.0500e-02		3.5766	5.4750		1.6892	2.6961
Ezh1		0.9087	9.7315	11.3819	3.8900e-07		0.4463	10.9168	67.3673	2.1300e-04		1.2966	0.8246	0.0912		7.1332	0.4263	0.0449		2.4598	-0.9518	-1.0227	0.0000e+00	0.0000e+00	0.0000e+00		6.0600e-02		0.8442	5.8424		2.2543	4.6550
Mif4gd		0.2503	2.2660	128.7682	3.5200e-05		0.3350	2.4661	37.9527	2.5900e-02		62.9236	0.2234	0.1078		17.5761	0.2912	0.1322		-1.8400	0.3824	0.2944	0.0000e+00	0.0000e+00	4.9000e-23		8.9900e-01		11.0030	2.4836		3.8689	2.5429
Narf		0.2895	4.5078	67.6789	3.0900e-05		0.2881	1.4065	52.7650	6.6300e-02		16.7769	0.2705	0.0656		41.7364	0.2359	0.1806		1.3148	-0.1971	1.4614	0.0000e+00	1.6500e-23	0.0000e+00		1.0200e-02		3.0360	4.1816		7.7758	2.0166
Socs3		0.2718	1.9659	129.7957	1.6900e-02		0.4196	5.1403	34.8038	1.6900e-02		72.6217	0.2363	0.1307		7.8451	0.3844	0.0841		-3.2105	0.7018	-0.6360	0.0000e+00	0.0000e+00	0.0000e+00		6.6000e-02		14.8732	1.9084		2.1411	3.8349
Pld2		13.7279	58.8545	1.2019	2.0200e-02		0.4405	3.3050	27.4213	1.1800e-05		0.0240	10.5016	0.2301		9.5001	0.3839	0.1293		8.6266	-4.7739	-0.8307	0.0000e+00	0.0000e+00	0.0000e+00		9.5000e-03		0.2006	6.8557		2.7891	2.6630
Coil		1.1148	6.0579	5.6500	1.2500e-06		0.6856	4.0454	12.1940	8.3000e-02		1.0317	0.9271	0.1643		3.3798	0.5784	0.1558		1.7119	-0.6805	-0.0761	0.0000e+00	0.0000e+00	3.3100e-02		5.9000e-02		0.7952	4.6634		1.6150	2.9014
Prpf8		0.2298	1.6884	333.9824	2.2200e-03		0.5370	4.5835	465.9553	6.2800e-01		216.8724	0.2002	0.1286		114.6956	0.4736	0.1199		-0.9190	1.2426	-0.1011	0.0000e+00	0.0000e+00	1.8800e-07		1.6400e-04		36.1243	2.0153		50.8555	1.3030
Ywhae		0.4927	2.7825	1852.8653	9.9200e-01		1.1996	6.5706	2524.4159	1.9800e-01		711.4531	0.4161	0.1548		409.0106	1.0105	0.1576		-0.7986	1.2803	0.0265	0.0000e+00	0.0000e+00	5.3500e-03		3.6200e-02		288.0421	1.1009		390.2718	0.8745
Inpp5k		0.2127	4.7895	247.6684	1.7600e-09		0.3179	3.1893	92.0217	6.9000e-04		61.7326	0.2023	0.0496		32.8671	0.2862	0.1010		-0.9094	0.5003	1.0267	0.0000e+00	0.0000e+00	0.0000e+00		1.2700e-03		7.4261	4.9065		7.5161	2.3109
Wdr45l		0.1971	2.0891	878.1773	1.2200e-03		0.3930	3.8843	224.0192	2.1900e-01		466.5487	0.1789	0.0929		62.8889	0.3545	0.0983		-2.8912	0.9871	0.0807	0.0000e+00	0.0000e+00	9.9900e-03		3.2200e-02		64.8627	2.4303		19.9097	1.7743
Nup88		0.2031	2.5451	419.3195	6.6400e-04		0.3086	5.6923	519.7314	1.0600e-01		184.6598	0.1865	0.0818		104.4289	0.2909	0.0573		-0.8223	0.6411	-0.5149	0.0000e+00	0.0000e+00	0.0000e+00		4.2100e-03		24.6846	2.9534		22.7028	3.0081
Stat5a		0.4560	5.1037	24.2763	1.4300e-05		0.3374	6.7042	99.8148	8.0300e-05		5.4113	0.4153	0.0905		16.9651	0.3196	0.0530		1.6485	-0.3781	-0.7736	0.0000e+00	0.0000e+00	0.0000e+00		1.7200e-01		1.7067	3.8741		3.5675	4.5200
Cd300a		30.4170	166.2119	1.0550	9.9800e-01		23.8863	97.9292	1.2837	1.2900e-02		0.0071	25.5569	0.1563		0.0134	18.8290	0.2038		0.9067	-0.4408	0.3832	0.0000e+00	0.0000e+00	0.0000e+00		7.9500e-01		0.1422	5.7934		0.2188	6.4807
Myo19		0.2147	7.0603	295.2412	1.9100e-10		0.3580	4.8315	58.5783	7.2300e-06		49.0110	0.2076	0.0342		13.3968	0.3313	0.0747		-1.8712	0.6744	1.1294	0.0000e+00	0.0000e+00	0.0000e+00		3.4000e-02		5.5063	6.7836		3.3546	3.3672
Atox1		0.3659	1.9276	233.5933	3.0800e-01		0.9647	5.9829	766.2096	3.3700e-01		130.3417	0.3047	0.1669		141.1273	0.8198	0.1517		0.1147	1.4276	-0.1378	2.1700e-05	0.0000e+00	6.1100e-08		8.8700e-06		36.9665	1.3895		104.8691	1.0734
Pdk2		16.8694	22.8859	0.7001	2.1700e-02		0.2713	6.2235	203.6246	2.3100e-04		0.0377	9.3558	0.4138		37.8770	0.2587	0.0480		9.9732	-5.1763	-3.1082	0.0000e+00	0.0000e+00	0.0000e+00		3.1800e-02		0.2597	5.1480		6.6722	4.0510
Rnasek		0.2388	4.1602	963.0164	7.9900e-02		0.6222	1.9134	592.4544	9.2100e-01		259.2968	0.2245	0.0597		332.4388	0.4651	0.2518		0.3585	1.0509	2.0760	0.0000e+00	0.0000e+00	0.0000e+00		7.3200e-10		43.4778	3.1027		145.3230	0.9453
2310067B10Rik		0.3049	6.7499	97.3686	2.2400e-05		0.6005	3.7635	11.9379	4.0300e-04		16.2281	0.2908	0.0475		3.5262	0.5124	0.1459		-2.2023	0.8171	1.6200	0.0000e+00	0.0000e+00	0.0000e+00		8.5000e-01		3.1942	4.8111		1.4434	3.1691
Mybbp1a		0.2545	1.4721	176.7667	7.3200e-02		0.4213	2.5129	143.6664	6.2800e-01		134.3731	0.2139	0.1592		65.9684	0.3528	0.1647		-1.0264	0.7217	0.0491	0.0000e+00	0.0000e+00	2.4200e-03		6.9800e-03		25.3983	1.7120		20.1458	1.5412
Ube2o		0.3173	5.0815	69.0164	5.9700e-05		0.3463	3.4975	185.1074	1.0700e-01		15.3611	0.2971	0.0639		57.1582	0.3133	0.0952		1.8957	0.0764	0.5754	0.0000e+00	3.9300e-07	0.0000e+00		2.8000e-06		3.1914	3.9463		14.9652	2.0937
Notum		19.0431	28.0434	0.6927	1.9000e-01		80.1762	21.3598	0.4436	1.4500e-01		0.0270	11.1480	0.4061		0.0237	16.5614	0.7871		-0.1885	0.5710	0.9547	1.5100e-07	0.0000e+00	0.0000e+00		5.0200e-01		0.2475	6.8557		0.3325	6.3480
Tmem199		0.2163	2.3335	245.0757	8.1000e-05		0.2764	3.1210	192.4854	1.2000e-03		121.1829	0.1957	0.0956		72.9081	0.2504	0.0946		-0.7330	0.3560	-0.0149	0.0000e+00	0.0000e+00	4.0600e-01		8.3100e-02		18.0137	2.7333		14.1282	2.5057
Pitpnc1		0.2358	2.1199	102.9764	4.5500e-07		0.3961	2.7908	252.5269	7.6700e-01		54.5091	0.2102	0.1087		100.9660	0.3428	0.1348		0.8893	0.7053	0.3112	0.0000e+00	0.0000e+00	0.0000e+00		9.0000e-09		7.7106	2.9953		29.6642	1.7240
Fam195b		0.2877	5.4559	117.8220	1.1200e-05		0.4670	2.1153	79.5476	3.8300e-01		24.5348	0.2714	0.0560		41.0935	0.3776	0.1920		0.7441	0.4767	1.7770	0.0000e+00	0.0000e+00	0.0000e+00		9.6100e-08		4.6922	3.8771		14.1196	1.3070
Ptrh2		0.3599	4.1099	38.5647	1.4300e-07		0.3778	3.9654	40.9702	4.2900e-03		10.4301	0.3285	0.0868		11.5917	0.3412	0.0961		0.1523	0.0547	0.1461	1.2600e-07	9.1300e-03	6.3700e-07		2.6900e-01		2.5350	3.5271		3.0366	2.9904
Cnot6		0.2636	2.4747	68.4574	3.0500e-05		0.2692	7.3882	696.6149	1.3000e-01		32.0196	0.2351	0.1091		110.3986	0.2584	0.0408		1.7857	0.1364	-1.4184	0.0000e+00	4.1500e-14	0.0000e+00		3.5600e-04		5.3946	2.9438		19.6761	3.9354
Gm4535-Chr11		0.2337	1.6778	191.1506	3.9100e-03		0.4073	3.1326	36.9104	2.2200e-02		127.5166	0.2030	0.1319		13.4416	0.3566	0.1260		-3.2459	0.8129	-0.0661	0.0000e+00	0.0000e+00	2.8000e-03		3.2100e-01		21.1570	2.0197		3.5273	2.6044
Sec24a		0.2935	7.3061	115.1695	2.3900e-06		0.3047	2.6386	201.3860	2.0000e-02		18.0612	0.2810	0.0429		87.6636	0.2690	0.1175		2.2791	-0.0629	1.4519	0.0000e+00	7.3900e-04	0.0000e+00		7.6000e-07		3.2698	5.2443		19.7189	2.0008
Srsf1		0.2347	8.4329	3447.8318	1.8100e-02		0.5239	2.0399	234.4930	4.5400e-01		463.4303	0.2276	0.0307		123.0796	0.4135	0.2101		-1.9128	0.8612	2.7724	0.0000e+00	0.0000e+00	0.0000e+00		4.9100e-03		85.9983	3.4731		47.0787	1.1355
Fam83g		1.6922	7.9587	4.2022	3.3600e-07		0.1852	5.1418	631.6128	6.4400e-06		0.5723	1.3345	0.1949		143.9297	0.1779	0.0396		7.9744	-2.9075	-2.2980	0.0000e+00	0.0000e+00	0.0000e+00		1.5900e-01		0.6331	5.7513		13.6721	5.9519
Nme2		1.0849	70.3245	49193.3901	6.9500e-01		1.5747	5.1067	4041.1564	8.7800e-01		738.0373	1.0676	0.0157		838.6951	1.1979	0.2390		0.1845	0.1661	3.9293	3.4100e-17	2.4600e-17	0.0000e+00		9.8600e-02		751.5320	0.9247		928.8030	0.7564
1300001I01Rik		1.9857	5.1958	2.9820	4.0800e-05		0.2942	4.2359	408.0034	1.7400e-01		0.6661	1.3852	0.2895		106.7874	0.2735	0.0708		7.3247	-2.3404	-2.0309	0.0000e+00	0.0000e+00	0.0000e+00		1.2400e-07		0.7455	4.0841		24.0059	2.5230
Helz		0.3417	7.7265	71.4655	1.9700e-06		0.3696	3.0055	87.3048	3.4800e-03		10.5247	0.3260	0.0470		31.6092	0.3265	0.1160		1.5866	0.0021	1.3021	0.0000e+00	8.2000e-01	0.0000e+00		6.9000e-05		2.3300	5.2592		8.9978	1.9234
Trim65		40.9579	411.0718	1.4576	9.1500e-01		0.5439	10.6002	29.2241	1.1000e-04		0.0036	36.9949	0.0931		3.1893	0.5142	0.0550		9.7868	-6.1688	-0.7579	0.0000e+00	0.0000e+00	0.0000e+00		5.1400e-01		0.1114	5.2103		1.1693	6.2868
BC018473		22.3143	207.0617	0.6810	1.0000e+00		61.4332	295.5956	0.7608	9.9800e-01		0.0034	20.0839	0.0977		0.0025	49.4699	0.1780		-0.4265	1.3005	0.8652	1.3300e-11	0.0000e+00	0.0000e+00		9.7400e-02		0.0415	6.8557		0.1163	2.7938
Sap30l		0.5197	4.9853	18.8400	1.7200e-05		0.3380	1.1628	44.0354	3.1500e-02		4.1593	0.4666	0.1021		42.0002	0.2582	0.2374		3.3360	-0.8536	1.2174	0.0000e+00	0.0000e+00	0.0000e+00		1.4000e-05		1.5176	3.6324		9.0721	1.5411
Pisd-ps3		0.2538	2.0124	194.4729	5.0800e-02		0.5098	4.6201	402.7815	5.1100e-01		109.7678	0.2226	0.1240		93.0465	0.4566	0.1040		-0.2384	1.0367	-0.2542	6.7200e-14	0.0000e+00	7.7700e-20		3.3600e-05		20.3450	2.0516		39.3378	1.4082
2310004N24Rik		0.3400	7.9226	99.3285	3.0400e-06		0.2869	2.6808	121.1381	1.5300e-02		14.2310	0.3248	0.0454		50.0342	0.2567	0.1052		1.8139	-0.3391	1.2108	0.0000e+00	0.0000e+00	0.0000e+00		1.9300e-02		3.3829	4.2669		10.3396	2.3247
Tug1		0.4519	5.0611	173.3638	1.6600e-02		0.5955	4.2106	633.2906	6.9800e-01		37.7750	0.4116	0.0892		162.8025	0.5167	0.1326		2.1076	0.3279	0.5713	0.0000e+00	0.0000e+00	0.0000e+00		1.9300e-07		13.4890	1.8310		80.5503	1.1654
Stxbp4		0.1758	5.5981	789.4986	5.6300e-07		0.3148	7.0246	101.6596	5.2900e-04		167.9881	0.1695	0.0359		16.6203	0.2996	0.0484		-3.3373	0.8216	0.4287	0.0000e+00	0.0000e+00	0.0000e+00		2.6200e-01		15.6739	6.0820		3.5091	4.3348
Tusc5		0.9743	2.4244	5.7277	2.5000e-05		54.0534	211.0574	0.9899	9.6200e-01		2.6320	0.6697	0.3051		0.0048	42.1389	0.1994		-9.0943	5.9754	-0.6134	0.0000e+00	0.0000e+00	0.0000e+00		2.7700e-01		1.5557	1.9574		0.1599	2.5581
Zfp672		0.2743	2.7604	82.1516	6.3400e-05		0.3143	2.8031	151.0762	6.0500e-02		33.8647	0.2475	0.0981		59.9961	0.2805	0.1088		0.8251	0.1802	0.1482	0.0000e+00	8.7600e-19	1.6300e-08		1.1700e-02		5.9437	2.9172		14.8242	1.9198
Maml1		0.3871	6.0720	40.6599	5.4000e-06		0.2983	2.7474	156.2736	3.1600e-02		7.7529	0.3615	0.0677		63.9064	0.2662	0.1084		3.0432	-0.4419	0.6807	0.0000e+00	0.0000e+00	0.0000e+00		8.0900e-05		1.9477	4.4409		14.7763	1.9449
Lyrm7		0.4006	10.1364	53.9154	1.4300e-07		0.5673	8.0918	24.0574	9.0300e-04		6.0984	0.3834	0.0427		3.3434	0.5268	0.0726		-0.8671	0.4583	0.7665	0.0000e+00	0.0000e+00	0.0000e+00		3.7400e-01		1.5746	6.1045		1.3915	4.5423
Ggnbp2		0.2789	7.0056	243.5939	2.4900e-04		0.4955	2.6336	245.2594	6.8800e-01		40.6403	0.2666	0.0442		101.3616	0.4137	0.1659		1.3185	0.6340	1.9084	0.0000e+00	0.0000e+00	0.0000e+00		1.9600e-09		7.6312	3.9479		39.5256	1.1755
Zfp652		31.0773	169.2699	0.8090	6.6900e-02		0.2760	6.5363	121.2007	1.2500e-07		0.0049	26.1414	0.1544		21.3819	0.2633	0.0459		12.0793	-6.6334	-1.7494	0.0000e+00	0.0000e+00	0.0000e+00		2.4100e-01		0.0990	6.8557		3.6036	5.1463
Slc16a3		0.2960	6.2709	92.8782	3.1100e-07		0.3241	9.2871	84.0858	1.1100e-04		17.0257	0.2804	0.0521		10.5821	0.3117	0.0387		-0.6861	0.1527	-0.4306	0.0000e+00	3.6900e-16	0.0000e+00		8.8700e-01		3.3214	4.3795		2.0492	6.4650
Ccdc43		0.2363	1.2090	59.7399	2.3900e-04		0.2783	2.7198	128.9885	4.6200e-02		54.6943	0.1956	0.1736		54.6946	0.2497	0.1043		0.0000	0.3524	-0.7357	4.7100e-02	0.0000e+00	0.0000e+00		8.0500e-02		7.4980	2.3922		10.4745	2.4697
Gm12166-Chr11		0.3449	10.5694	80.1224	3.3000e-07		0.2546	4.8691	336.5086	7.4900e-03		8.7237	0.3330	0.0353		80.0855	0.2405	0.0565		3.1985	-0.4695	0.6802	0.0000e+00	0.0000e+00	0.0000e+00		8.3000e-05		1.8582	6.8557		13.6084	3.4843
Hist3h2a		0.3008	5.6136	111.1354	4.2600e-04		0.3009	1.8168	146.5897	3.0700e-02		21.8953	0.2840	0.0560		91.2880	0.2536	0.1569		2.0598	-0.1631	1.4861	0.0000e+00	6.1500e-21	0.0000e+00		1.2800e-04		4.5107	3.6543		19.1513	1.8039
Tnfsf12-Tnfsf13		9.1189	22.7797	0.8533	1.1200e-01		0.2645	4.7195	222.6495	2.1900e-04		0.0405	6.2669	0.2938		53.0786	0.2487	0.0588		10.3567	-4.6551	-2.3205	0.0000e+00	0.0000e+00	0.0000e+00		1.0300e-03		0.2017	6.8557		9.6261	3.3913
Rnf157		4.5931	6.8975	1.6184	8.7000e-04		0.2762	6.3358	141.2004	1.8900e-04		0.3217	2.4400	0.4423		26.7696	0.2631	0.0492		6.3788	-3.2133	-3.1676	0.0000e+00	0.0000e+00	0.0000e+00		1.5900e-01		0.5954	3.5167		5.0140	3.9372
Ubtd2		0.2855	5.3515	116.0786	7.0600e-07		0.3538	4.0038	218.2693	2.3500e-01		24.3979	0.2695	0.0561		60.7841	0.3219	0.0901		1.3169	0.2565	0.6826	0.0000e+00	0.0000e+00	0.0000e+00		1.8300e-05		4.7154	3.7522		16.7511	1.8917
Fam18b		0.2284	1.4709	182.8834	8.2300e-04		0.4832	11.1044	532.0750	2.5300e-01		135.9377	0.1957	0.1430		53.2738	0.4593	0.0502		-1.3514	1.2308	-1.5086	0.0000e+00	0.0000e+00	0.0000e+00		2.5200e-04		20.6093	2.1498		22.1766	1.8496
Adamts2		5.5865	7.7054	0.8129	2.0800e-04		0.2593	4.5035	137.1943	4.8700e-07		0.1206	3.1326	0.4331		34.7313	0.2438	0.0606		8.1703	-3.6835	-2.8384	0.0000e+00	0.0000e+00	0.0000e+00		5.7100e-02		0.3108	6.8557		5.9689	3.7050
Psmd11		0.2321	3.4468	749.0455	3.9800e-02		0.3486	2.1806	205.6134	9.1800e-01		241.7244	0.2162	0.0688		105.7764	0.2972	0.1484		-1.1923	0.4591	1.1083	0.0000e+00	0.0000e+00	0.0000e+00		3.6200e-02		43.1000	2.4396		26.8283	1.6564
Myo1d		0.9682	3.5978	5.4435	1.0600e-04		0.2618	2.9625	617.9449	3.7100e-02		1.6384	0.7526	0.2207		231.1494	0.2383	0.0885		7.1404	-1.6591	-1.3181	0.0000e+00	0.0000e+00	0.0000e+00		5.3500e-07		1.0430	3.2777		45.9729	2.1860
Acbd4		0.2540	4.0854	109.0732	4.8000e-06		0.2773	3.5389	111.1933	1.3300e-03		31.4263	0.2369	0.0675		36.3574	0.2548	0.0821		0.2103	0.1054	0.2828	4.2000e-09	1.3300e-08	2.5000e-18		6.0000e-02		4.3997	4.5164		6.9074	2.9306
Sparc		0.9536	2.6812	472.2155	8.6200e-01		1.0152	3.2168	9991.8578	1.0800e-01		184.3377	0.6991	0.2660		3307.6701	0.7671	0.2440		4.1654	0.1339	-0.1244	0.0000e+00	9.0300e-13	2.9700e-22		2.7200e-17		124.6133	0.8075		2211.7287	0.9362
Acox1		0.3415	2.0721	39.4694	1.2300e-03		0.3330	3.0879	570.0985	1.2100e-01		21.3573	0.2888	0.1548		200.8021	0.2979	0.1054		3.2330	0.0445	-0.5545	0.0000e+00	2.4000e-03	0.0000e+00		8.3000e-06		4.8746	2.1637		55.7191	1.5236
Zfp692-ps		0.2820	8.0391	132.7768	4.7300e-06		1.5874	4.3340	4.1555	4.4800e-05		18.7592	0.2714	0.0377		1.1875	1.0935	0.2935		-3.9816	2.0103	2.9601	0.0000e+00	0.0000e+00	0.0000e+00		2.5500e-01		3.2066	5.7378		1.0141	2.9323
Lsm12		0.3304	2.5619	86.8950	6.0500e-02		0.4982	3.9206	112.2391	7.6600e-01		38.0029	0.2889	0.1258		31.1544	0.4381	0.1214		-0.2867	0.6005	-0.0512	5.0500e-20	0.0000e+00	9.7600e-02		1.3300e-02		8.8703	2.0493		12.5351	1.4671
Tanc2		0.4059	2.9784	25.9246	2.9200e-04		0.3376	2.2871	196.7063	8.6600e-01		9.7840	0.3536	0.1305		94.5667	0.2913	0.1372		3.2728	-0.2794	0.0718	0.0000e+00	0.0000e+00	1.7900e-02		9.3500e-06		2.7048	2.6053		24.6941	1.6292
Wwp2		0.3246	3.5693	46.5893	7.8700e-06		0.3267	4.0190	283.7561	9.4900e-02		14.6774	0.2949	0.0916		79.4064	0.2996	0.0839		2.4357	0.0227	-0.1277	0.0000e+00	1.4500e-01	7.3300e-06		5.1900e-06		3.0751	3.4478		19.9142	2.1276
Cenpt		0.1389	3.2583	2723.4137	3.4000e-05		0.3908	2.9085	111.6670	2.3400e-01		979.7408	0.1323	0.0478		42.9405	0.3404	0.1299		-4.5120	1.3636	1.4426	0.0000e+00	0.0000e+00	0.0000e+00		9.2400e-05		78.2072	4.7218		12.7157	1.6556
Ints10		0.2614	3.8613	113.6865	1.9400e-05		0.5045	3.4133	15.4195	7.1500e-06		33.8580	0.2430	0.0710		5.1474	0.4342	0.1402		-2.7176	0.8375	0.9811	0.0000e+00	0.0000e+00	0.0000e+00		8.6000e-01		5.4981	3.6216		1.7288	3.0082
Mcf2l		0.3587	5.8279	40.3848	1.3200e-06		0.2409	6.3598	199.7702	1.9200e-05		8.1833	0.3349	0.0668		35.9235	0.2309	0.0411		2.1342	-0.5366	-0.7006	0.0000e+00	0.0000e+00	0.0000e+00		1.6100e-01		1.7973	4.8001		4.7268	5.9073
Banp		0.3655	5.5592	57.4807	7.2900e-03		0.2915	4.9322	318.6470	9.5200e-02		11.4950	0.3407	0.0679		73.1060	0.2734	0.0625		2.6690	-0.3177	-0.1209	0.0000e+00	0.0000e+00	9.0400e-05		1.1300e-03		2.9161	3.6389		15.5410	2.7077
Amfr		0.6846	3.8873	9.3930	1.3300e-04		0.6062	4.5092	367.7436	8.6100e-01		2.7256	0.5740	0.1599		87.3544	0.5278	0.1284		5.0022	-0.1211	-0.3164	0.0000e+00	1.1700e-07	3.6100e-27		3.4000e-14		1.2618	3.0823		43.1227	1.1634
Rfxank		0.2491	8.3361	158.5402	7.7900e-06		15.1641	70.3720	2.1146	2.8800e-02		21.9663	0.2408	0.0333		0.0315	11.5336	0.2200		-9.4448	5.5818	2.7229	0.0000e+00	0.0000e+00	0.0000e+00		5.0200e-01		3.0924	6.8557		0.3257	5.2930
Edc4		0.2559	3.2421	102.5959	1.5600e-03		0.3632	2.4434	96.9376	2.3400e-01		36.5750	0.2355	0.0819		43.1642	0.3131	0.1373		0.2390	0.4110	0.7455	1.1600e-21	0.0000e+00	0.0000e+00		6.8200e-05		5.9076	3.3174		12.0302	1.7099
Zfp821		2.1828	5.4878	2.2493	2.9200e-04		0.3365	5.5664	85.5596	7.7900e-02		0.4517	1.5123	0.2986		17.3761	0.3141	0.0651		5.2657	-2.2677	-2.1970	0.0000e+00	0.0000e+00	0.0000e+00		1.8900e-02		0.5848	5.0479		4.1121	3.3173
Gtf2e2		0.2430	1.9597	180.9553	3.4800e-02		0.3878	2.2701	152.8571	3.2100e-01		103.3901	0.2135	0.1211		73.3681	0.3287	0.1531		-0.4949	0.6226	0.3387	0.0000e+00	0.0000e+00	0.0000e+00		4.5000e-03		18.0312	2.1867		22.2133	1.4403
Plcg2		40.6552	375.2763	2.4623	1.1700e-01		0.6359	6.1252	18.2472	1.1300e-05		0.0067	36.2228	0.1066		3.3230	0.5705	0.1022		8.9597	-5.9885	-0.0604	0.0000e+00	0.0000e+00	1.2000e-05		5.9800e-02		0.2149	5.4758		1.5358	3.4981
Jund		0.2456	5.1783	298.8744	2.7600e-05		0.7995	9.5076	888.1110	4.5300e-01		65.0240	0.2333	0.0505		99.2773	0.7336	0.0820		0.6105	1.6529	0.7013	0.0000e+00	0.0000e+00	0.0000e+00		1.2800e-13		10.7810	3.6994		69.1708	1.1777
Ccl25		0.1557	4.3459	1909.8046	1.1900e-04		0.8065	7.4943	14.1358	3.9500e-09		518.3323	0.1494	0.0409		2.1026	0.7225	0.1027		-7.9456	2.2738	1.3299	0.0000e+00	0.0000e+00	0.0000e+00		6.8500e-01		53.4660	4.3345		1.2305	4.0558
Aars		0.3015	6.5840	268.9656	3.3300e-03		0.6511	2.7892	242.3290	6.6500e-01		45.8574	0.2869	0.0494		94.0910	0.5226	0.1980		1.0369	0.8651	2.0025	0.0000e+00	0.0000e+00	0.0000e+00		1.6200e-09		10.1481	3.1659		47.6870	0.9498
1810063B05Rik		0.3243	3.5886	62.2189	2.4600e-04		0.4834	4.8037	173.1013	8.9200e-01		19.5981	0.2952	0.0907		39.1507	0.4358	0.0981		0.9983	0.5621	0.1130	0.0000e+00	0.0000e+00	4.8100e-05		3.8300e-07		4.1836	3.0360		15.5864	1.6207
2310045N01Rik		0.2308	2.0956	224.3624	1.5200e-03		0.3908	1.4005	61.5525	3.1400e-01		116.8175	0.2063	0.1059		49.0557	0.3005	0.2333		-1.2518	0.5423	1.1397	0.0000e+00	0.0000e+00	0.0000e+00		4.4200e-03		20.2337	2.2251		13.1080	1.3294
Zfhx3		0.4154	5.3970	150.1962	1.2500e-01		0.7822	16.9766	3867.3014	1.5900e-01		30.5687	0.3828	0.0786		244.7154	0.7444	0.0491		3.0010	0.9594	-0.6782	0.0000e+00	0.0000e+00	0.0000e+00		7.4000e-14		10.3423	2.0636		170.9264	1.3903
Nrp1		0.4346	1.4990	47.8579	1.5300e-01		0.7473	5.5765	3255.7962	2.4900e-01		35.5694	0.3320	0.2382		619.5984	0.6564	0.1209		4.1226	0.9834	-0.9786	0.0000e+00	0.0000e+00	0.0000e+00		3.6300e-15		10.6829	1.2791		380.2200	1.2189
Zcchc14		0.2930	4.1082	88.3616	5.2800e-06		0.3827	5.3346	487.9688	2.3600e-01		24.4750	0.2714	0.0746		101.8032	0.3545	0.0734		2.0564	0.3855	-0.0234	0.0000e+00	0.0000e+00	1.2900e-01		2.5100e-07		4.6743	3.3913		31.3288	1.8575
Col4a1		0.4457	3.1325	174.5798	5.2400e-01		0.5124	3.4644	4594.7869	6.9800e-01		60.5480	0.3858	0.1338		1444.7618	0.4431	0.1363		4.5766	0.1997	0.0265	0.0000e+00	6.4800e-25	2.3000e-01		2.4300e-13		21.2573	1.3798		563.8184	1.4648
D030016E14Rik		0.3437	9.7160	81.1460	1.2500e-06		0.2159	5.7314	529.7179	5.8800e-04		9.6123	0.3306	0.0382		108.7385	0.2070	0.0417		3.4998	-0.6758	0.1270	0.0000e+00	0.0000e+00	6.8600e-05		9.9000e-03		2.0217	6.3810		14.3231	4.7466
Lonrf1		0.2052	4.7945	508.2607	1.8600e-07		0.3240	1.5205	50.4261	2.2900e-01		119.2703	0.1962	0.0455		37.8844	0.2626	0.1907		-1.6546	0.4205	2.0686	0.0000e+00	0.0000e+00	0.0000e+00		2.3500e-02		15.6733	4.2593		8.0677	1.8299
Nup133		0.2325	3.4440	145.8938	2.5600e-04		0.3304	3.5016	55.9277	6.7900e-05		48.6050	0.2161	0.0709		18.7763	0.2979	0.0986		-1.3722	0.4629	0.4751	0.0000e+00	0.0000e+00	0.0000e+00		4.0700e-02		6.8372	3.7991		4.2923	2.7756
Ncan		1.1731	10.2100	8.7404	3.0100e-09		33.0869	198.4789	0.5206	9.9700e-01		0.9492	1.0343	0.1077		0.0027	28.1438	0.1440		-8.4745	4.7660	0.4190	0.0000e+00	0.0000e+00	0.0000e+00		6.7500e-01		0.7744	6.2273		0.0548	3.9096
Sall1		0.2081	2.4267	294.6141	8.6800e-05		17.4444	235.6165	0.6966	1.0000e+00		133.6420	0.1904	0.0852		0.0037	15.8576	0.0966		-15.1409	6.3802	0.1810	0.0000e+00	0.0000e+00	1.8900e-16		1.0300e-01		19.8983	2.6122		0.0300	6.4807
Nae1		0.2663	3.4213	242.1985	4.8100e-03		0.3529	2.3041	243.4160	9.7900e-02		78.7542	0.2456	0.0784		119.4628	0.2994	0.1520		0.6011	0.2858	0.9552	0.0000e+00	0.0000e+00	0.0000e+00		1.1100e-03		15.3589	2.5097		32.4383	1.5288
Ikbkb		0.2486	5.6557	205.3760	2.8600e-04		0.2897	1.6600	95.0069	5.3000e-02		41.5709	0.2370	0.0471		63.0210	0.2435	0.1583		0.6003	0.0390	1.7471	0.0000e+00	3.9800e-02	0.0000e+00		4.1400e-03		6.3963	4.4495		13.5416	1.7649
Otud4		0.1708	1.9731	997.7998	8.2800e-03		0.5153	10.7165	717.0576	8.1400e-01		573.6207	0.1560	0.0878		75.0230	0.4879	0.0536		-2.9347	1.6454	-0.7116	0.0000e+00	0.0000e+00	0.0000e+00		7.8600e-06		58.9074	3.1715		33.6678	1.6525
Mlycd		1.5047	9.0164	4.9259	1.5700e-03		0.4301	3.3744	24.7377	2.0100e-03		0.6065	1.2659	0.1569		8.3147	0.3768	0.1248		3.7771	-1.7483	-0.3303	0.0000e+00	0.0000e+00	8.3100e-23		5.7800e-02		0.6366	6.3362		2.4296	2.7059
Mcm5		0.2716	2.6139	148.5842	3.7900e-02		0.2479	2.6712	105.2072	4.1000e-04		62.7718	0.2436	0.1031		44.1884	0.2250	0.0921		-0.5064	-0.1150	-0.1618	0.0000e+00	7.4400e-12	2.2700e-08		3.3700e-01		13.1256	2.0947		6.4664	3.3438
Cox4i1		0.6998	1.9693	883.5100	1.7200e-01		1.5754	3.5498	1436.8781	9.0500e-01		482.8785	0.5113	0.2703		429.8879	1.0829	0.3120		-0.1677	1.0827	0.2070	6.4600e-11	0.0000e+00	0.0000e+00		5.7500e-05		228.5036	0.9236		450.0341	0.6027
Fto		0.1972	5.1720	460.9187	1.1400e-07		0.3090	1.8216	169.9407	2.7900e-01		101.3492	0.1892	0.0412		105.4026	0.2606	0.1588		0.0566	0.4621	1.9468	1.0300e-02	0.0000e+00	0.0000e+00		5.4800e-06		11.3842	5.0880		24.0598	1.5823
Hmox1		0.2037	8.3923	3874.5191	6.9700e-04		0.3001	1.9644	5891.4079	2.5000e-01		541.2861	0.1980	0.0280		3258.3718	0.2582	0.1390		2.5897	0.3828	2.3100	0.0000e+00	0.0000e+00	0.0000e+00		2.6300e-08		72.7576	5.2620		751.5331	1.6696
Gipc1		0.2709	1.3688	76.8969	9.1300e-03		0.4332	2.4606	195.3040	6.3000e-01		61.5484	0.2236	0.1745		87.2629	0.3641	0.1589		0.5036	0.7032	-0.1351	0.0000e+00	0.0000e+00	9.1300e-10		1.4000e-04		10.9827	1.9319		29.5676	1.2966
Dnase2a		2.1626	9.7033	3.7962	2.2900e-07		0.5220	10.9762	30.9041	6.5800e-05		0.4427	1.7329	0.1886		3.1823	0.4956	0.0502		2.8458	-1.8059	-1.9088	0.0000e+00	0.0000e+00	0.0000e+00		6.6900e-01		0.6106	6.3633		1.1883	5.9247
Nob1		0.2549	2.4724	127.2571	5.7800e-03		0.2631	6.2897	784.9415	2.7700e-01		56.2267	0.2294	0.0996		141.3891	0.2510	0.0459		1.3303	0.1294	-1.1186	0.0000e+00	4.0400e-14	0.0000e+00		7.6300e-03		9.5288	2.7594		26.7048	3.4051
Man2b1		0.2442	5.9034	304.9241	1.1600e-05		0.3586	2.1503	167.9753	3.4200e-02		60.6645	0.2330	0.0466		87.2136	0.3037	0.1538		0.5237	0.3821	1.7239	0.0000e+00	0.0000e+00	0.0000e+00		8.1300e-06		9.5857	3.9896		22.7076	1.5749
Tmco7		0.4101	9.1907	53.6728	1.6400e-06		12.0080	14.6554	0.8722	4.0500e-03		6.3889	0.3911	0.0464		0.1010	6.4660	0.4364		-5.9830	4.0472	3.2335	0.0000e+00	0.0000e+00	0.0000e+00		6.8200e-01		1.7823	5.5905		0.3426	4.1731
Hsbp1		0.2818	1.9659	245.1577	2.4400e-02		0.7237	2.8679	502.7885	3.6800e-01		137.3706	0.2441	0.1343		187.7154	0.5734	0.2079		0.4505	1.2320	0.6299	0.0000e+00	0.0000e+00	0.0000e+00		3.0000e-07		29.6092	1.7634		100.5298	0.9917
Pgls		0.3312	5.5760	112.1332	7.3700e-04		0.7389	2.4264	162.6806	8.6700e-01		22.1634	0.3111	0.0607		74.0425	0.5591	0.2456		1.7402	0.8454	2.0155	0.0000e+00	0.0000e+00	0.0000e+00		4.3600e-12		5.1906	3.2642		38.6188	0.9267
Ccdc130		26.1227	35.4500	0.3407	1.8700e-01		0.3757	4.0674	33.5179	5.9300e-04		0.0108	14.7870	0.4186		9.1679	0.3412	0.0920		9.7347	-5.4376	-2.1851	0.0000e+00	0.0000e+00	0.0000e+00		2.4000e-01		0.1121	4.9649		2.3154	3.4699
Irf2		7.9651	5.6696	0.6337	2.0800e-04		0.3196	2.7592	141.2833	4.2700e-01		0.1347	3.0369	0.5673		56.1158	0.2842	0.1103		8.7024	-3.4174	-2.3625	0.0000e+00	0.0000e+00	0.0000e+00		1.3800e-07		0.3183	6.8557		13.2547	2.0483
4933411K20Rik		0.8949	5.4600	8.2944	6.9500e-08		0.3213	2.3226	159.7730	7.4600e-02		1.6491	0.7583	0.1501		75.5096	0.2795	0.1295		5.5169	-1.4399	-0.2129	0.0000e+00	0.0000e+00	7.8600e-15		1.0700e-06		1.0270	4.3222		18.9885	1.6248
Cbfb		0.5046	10.4472	38.2912	2.6600e-06		0.4466	3.9603	424.3700	8.1000e-01		4.1284	0.4790	0.0516		115.5871	0.3986	0.1080		4.8073	-0.2651	1.0661	0.0000e+00	0.0000e+00	0.0000e+00		2.0000e-12		1.4828	5.2442		42.0676	1.5469
2310036O22Rik		0.3024	1.6938	47.7125	9.2400e-05		0.7639	5.0632	341.3803	4.9000e-01		31.2253	0.2536	0.1619		73.0608	0.6572	0.1399		1.2264	1.3739	-0.2110	0.0000e+00	0.0000e+00	7.0700e-19		3.0800e-11		6.3176	2.0894		45.4195	1.0020
Tox3		29.1232	132.9970	0.4803	9.1000e-01		0.5340	6.5259	19.7259	1.1100e-06		0.0040	23.4513	0.1752		3.4081	0.4908	0.0817		9.7330	-5.5784	-1.1006	0.0000e+00	0.0000e+00	0.0000e+00		5.0000e-01		0.0515	6.8557		1.2463	4.6206
Nqo1		0.4415	11.3158	47.1758	4.1600e-08		0.2464	4.0320	269.1229	1.0100e-04		4.6630	0.4234	0.0411		75.4032	0.2309	0.0636		4.0153	-0.8745	0.6323	0.0000e+00	0.0000e+00	0.0000e+00		4.4700e-03		1.3964	6.5777		13.1512	2.9864
Bcar1		0.2393	4.4505	221.9181	3.8900e-06		0.5430	2.7503	184.6325	6.6500e-01		57.1371	0.2257	0.0576		73.0618	0.4486	0.1743		0.3547	0.9912	1.5990	0.0000e+00	0.0000e+00	0.0000e+00		4.6000e-11		8.9670	3.6822		30.7750	1.1734
Abhd8		1.0369	3.8744	5.6165	1.4000e-05		0.4571	1.9848	144.8370	2.6300e-01		1.6607	0.8016	0.2265		82.9009	0.3641	0.2060		5.6415	-1.1383	-0.1363	0.0000e+00	0.0000e+00	2.2300e-05		3.0200e-10		1.1180	3.0783		27.5599	1.1991
Hsdl1		1.1993	4.7114	4.6347	4.6500e-04		0.3375	5.6447	61.1328	2.9200e-03		1.0630	0.9183	0.2193		12.3940	0.3160	0.0631		3.5434	-1.5389	-1.7975	0.0000e+00	0.0000e+00	0.0000e+00		2.6100e-01		0.8379	4.3299		2.7366	4.2412
Tecr		0.2518	2.1196	527.6358	1.0700e-01		0.4951	1.5025	166.3054	8.9800e-01		270.6168	0.2238	0.1115		119.2413	0.3687	0.2553		-1.1824	0.7203	1.1952	0.0000e+00	0.0000e+00	0.0000e+00		4.0200e-03		51.4768	1.8882		41.5941	1.0729
Vac14		3.1368	8.1089	1.6530	9.9700e-05		0.3379	2.3221	105.9707	9.7200e-02		0.2231	2.2106	0.2860		50.1123	0.2924	0.1351		7.8116	-2.9185	-1.0816	0.0000e+00	0.0000e+00	0.0000e+00		1.3800e-06		0.4105	6.8557		12.5516	1.7843
Ftsjd1		0.7622	9.1656	15.2118	2.3900e-05		0.1652	4.7496	870.0024	3.7700e-06		1.7907	0.6987	0.0817		216.0572	0.1588	0.0388		6.9147	-2.1378	-1.0732	0.0000e+00	0.0000e+00	0.0000e+00		5.1500e-01		0.9857	5.7508		18.2241	6.2351
Armc6		0.2866	5.8799	106.5312	9.5200e-05		0.6196	3.8327	13.6143	8.7900e-04		20.0224	0.2722	0.0505		3.9780	0.5263	0.1508		-2.3315	0.9513	1.5789	0.0000e+00	0.0000e+00	0.0000e+00		1.1000e-01		3.6104	4.6272		1.7053	2.8334
Fuk		0.2655	6.5787	124.2023	6.5000e-05		0.8127	3.7618	8.1951	1.0400e-05		21.5984	0.2540	0.0434		2.4409	0.6516	0.1885		-3.1455	1.3592	2.1190	0.0000e+00	0.0000e+00	0.0000e+00		1.6100e-01		3.5750	5.3081		1.2728	2.9945
Trappc5		0.4341	5.6785	32.6841	6.2900e-06		0.4046	2.1538	45.8467	8.2800e-02		6.6748	0.4003	0.0787		24.0810	0.3351	0.1727		1.8511	-0.2567	1.1333	0.0000e+00	5.8800e-27	0.0000e+00		3.9600e-05		1.9451	4.0067		6.9803	1.6352
Fkbp8		0.2967	2.7411	60.0595	4.2600e-03		0.6389	3.7741	219.0141	2.3700e-01		24.5823	0.2654	0.1063		63.6717	0.5411	0.1542		1.3730	1.0279	0.5366	0.0000e+00	0.0000e+00	0.0000e+00		4.7900e-11		4.8024	2.8070		31.9183	1.1597
Tmem192		0.6562	9.9143	19.5657	1.3500e-07		0.3683	2.0635	67.5985	1.8900e-01		2.1512	0.6111	0.0680		36.5908	0.3082	0.1638		4.0883	-0.9873	1.2680	0.0000e+00	0.0000e+00	0.0000e+00		4.8000e-07		1.0295	6.0408		10.0132	1.6078
Cenpn		0.2471	4.5560	258.8377	5.9100e-06		0.3949	5.8835	45.2523	3.1300e-03		62.9070	0.2333	0.0560		8.7488	0.3681	0.0690		-2.8461	0.6581	0.3017	0.0000e+00	0.0000e+00	7.5000e-25		4.8200e-01		9.9422	3.7313		2.3781	3.9436
Dhps		0.2829	6.7708	108.4227	2.2500e-06		0.2261	5.8428	552.2534	6.6300e-04		18.3769	0.2703	0.0453		109.1145	0.2167	0.0421		2.5699	-0.3191	-0.1028	0.0000e+00	0.0000e+00	1.8100e-04		2.9200e-03		3.1521	5.2051		15.4826	4.4624
Rnf170		64.9315	38.9607	0.6403	1.1700e-02		0.3073	4.1578	231.9305	6.3000e-02		0.0175	23.9033	0.6130		62.2450	0.2841	0.0759		11.7941	-6.3948	-3.0130	0.0000e+00	0.0000e+00	0.0000e+00		5.1600e-05		0.3659	4.3787		14.9606	2.2014
Fam96b		0.2701	2.5201	75.6791	3.9100e-05		0.3624	1.8004	100.0527	6.4500e-03		33.6959	0.2421	0.1056		61.1738	0.2985	0.1767		0.8603	0.3018	0.7428	0.0000e+00	0.0000e+00	0.0000e+00		1.2300e-05		6.0242	2.7619		15.2734	1.5975
Dctn6		0.4662	3.9695	20.6173	1.0400e-05		0.4541	2.0249	197.4746	7.9100e-01		5.8645	0.4137	0.1137		107.4346	0.3658	0.1965		4.1953	-0.1773	0.7886	0.0000e+00	5.6400e-16	0.0000e+00		4.6400e-11		1.8965	3.1931		36.9163	1.1715
Cbr4		5.3152	7.8230	0.9532	1.1200e-02		0.3823	3.9854	31.5555	7.6500e-05		0.1706	2.8532	0.4376		9.0638	0.3459	0.0973		5.7313	-3.0441	-2.1687	0.0000e+00	0.0000e+00	0.0000e+00		9.6400e-02		0.3307	6.8557		2.2369	3.4591
1700030K09Rik		0.2720	6.5448	126.0987	8.6900e-05		0.6066	5.6727	15.4108	1.6600e-05		21.7747	0.2600	0.0444		3.0314	0.5423	0.1052		-2.8446	1.0604	1.2433	0.0000e+00	0.0000e+00	0.0000e+00		5.3600e-01		3.7126	4.9666		1.2930	3.9703
Lsm1		0.2743	2.6213	75.0507	5.4700e-07		0.3575	2.7753	127.8039	5.9800e-03		31.9368	0.2464	0.1017		51.6466	0.3127	0.1262		0.6935	0.3437	0.3114	0.0000e+00	0.0000e+00	0.0000e+00		4.0700e-04		5.7549	2.7692		13.9568	1.7628
Mlf1ip		0.2578	6.2703	140.8178	2.2700e-09		16.6357	25.5410	0.3541	1.0000e+00		26.4419	0.2463	0.0457		0.0171	9.0298	0.4128		-10.5964	5.1959	3.1759	0.0000e+00	0.0000e+00	0.0000e+00		8.0200e-01		4.1032	4.9493		0.0901	4.7879
Klhdc4		0.2544	3.3004	132.0972	1.6700e-03		0.3199	2.5209	81.2282	4.6200e-02		44.4039	0.2344	0.0781		35.1290	0.2812	0.1199		-0.3380	0.2627	0.6187	0.0000e+00	0.0000e+00	0.0000e+00		2.5200e-02		7.7125	3.1636		7.8198	2.2862
Cd97		0.9172	5.9309	7.2857	5.7200e-09		0.2836	1.3126	104.3530	3.3900e-02		1.3432	0.7848	0.1425		85.3017	0.2307	0.1857		5.9888	-1.7663	0.3822	0.0000e+00	0.0000e+00	0.0000e+00		3.5700e-06		0.8706	4.5270		17.3364	1.6657
Lpar2		0.8721	11.0720	13.3222	2.5100e-08		0.3154	5.2636	76.4084	6.2900e-05		1.3017	0.8026	0.0780		16.3457	0.2959	0.0626		3.6505	-1.4396	-0.3178	0.0000e+00	0.0000e+00	2.5600e-22		1.6000e-01		0.8643	6.2675		3.3640	3.9793
Alg11		0.1536	5.1122	1615.7761	9.8300e-06		0.6882	12.2477	21.4838	2.7000e-07		382.1019	0.1484	0.0347		1.9577	0.6487	0.0580		-7.6087	2.1284	0.7425	0.0000e+00	0.0000e+00	0.0000e+00		8.0800e-01		29.3562	6.5764		0.9906	6.2611
Rhou		0.3171	5.9866	90.8601	1.6000e-06		0.3513	4.1809	381.0205	7.0700e-01		16.8052	0.2998	0.0550		104.9510	0.3200	0.0905		2.6427	0.0944	0.7176	0.0000e+00	1.8100e-05	0.0000e+00		3.0500e-07		3.6505	4.0011		30.6680	1.6543
Pcid2		0.2763	4.8702	100.5445	1.8600e-06		0.2755	5.1315	167.1657	5.2200e-05		24.8393	0.2591	0.0633		36.9820	0.2597	0.0573		0.5742	0.0033	-0.1433	0.0000e+00	4.4000e-01	9.5600e-06		1.5600e-01		4.1253	4.1749		7.3037	3.1722
Atxn1l		0.6640	6.9249	14.5392	1.7100e-04		0.3495	3.8505	91.9105	2.8300e-03		2.3079	0.6017	0.0932		26.8378	0.3174	0.0914		3.5396	-0.9226	-0.0280	0.0000e+00	0.0000e+00	3.0100e-01		2.1700e-04		1.0915	4.8120		6.9013	2.3080
Large		0.3192	3.8796	45.6647	6.6200e-10		0.2972	1.1858	190.4597	6.2300e-02		13.5535	0.2925	0.0847		178.5894	0.2340	0.2132		3.7199	-0.3221	1.3315	0.0000e+00	0.0000e+00	0.0000e+00		1.5600e-08		2.6104	3.9994		37.5240	1.4228
Fam155a		19.3689	156.5055	0.6675	1.0000e+00		2.1602	4.1682	2.5990	3.2000e-02		0.0046	17.1282	0.1181		0.7958	1.3388	0.3720		7.4455	-3.6773	1.6548	0.0000e+00	0.0000e+00	0.0000e+00		9.5500e-02		0.0537	6.8557		0.8588	3.1468
Chmp1a		0.1710	3.3556	1499.1799	3.0200e-04		0.4875	2.0689	151.0508	2.7400e-01		507.5277	0.1618	0.0545		79.6846	0.3897	0.2011		-2.6711	1.2686	1.8836	0.0000e+00	0.0000e+00	0.0000e+00		3.8500e-06		56.4821	3.8283		29.6128	1.1171
Slc25a15		0.2356	2.7298	116.4542	2.5200e-07		0.2469	3.6119	165.6321	1.8600e-04		48.5080	0.2150	0.0884		51.0064	0.2297	0.0696		0.0725	0.0955	-0.3438	2.5200e-03	7.9800e-07	3.1900e-24		5.6400e-01		7.3087	3.1616		8.2205	3.3556
Cyld		0.3972	10.4780	60.1136	4.8700e-06		0.3372	1.8238	131.5365	4.0100e-01		6.4817	0.3813	0.0408		82.2752	0.2806	0.1696		3.6660	-0.4428	2.0546	0.0000e+00	0.0000e+00	0.0000e+00		2.3700e-09		1.6966	6.1347		19.1046	1.6898
Prkaca		0.2664	3.6030	170.8585	7.6900e-05		0.5698	6.7090	906.9503	6.2700e-01		54.3452	0.2457	0.0773		146.1660	0.5220	0.0846		1.4274	1.0869	0.1313	0.0000e+00	0.0000e+00	2.2700e-07		2.0100e-10		9.9068	2.9098		71.5354	1.3299
Glg1		0.1745	5.8701	1055.0219	1.1900e-04		0.5169	4.2158	250.3137	7.8000e-01		214.9194	0.1687	0.0340		65.4130	0.4565	0.1178		-1.7161	1.4362	1.7928	0.0000e+00	0.0000e+00	0.0000e+00		1.1300e-10		19.1169	6.4659		27.1998	1.3613
Gpr56		5.5189	12.2945	1.0071	3.9400e-02		0.3146	8.6023	95.8757	9.9600e-09		0.0907	3.5656	0.3406		13.2396	0.3018	0.0412		7.1890	-3.5626	-3.0493	0.0000e+00	0.0000e+00	0.0000e+00		5.0200e-01		0.2808	6.8557		2.4990	5.9553
Tusc3		0.2910	6.6203	244.4759	4.5400e-05		0.3296	8.0778	3168.0845	2.5000e-01		41.8466	0.2776	0.0468		429.3248	0.3158	0.0421		3.3589	0.1859	-0.1549	0.0000e+00	3.7700e-27	2.2600e-07		2.1400e-08		8.1049	3.7545		114.1482	2.7516
Ttc13		0.3244	2.9369	46.1137	1.5700e-04		0.3247	3.5154	362.0508	5.3000e-01		17.6986	0.2892	0.1083		114.0230	0.2951	0.0912		2.6876	0.0289	-0.2489	0.0000e+00	4.7300e-02	2.1100e-20		2.4100e-05		3.7646	2.8919		28.7574	1.9462
Lass1		0.6058	12.0837	24.8754	6.4400e-06		62.7436	148.2335	0.5471	8.8800e-02		2.3294	0.5735	0.0531		0.0038	43.9152	0.2978		-9.2676	6.2587	2.4870	0.0000e+00	0.0000e+00	0.0000e+00		3.5800e-01		0.9963	6.8557		0.1409	3.8596
Nrg1		0.8806	9.6282	11.0708	4.6400e-06		0.4834	4.3406	19.6923	3.4200e-05		1.2235	0.7967	0.0901		4.9905	0.4321	0.1065		2.0282	-0.8826	0.2416	0.0000e+00	0.0000e+00	8.2700e-23		9.7400e-02		0.7948	6.8557		1.6459	3.5207
Gmip		3.0504	4.2778	1.7149	5.6100e-05		0.3334	2.3071	33.9846	1.0400e-04		0.4593	1.6420	0.4234		17.0318	0.2872	0.1404		5.2127	-2.5156	-1.5926	0.0000e+00	0.0000e+00	0.0000e+00		5.9200e-02		0.6337	4.4855		3.7435	2.4890
Mrps31		0.2527	3.6647	103.0501	2.5600e-06		0.3382	5.1031	85.6670	5.6300e-03		32.1615	0.2346	0.0723		18.8947	0.3154	0.0677		-0.7674	0.4272	-0.0939	0.0000e+00	0.0000e+00	3.9400e-03		3.9700e-02		5.2823	3.6336		4.4809	3.2749
Irx5		54.7120	135.9656	0.3695	9.9800e-01		0.2714	2.0146	71.2578	8.8500e-04		0.0029	38.4254	0.2952		40.9877	0.2357	0.1318		13.7998	-7.3487	-1.1637	0.0000e+00	0.0000e+00	0.0000e+00		7.7500e-03		0.0802	4.8725		7.2530	2.4075
Vps36		0.3331	4.7655	182.1950	2.9500e-02		0.4091	3.1746	370.5807	3.4600e-01		42.6932	0.3096	0.0714		126.1333	0.3598	0.1206		1.5629	0.2165	0.7567	0.0000e+00	0.0000e+00	0.0000e+00		8.9400e-05		10.7270	2.4138		41.7711	1.4563
Zfp358		4.3574	3.9120	1.1517	4.1600e-08		0.3277	3.5153	73.0973	3.9300e-03		0.3780	1.8868	0.5346		23.2176	0.2969	0.0946		5.9406	-2.6679	-2.4993	0.0000e+00	0.0000e+00	0.0000e+00		9.3500e-03		0.5434	3.9872		5.4464	2.5484
Foxl1		19.6911	29.9358	0.8135	1.9300e-04		2.9906	8.9803	2.0124	1.3000e-02		0.0354	11.5496	0.4072		0.2725	2.0833	0.2951		2.9441	-2.4709	-0.4648	0.0000e+00	0.0000e+00	0.0000e+00		5.0200e-01		0.2969	6.8557		0.4719	6.4040
Xkr5		48.9830	123.5193	0.8030	1.9200e-01		17.1215	114.4241	0.5729	6.3300e-01		0.0066	34.4973	0.2816		0.0051	14.5474	0.1346		-0.3671	-1.2457	-1.0647	0.0000e+00	0.0000e+00	0.0000e+00		6.6700e-01		0.2046	5.2803		0.0540	4.5283
Tex15		0.2822	8.7036	128.1195	3.4400e-08		0.7502	5.8199	10.7540	1.3400e-06		17.2781	0.2720	0.0360		2.0290	0.6568	0.1207		-3.0901	1.2715	1.7453	0.0000e+00	0.0000e+00	0.0000e+00		3.5800e-01		2.7293	6.8557		1.0750	4.1923
Atp13a1		0.2321	6.2094	230.6877	8.6100e-08		0.4268	4.3487	82.5058	9.6700e-02		42.1963	0.2228	0.0407		21.0765	0.3853	0.0980		-1.0015	0.7904	1.2680	0.0000e+00	0.0000e+00	0.0000e+00		7.7200e-06		5.7429	5.3009		6.7700	2.0598
Cars2		1.4567	8.9087	5.4023	4.6200e-05		0.3274	2.0013	36.7914	1.3800e-03		0.6566	1.2304	0.1467		20.8474	0.2765	0.1555		4.9888	-2.1539	0.0842	0.0000e+00	0.0000e+00	1.7400e-03		3.2000e-02		0.6546	6.4985		4.4063	2.3042
Lsm4		0.2119	1.7927	193.8817	4.0300e-07		0.4088	1.2479	78.5741	4.2700e-01		119.6798	0.1875	0.1148		70.2064	0.3033	0.2595		-0.7695	0.6937	1.1766	0.0000e+00	0.0000e+00	0.0000e+00		8.5000e-06		17.1916	2.5111		19.0783	1.2072
Pdgfrl		34.3909	186.8256	0.4620	-1.0000e+00		0.3253	2.8565	46.3437	5.6200e-04		0.0025	28.1180	0.1600		18.2430	0.2884	0.1127		12.8321	-6.6074	-0.5050	0.0000e+00	0.0000e+00	0.0000e+00		3.0700e-02		0.0447	6.8557		4.0833	2.6015
Dlc1		0.2234	6.0825	2058.6641	8.8900e-02		0.4721	2.9792	1141.0654	7.7800e-01		383.9517	0.2147	0.0394		419.8160	0.4040	0.1448		0.1288	0.9122	1.8767	4.4000e-07	0.0000e+00	0.0000e+00		2.0800e-07		56.2534	4.2119		150.8234	1.4490
Gfod2		1.8767	9.4328	3.7972	1.4100e-03		0.2963	3.9237	110.0934	7.0100e-04		0.4445	1.5391	0.1734		31.4810	0.2733	0.0782		6.1461	-2.4936	-1.1498	0.0000e+00	0.0000e+00	0.0000e+00		4.7900e-03		0.5789	6.8557		6.7358	2.7551
Nek3		10.6946	36.3547	1.6280	5.9500e-03		0.8539	5.1914	8.4502	1.6400e-05		0.0531	8.1670	0.2380		1.8390	0.7191	0.1554		5.1151	-3.5055	-0.6152	0.0000e+00	0.0000e+00	0.0000e+00		2.4500e-01		0.3436	6.1941		1.0769	3.9918
Gab1		0.2307	6.2148	336.5227	6.9700e-05		0.1843	9.4838	5818.0266	3.0500e-04		62.4297	0.2216	0.0401		716.2200	0.1804	0.0220		3.5201	-0.2972	-0.8636	0.0000e+00	0.0000e+00	0.0000e+00		2.3600e-03		8.7000	4.8996		94.6430	5.3691
Tmem188		0.5733	5.3814	17.7102	1.2300e-03		0.3422	2.0755	140.3322	2.9200e-02		3.6603	0.5138	0.1036		78.5524	0.2880	0.1599		4.4236	-0.8349	0.6262	0.0000e+00	0.0000e+00	0.0000e+00		3.0500e-07		1.4733	3.7499		19.1167	1.6086
Rab4a		0.2462	5.5632	244.3082	7.4900e-06		0.2684	3.7812	338.3364	8.6500e-02		50.0483	0.2347	0.0472		100.5443	0.2490	0.0726		1.0064	0.0853	0.6213	0.0000e+00	3.1500e-07	0.0000e+00		8.2200e-03		7.9752	4.2187		19.4493	2.5801
Lrrc8e		29.3486	312.1777	0.5843	9.9800e-01		36.5085	302.6122	0.3841	-1.0000e+00		0.0026	26.7657	0.0955		0.0014	32.2150	0.1146		-0.8987	0.2673	0.2639	9.9400e-23	5.3800e-23	1.4100e-19		5.0200e-01		0.0343	6.8557		0.0213	5.8483
1810029B16Rik		0.2579	4.5375	261.7862	7.7000e-03		0.2961	5.1609	242.6769	9.5600e-03		65.5995	0.2423	0.0607		52.6831	0.2783	0.0611		-0.3163	0.2000	0.0092	1.5600e-23	0.0000e+00	9.6300e-01		2.2400e-01		11.8810	2.9917		11.9079	2.6376
Unc5d		66.9137	115.8710	0.5514	1.1200e-01		0.3551	9.7106	68.6947	7.6300e-08		0.0055	41.7350	0.3701		8.2047	0.3412	0.0401		10.5507	-6.9345	-3.2079	0.0000e+00	0.0000e+00	0.0000e+00		6.5400e-01		0.1803	6.8557		1.7929	6.4807
2700029M09Rik		0.3339	4.4500	71.7191	1.1500e-04		0.3137	1.8892	53.2789	2.8600e-02		17.8680	0.3081	0.0768		31.3507	0.2664	0.1517		0.8111	-0.2100	0.9814	0.0000e+00	9.0500e-27	0.0000e+00		1.8900e-01		4.3171	2.8516		6.4199	2.1737
Adam9		0.3388	1.3406	39.6471	9.7500e-03		1.1746	63.0200	6183.4802	4.9500e-01		32.6045	0.2668	0.2125		103.7177	1.1515	0.0195		1.6695	2.1095	-3.4481	0.0000e+00	0.0000e+00	0.0000e+00		2.0300e-15		7.1805	1.6832		113.9505	1.0357
Exoc8		1.1364	5.5530	5.9520	2.0200e-07		0.2945	4.5281	303.9002	1.6600e-02		1.1525	0.9212	0.1796		76.5055	0.2745	0.0683		6.0528	-1.7466	-1.3956	0.0000e+00	0.0000e+00	0.0000e+00		5.6900e-05		0.8908	4.5638		17.2866	2.3594
Adat1		26.5615	228.9880	1.2445	3.0000e-01		6.9516	7.4016	1.6391	2.3800e-05		0.0057	23.0169	0.1225		0.3393	3.4096	0.4635		5.8851	-2.7550	1.9203	0.0000e+00	0.0000e+00	0.0000e+00		5.7600e-02		0.1027	6.8557		0.6823	3.1638
Stxbp2		0.3922	5.1515	106.5678	8.4500e-02		0.5411	5.6099	33.5305	2.7300e-02		22.7411	0.3625	0.0764		6.6703	0.4893	0.0961		-1.7695	0.4326	0.3325	0.0000e+00	0.0000e+00	0.0000e+00		1.8100e-01		6.7641	2.4119		2.6031	2.9862
Rpl18a		0.8309	3.1834	5359.6597	3.9400e-01		1.5494	3.6489	2463.3106	6.1000e-01		1778.1839	0.6554	0.2104		709.4733	1.0824	0.3010		-1.3256	0.7238	0.5170	0.0000e+00	0.0000e+00	0.0000e+00		3.2500e-02		1131.3951	0.8302		725.4066	0.6927
Slc27a1		0.2554	8.4539	177.1500	3.0100e-04		0.3124	2.2555	40.9551	2.9400e-04		23.9743	0.2472	0.0328		20.5381	0.2706	0.1335		-0.2232	0.1306	2.0271	5.0300e-11	1.2200e-11	0.0000e+00		1.8400e-02		3.4598	6.8557		4.1379	2.6278
Mef2b		0.2337	3.6157	115.3007	1.5800e-07		15.5808	109.7815	0.6077	1.0000e+00		36.8592	0.2179	0.0681		0.0067	13.5779	0.1280		-12.4274	5.9614	0.9096	0.0000e+00	0.0000e+00	0.0000e+00		6.6700e-01		4.5160	4.8026		0.0597	4.6916
Egln1		0.4733	3.3807	20.3621	1.5800e-04		0.3362	2.3193	460.7937	1.6900e-01		6.7168	0.4102	0.1310		223.0182	0.2895	0.1397		5.0532	-0.5026	0.0925	0.0000e+00	0.0000e+00	2.9600e-03		4.3200e-08		2.1162	2.9151		60.6611	1.4504
Cnot7		0.3244	5.9244	69.7500	6.0000e-06		0.2510	3.0395	300.1421	1.4100e-02		13.2869	0.3053	0.0575		111.6657	0.2298	0.0838		3.0711	-0.4099	0.5430	0.0000e+00	0.0000e+00	0.0000e+00		1.1200e-04		2.8077	4.4535		18.8076	2.8123
Brf2		0.2849	8.9519	123.1995	8.7900e-10		0.2419	3.6191	104.7542	2.0500e-04		15.8896	0.2749	0.0350		33.8562	0.2250	0.0709		1.0913	-0.2893	1.0199	0.0000e+00	0.0000e+00	0.0000e+00		2.4200e-01		2.6047	6.8557		4.6514	4.3172
Gsr		0.2018	1.4427	305.2273	4.3300e-04		0.2512	1.5848	194.9289	2.0600e-02		235.2893	0.1752	0.1317		140.8276	0.2132	0.1521		-0.7405	0.2831	0.2082	0.0000e+00	0.0000e+00	3.5400e-13		1.4600e-01		31.0200	2.3172		24.7616	1.9619
Tll1		1.1733	6.0116	6.2870	6.1900e-08		0.2921	1.6824	281.0578	1.6600e-01		1.2329	0.9705	0.1702		182.2663	0.2466	0.1555		7.2079	-1.9764	-0.1301	0.0000e+00	0.0000e+00	1.0700e-07		6.1800e-09		0.9233	3.9160		39.9842	1.5797
Wdr59		0.1969	3.7414	284.1308	1.8400e-07		0.3428	2.8600	70.2614	8.9700e-04		88.8285	0.1856	0.0571		27.3189	0.3034	0.1164		-1.7011	0.7089	1.0272	0.0000e+00	0.0000e+00	0.0000e+00		2.5800e-04		9.6020	4.7095		6.8204	2.0985
Elmod2		0.9466	4.5889	6.2544	7.9900e-03		0.3567	1.9983	35.2321	5.3900e-03		1.4770	0.7728	0.1787		19.6608	0.2990	0.1632		3.7346	-1.3699	-0.1311	0.0000e+00	0.0000e+00	6.6000e-07		2.7100e-03		0.9574	3.7657		4.6281	2.1580
Bag4		0.2325	5.0347	228.4723	6.0200e-07		0.2919	1.2034	74.7116	1.3400e-02		50.2687	0.2217	0.0480		67.9491	0.2320	0.2051		0.4348	0.0658	2.0948	0.0000e+00	7.0100e-04	0.0000e+00		6.2200e-04		7.4050	4.3334		13.4086	1.6859
Fnta		0.2098	1.9502	193.7309	1.3400e-02		0.3885	2.3374	256.6092	1.6600e-01		112.4213	0.1875	0.1063		119.2445	0.3306	0.1497		0.0850	0.8179	0.4934	3.0500e-04	0.0000e+00	0.0000e+00		1.4700e-06		15.2882	2.7343		36.4719	1.4261
Nfatc3		0.2330	2.1788	142.4199	2.9000e-04		0.4015	5.0691	275.5546	2.6200e-01		71.9527	0.2084	0.1045		60.2097	0.3693	0.0815		-0.2571	0.8254	-0.3590	7.3000e-18	0.0000e+00	0.0000e+00		5.2100e-05		11.9410	2.4374		19.4039	1.8417
Nacc1		0.2563	6.4419	176.7428	6.9200e-07		0.3490	1.6407	65.4319	1.9300e-02		31.3198	0.2456	0.0423		46.5133	0.2811	0.1971		0.5706	0.1947	2.2202	0.0000e+00	7.0900e-16	0.0000e+00		2.3900e-07		4.6939	5.3331		10.8587	1.6553
Mtap1s		0.3200	6.6419	74.5351	1.6000e-05		0.3362	3.2823	292.0984	9.4000e-01		12.9723	0.3033	0.0525		96.9538	0.3031	0.0987		2.9019	-0.0010	0.9113	0.0000e+00	4.0500e-01	0.0000e+00		8.2300e-08		2.6644	4.6783		25.7378	1.8708
Rfwd3		0.2191	2.5999	230.9334	3.4500e-05		0.2832	2.6443	82.7462	1.2100e-02		97.7327	0.2007	0.0839		34.8608	0.2535	0.1049		-1.4872	0.3368	0.3230	0.0000e+00	0.0000e+00	0.0000e+00		2.8800e-01		14.5616	2.9675		6.5337	2.7000
Mcph1		0.2106	4.7013	280.7833	1.0800e-07		0.2326	2.7308	177.6897	3.1700e-04		67.2811	0.2007	0.0474		74.3800	0.2125	0.0867		0.1447	0.0823	0.8719	1.0200e-05	6.3400e-06	0.0000e+00		6.5700e-02		8.8341	4.3894		10.4838	3.2505
Atmin		0.2250	4.5636	231.8216	5.4600e-08		0.2911	1.3336	42.5509	1.2400e-03		58.5697	0.2131	0.0527		36.2421	0.2348	0.1938		-0.6925	0.1396	1.8776	0.0000e+00	1.7700e-13	0.0000e+00		3.9800e-02		7.7960	4.2208		6.5288	1.9938
Trappc2l		0.2412	3.2783	262.9426	4.7000e-02		0.3941	2.4273	265.5567	7.2100e-01		91.1373	0.2229	0.0764		118.7907	0.3363	0.1460		0.3823	0.5936	0.9352	0.0000e+00	0.0000e+00	0.0000e+00		7.2500e-05		15.9578	2.5451		36.8677	1.3341
Prmt10		15.4778	33.0487	0.7603	1.0400e-02		0.2286	6.2001	336.2234	2.3100e-04		0.0240	10.2187	0.3139		65.8268	0.2192	0.0422		11.4223	-5.5431	-2.8961	0.0000e+00	0.0000e+00	0.0000e+00		5.6400e-02		0.2059	6.8557		8.9303	4.7916
Gtpbp3		0.3092	8.8205	120.7415	3.8900e-05		0.3354	2.5452	39.8971	1.7800e-02		16.0137	0.2973	0.0388		18.1295	0.2921	0.1302		0.1790	-0.0253	1.7469	1.0600e-09	2.6200e-02	0.0000e+00		1.0500e-01		2.9451	5.8198		3.9268	2.6508
Zfp866		0.3722	9.7188	66.5436	4.7200e-07		0.2855	6.3770	147.2780	5.2500e-04		7.8791	0.3569	0.0415		26.5194	0.2716	0.0482		1.7509	-0.3937	0.2159	0.0000e+00	0.0000e+00	2.2000e-12		6.0500e-02		1.9572	5.6702		4.8458	4.3351
Snx25		1.2227	8.9446	6.6432	3.2700e-03		0.3011	3.4318	104.9793	2.2900e-02		0.8324	1.0673	0.1274		34.3306	0.2746	0.0888		5.3660	-1.9587	-0.5211	0.0000e+00	0.0000e+00	0.0000e+00		4.7200e-03		0.7321	5.8610		7.2800	2.5301
Gpm6a		30.9175	445.9020	2.1513	9.9800e-01		16.9744	75.4556	0.3163	1.0000e+00		0.0050	28.8265	0.0682		0.0083	12.9507	0.2789		0.7275	-1.1544	2.0313	2.5300e-14	0.0000e+00	0.0000e+00		6.6700e-01		0.1271	4.9459		0.0478	4.5860
5430437P03Rik		0.2394	3.7662	271.4995	1.3200e-03		0.5275	1.8642	100.6160	3.5400e-01		81.3393	0.2235	0.0667		59.3596	0.4046	0.2325		-0.4545	0.8561	1.8024	0.0000e+00	0.0000e+00	0.0000e+00		3.9300e-07		12.9104	3.3338		22.6239	1.0601
Nudt21		0.2645	5.1600	831.2983	4.0200e-01		0.2988	6.2883	620.5965	5.8900e-01		181.6192	0.2502	0.0546		111.9386	0.2835	0.0511		-0.6982	0.1799	-0.0932	0.0000e+00	1.2800e-21	1.4600e-02		5.9200e-01		33.7010	3.2949		25.6533	2.7366
Shcbp1		0.2370	7.4978	215.2545	8.7500e-06		0.2822	8.1316	137.8303	5.5600e-07		33.8751	0.2290	0.0352		19.5619	0.2715	0.0383		-0.7922	0.2455	0.1210	0.0000e+00	0.0000e+00	6.7200e-04		5.2500e-01		4.3000	6.5394		3.2758	5.8435
Atp11a		0.3347	6.6210	81.4835	1.8100e-06		0.3660	1.7836	201.8133	2.6700e-01		13.6330	0.3170	0.0523		122.7555	0.3004	0.1786		3.1706	-0.0773	1.7719	0.0000e+00	9.3700e-05	0.0000e+00		1.2200e-08		3.1360	4.0567		33.8226	1.3671
Spcs3		0.2275	6.0159	680.6567	5.5700e-05		0.3600	5.3085	1604.8992	9.8100e-01		125.3354	0.2183	0.0399		335.1119	0.3350	0.0700		1.4188	0.6174	0.8127	0.0000e+00	0.0000e+00	0.0000e+00		4.5200e-07		19.5183	4.0072		105.4947	1.5884
Pard6a		0.2706	8.8661	154.3408	5.6300e-08		0.2857	3.7898	85.5953	2.4900e-05		20.3231	0.2618	0.0336		25.2002	0.2639	0.0768		0.3103	0.0119	1.1911	1.5600e-24	2.4500e-01	0.0000e+00		1.5900e-01		3.3099	6.1609		5.0161	3.1507
Il15		2.6813	8.8484	2.0974	1.3900e-06		0.2800	2.8849	82.6485	1.1400e-03		0.2616	1.9901	0.2431		32.6461	0.2523	0.0988		6.9634	-2.9796	-1.2998	0.0000e+00	0.0000e+00	0.0000e+00		1.8000e-02		0.4308	6.8557		6.1902	2.7279
Tnks		0.2499	4.2403	136.4624	6.2700e-06		0.3353	2.9569	153.6327	3.5900e-02		35.8530	0.2348	0.0607		56.9745	0.2984	0.1097		0.6682	0.3456	0.8529	0.0000e+00	0.0000e+00	0.0000e+00		6.7100e-05		5.3523	4.3093		15.0974	1.8181
Slc7a2		5.9888	5.8506	0.7059	4.1100e-02		0.3778	3.2262	37.7922	2.4400e-03		0.1402	2.8026	0.5186		13.2253	0.3352	0.1141		6.5596	-3.0639	-2.1849	0.0000e+00	0.0000e+00	0.0000e+00		3.1800e-02		0.3297	5.7918		3.4161	2.6896
N4bp1		0.2217	1.0870	189.0003	6.5800e-03		0.4016	3.3298	367.9295	2.2000e-01		191.5823	0.1823	0.1791		124.4482	0.3539	0.1208		-0.6224	0.9572	-0.5687	0.0000e+00	0.0000e+00	0.0000e+00		2.7700e-03		28.1029	1.9136		41.8901	1.2794
4930432K21Rik		16.0897	169.2183	1.3230	6.8800e-01		11.3894	665.0144	71.8176	5.0600e-11		0.0082	14.5513	0.0922		0.0981	10.9809	0.0190		3.5845	-0.4062	-2.2785	0.0000e+00	0.0000e+00	0.0000e+00		7.7700e-01		0.0943	6.8557		0.0000	nan
E130303B06Rik		0.7272	8.3824	13.9100	4.7300e-08		0.2464	3.4588	106.2704	2.1600e-03		1.7952	0.6647	0.0855		36.8839	0.2275	0.0778		4.3608	-1.5469	-0.1367	0.0000e+00	0.0000e+00	5.6000e-10		2.5000e-01		0.9863	5.3057		5.5895	3.5879
Csnk2a2		0.2452	3.3529	115.7552	2.4300e-05		0.3480	1.3407	68.7347	4.7200e-01		39.1294	0.2268	0.0751		57.2525	0.2719	0.2199		0.5491	0.2618	1.5505	0.0000e+00	0.0000e+00	0.0000e+00		7.2600e-06		6.0837	3.5981		13.5724	1.4369
Cdyl2		0.1839	2.3597	642.1013	7.4100e-05		0.2747	2.4592	67.6826	1.0700e-04		303.5100	0.1694	0.0783		31.1335	0.2448	0.1096		-3.2852	0.5314	0.4856	0.0000e+00	0.0000e+00	0.0000e+00		7.1700e-01		39.3350	2.7593		5.7136	2.6783
Cotl1		0.2780	5.7713	132.8152	6.2800e-04		0.3146	2.1796	77.1427	6.4800e-02		26.4692	0.2637	0.0514		39.9363	0.2722	0.1365		0.5934	0.0458	1.4090	0.0000e+00	5.6700e-03	0.0000e+00		1.5700e-03		4.4663	4.4316		8.7265	2.0759
Spata2L		27.5520	119.0181	0.3434	1.0000e+00		0.5821	11.2907	25.9667	5.3900e-05		0.0033	22.0787	0.1990		2.6501	0.5512	0.0538		9.6553	-5.3238	-1.8856	0.0000e+00	0.0000e+00	0.0000e+00		6.5400e-01		0.0456	6.8557		1.0791	6.4807
2610019F03Rik		0.2145	3.0567	153.9377	1.9800e-07		0.3040	2.3112	38.3640	3.3800e-03		58.0175	0.1989	0.0733		18.4887	0.2658	0.1247		-1.6498	0.4181	0.7673	0.0000e+00	0.0000e+00	0.0000e+00		2.5700e-01		6.3973	4.4737		3.5322	2.8446
Mtss1l		6.5629	12.3344	1.4446	3.1000e-03		0.2593	2.6646	126.7835	1.0300e-03		0.1235	4.1051	0.3549		53.4923	0.2339	0.0978		8.7587	-4.1337	-1.8588	0.0000e+00	0.0000e+00	0.0000e+00		4.5900e-03		0.4445	5.3536		9.7105	2.6000
Gabarapl2		0.2215	1.9831	143.0117	6.1600e-05		0.5017	3.1424	217.1439	4.7900e-01		82.7662	0.1965	0.1138		76.0581	0.4268	0.1505		-0.1219	1.1187	0.4034	9.8700e-05	0.0000e+00	0.0000e+00		1.1300e-09		11.2530	2.7858		29.8326	1.3069
Thap11		0.3669	5.1692	44.8278	5.0300e-07		0.2943	1.7095	298.0195	1.9000e-02		9.7948	0.3405	0.0726		188.7735	0.2488	0.1536		4.2685	-0.4525	1.0817	0.0000e+00	0.0000e+00	0.0000e+00		1.2100e-07		2.4647	3.7547		42.0597	1.6275
Rwdd4a		0.1958	5.6969	553.4233	2.2900e-06		0.3378	2.4160	121.2794	2.4400e-02		114.6962	0.1883	0.0384		55.6535	0.2933	0.1313		-1.0433	0.6394	1.7742	0.0000e+00	0.0000e+00	0.0000e+00		8.4800e-05		11.9021	5.7748		13.7085	1.8221
Ctcf		0.2308	2.3052	170.9604	3.1500e-05		0.4025	2.3982	161.2688	3.4900e-01		81.1024	0.2080	0.0979		74.6104	0.3403	0.1554		-0.1204	0.7104	0.6674	1.0200e-05	0.0000e+00	0.0000e+00		2.6200e-05		13.2188	2.6218		22.9906	1.4948
Dync1li2		0.3204	3.3204	144.4029	4.8400e-02		0.7309	4.0386	528.1130	9.6300e-01		48.6855	0.2896	0.0972		142.8024	0.6105	0.1657		1.5525	1.0760	0.7687	0.0000e+00	0.0000e+00	0.0000e+00		1.5000e-10		11.4263	2.2065		83.1529	0.9484
Tomm20		0.3057	4.6351	1693.1488	1.8100e-01		0.9994	3.7227	548.0387	9.8200e-01		401.2435	0.2853	0.0673		163.9619	0.7737	0.2290		-1.2911	1.4391	1.7669	0.0000e+00	0.0000e+00	0.0000e+00		4.3300e-05		98.1919	2.2361		116.0500	0.8584
Slc35e1		0.3277	2.7200	44.6487	9.6700e-06		0.3511	3.2852	281.0257	8.0200e-02		18.4954	0.2894	0.1172		95.3836	0.3148	0.1045		2.3666	0.1217	-0.1648	0.0000e+00	4.7300e-09	2.2100e-07		2.6500e-06		4.0719	2.6262		24.7183	1.9528
Def8		0.4557	4.2588	23.8804	7.0300e-04		0.3326	2.1443	96.5628	1.1400e-01		6.3481	0.4080	0.1045		49.3303	0.2854	0.1419		2.9581	-0.5159	0.4411	0.0000e+00	0.0000e+00	0.0000e+00		4.1200e-04		1.9633	3.2595		12.1003	1.7971
Hook3		0.1702	2.8057	955.0945	7.3500e-03		0.6989	5.1752	510.8660	1.8800e-01		394.6031	0.1593	0.0653		105.9886	0.6099	0.1269		-1.8965	1.9373	0.9593	0.0000e+00	0.0000e+00	0.0000e+00		6.0300e-13		40.6152	3.9577		60.0400	1.1595
Itfg1		0.3116	2.5412	37.6511	1.1800e-06		0.3981	1.8047	220.9905	2.8400e-01		16.8554	0.2746	0.1201		133.0578	0.3229	0.1892		2.9808	0.2336	0.6552	0.0000e+00	0.0000e+00	0.0000e+00		4.5000e-10		3.2663	3.0206		39.0397	1.3252
Tm2d2		0.1759	1.4087	977.4574	5.4000e-02		0.5849	4.5937	860.3050	8.3000e-01		779.8424	0.1548	0.1202		199.4345	0.5162	0.1172		-1.9673	1.7377	-0.0363	0.0000e+00	0.0000e+00	1.4000e-02		2.8000e-07		84.2041	2.6648		102.4745	1.0770
Cherp		0.2818	5.6761	172.9989	9.9200e-05		0.2565	4.3770	1542.1526	9.6900e-02		35.1354	0.2667	0.0546		395.7350	0.2407	0.0623		3.4935	-0.1484	0.1904	0.0000e+00	9.8300e-18	4.4300e-08		4.5100e-06		6.8253	3.5473		75.2272	2.6427
Txnl4b		12.7288	10.3023	0.6429	2.1600e-02		0.4343	5.6704	30.8218	3.3300e-05		0.1074	5.4226	0.5880		6.3379	0.4001	0.0796		5.8830	-3.7607	-2.8850	0.0000e+00	0.0000e+00	0.0000e+00		3.8100e-01		0.3532	4.0302		1.8375	3.9856
Rnf150		7.4678	8.1760	0.9077	1.9300e-01		0.2938	2.7038	314.7242	5.7300e-02		0.1576	3.6666	0.5012		129.4724	0.2630	0.1062		9.6821	-3.8012	-2.2381	0.0000e+00	0.0000e+00	0.0000e+00		6.3600e-07		0.4038	4.4980		28.6990	1.9555
Cc2d1a		62.4839	317.4612	0.4388	1.0000e+00		0.2511	4.5389	281.5976	1.0800e-02		0.0014	52.0343	0.1663		71.4416	0.2362	0.0594		15.6391	-7.7830	-1.4860	0.0000e+00	0.0000e+00	0.0000e+00		4.0300e-04		0.0514	6.8557		12.1380	3.3587
Cmtm3		0.3442	1.8686	29.4610	6.0000e-04		0.5351	5.5173	424.3002	2.3400e-02		17.8012	0.2865	0.1687		84.0898	0.4829	0.0976		2.2400	0.7535	-0.7897	0.0000e+00	0.0000e+00	0.0000e+00		2.4200e-09		3.8596	2.2683		40.0146	1.0693
Adrb3		2.2561	9.7964	3.0638	1.3300e-03		27.9615	230.7677	0.0364	-1.0000e+00		0.3707	1.7642	0.2145		0.0001	23.9588	0.1236		-11.8089	3.7635	-0.7957	0.0000e+00	0.0000e+00	0.0000e+00		7.7700e-01		0.5492	6.8557		0.0000	nan
Arhgef10		0.5816	6.4989	17.3477	4.2400e-06		0.3079	2.3665	75.7111	9.8400e-03		2.9963	0.5302	0.0891		35.6141	0.2695	0.1250		3.5712	-0.9763	0.4879	0.0000e+00	0.0000e+00	0.0000e+00		1.1200e-03		1.2017	4.5569		7.8012	2.1829
Psmb10		0.2441	3.1092	136.3032	1.7900e-06		0.3103	2.4899	97.2798	6.0400e-03		50.4476	0.2244	0.0819		43.9963	0.2724	0.1223		-0.1974	0.2793	0.5781	2.6400e-09	0.0000e+00	0.0000e+00		7.9200e-03		7.6468	3.2764		9.4974	2.1968
Fam32a		0.3272	2.7817	93.7329	1.7500e-01		0.5176	1.1463	140.2709	8.3400e-01		36.9593	0.2905	0.1122		132.7034	0.3527	0.3182		1.8442	0.2796	1.5041	0.0000e+00	0.0000e+00	0.0000e+00		4.6600e-08		8.9074	2.1013		43.2899	0.9969
Dus2l		0.5176	9.3520	29.2056	7.9800e-04		0.3152	3.6239	60.5621	7.4300e-04		3.4818	0.4879	0.0573		19.0761	0.2865	0.0921		2.4539	-0.7679	0.6863	0.0000e+00	0.0000e+00	0.0000e+00		9.8000e-02		1.2826	5.6789		4.2085	2.9448
Galns		17.6014	59.7108	1.7184	1.2400e-02		0.2587	3.2737	177.0582	3.4900e-02		0.0317	13.3512	0.2425		59.4848	0.2379	0.0791		10.8734	-5.8106	-1.6167	0.0000e+00	0.0000e+00	0.0000e+00		4.3500e-03		0.3752	5.0811		10.6918	2.8158
Klhl2		0.2087	6.2479	300.4388	1.5100e-06		0.3471	3.7157	75.6674	1.3700e-03		56.0290	0.2010	0.0369		23.2158	0.3144	0.0953		-1.2711	0.6456	1.3689	0.0000e+00	0.0000e+00	0.0000e+00		5.8100e-04		6.1128	6.3200		5.6968	2.5250
Rab8a		0.2195	6.9503	302.9868	4.1300e-07		0.4662	2.7188	224.4885	8.5200e-01		49.9907	0.2118	0.0344		90.0843	0.3940	0.1555		0.8496	0.8953	2.1752	0.0000e+00	0.0000e+00	0.0000e+00		3.8500e-13		5.8976	6.3783		32.7511	1.3436
Hmgb2		0.2446	1.8100	7608.6135	2.5200e-01		0.3892	8.3373	429.7337	5.2300e-02		4512.1406	0.2141	0.1240		58.0274	0.3701	0.0505		-6.2809	0.7897	-1.2949	0.0000e+00	0.0000e+00	0.0000e+00		4.6600e-06		955.9756	1.5510		17.5516	2.6560
AI429214		0.2653	8.5626	152.3980	2.8900e-06		0.2940	4.0760	61.4573	3.3300e-05		20.1150	0.2563	0.0337		17.0406	0.2723	0.0742		-0.2393	0.0872	1.1377	6.8600e-14	1.1400e-07	0.0000e+00		3.5800e-01		3.0529	6.8557		3.0203	4.1579
Rad23a		0.3109	1.8331	50.1741	2.5400e-04		0.5881	9.4254	347.0057	1.3600e-01		30.1501	0.2627	0.1556		39.0973	0.5518	0.0615		0.3749	1.0706	-1.3395	0.0000e+00	0.0000e+00	0.0000e+00		1.4100e-06		6.4038	2.1223		20.7317	1.5026
Slc12a4		0.3651	3.9932	53.6052	1.0300e-04		0.4091	2.6330	388.0310	4.2300e-01		14.9613	0.3325	0.0906		159.8210	0.3514	0.1410		3.4171	0.0800	0.6380	0.0000e+00	2.6600e-07	0.0000e+00		2.6300e-09		3.8040	2.8880		52.4577	1.3515
Cdh3		0.2512	2.9115	101.0697	5.2000e-04		0.2463	4.6510	540.3889	1.6800e-02		39.9224	0.2290	0.0888		131.1259	0.2328	0.0549		1.7157	0.0239	-0.6936	0.0000e+00	2.3300e-01	0.0000e+00		8.9400e-03		6.0907	3.3992		24.2868	2.8123
Rspry1		0.3369	3.2618	41.8068	3.1000e-06		0.3424	4.1154	246.5969	1.8800e-01		14.3411	0.3029	0.1021		67.5653	0.3128	0.0871		2.2361	0.0465	-0.2285	0.0000e+00	6.7600e-03	5.3400e-15		2.4500e-06		3.2218	3.1051		17.9884	2.1076
Pgpep1		0.2300	4.8666	245.5600	7.1600e-06		0.3056	4.5249	269.0121	5.9600e-02		57.2998	0.2186	0.0500		67.6511	0.2842	0.0706		0.2396	0.3786	0.4988	4.4700e-12	0.0000e+00	0.0000e+00		5.7900e-04		7.5765	4.6359		15.8381	2.3901
Fam65a		0.4005	4.1026	32.6346	2.6700e-09		0.4901	3.8166	229.2618	1.7400e-01		8.8552	0.3619	0.0965		67.1403	0.4277	0.1294		2.9226	0.2412	0.4242	0.0000e+00	0.0000e+00	0.0000e+00		1.3500e-10		2.4043	3.4138		26.0334	1.3306
D8Ertd82e		0.2434	8.0271	205.1123	1.4600e-09		0.2232	2.0232	122.1092	1.3200e-05		30.8087	0.2347	0.0350		69.5613	0.1986	0.1104		1.1749	-0.2409	1.6593	0.0000e+00	0.0000e+00	0.0000e+00		1.0000e-01		4.1331	6.3619		9.4929	2.9615
Mfhas1		49.4326	151.6923	0.6422	4.6700e-01		0.3213	2.2023	128.7290	7.0300e-02		0.0043	36.9269	0.2493		64.2021	0.2777	0.1358		13.8694	-7.0550	-0.8769	0.0000e+00	0.0000e+00	0.0000e+00		1.0900e-07		0.1340	6.8557		15.3173	1.8042
Zfp319		0.9929	9.9890	10.0472	1.0700e-08		0.3527	4.0651	89.9386	1.8600e-03		1.1178	0.8952	0.0967		24.6166	0.3226	0.0865		4.4610	-1.4727	-0.1621	0.0000e+00	0.0000e+00	1.2500e-10		7.3600e-05		0.7998	6.3086		6.2688	2.5245
Arrdc2		0.3585	10.9580	74.1990	9.5000e-09		1.1022	9.8584	7.8135	5.1600e-08		7.6418	0.3458	0.0347		0.8610	0.9748	0.1127		-3.1497	1.4950	1.6988	0.0000e+00	0.0000e+00	0.0000e+00		6.5400e-01		1.7332	6.8557		0.6993	6.4807
Sfrp1		0.1903	3.8302	476.1216	1.7900e-06		0.2594	4.7424	576.2995	1.2700e-01		138.6858	0.1806	0.0519		139.8286	0.2445	0.0585		0.0118	0.4375	0.1725	3.3200e-01	0.0000e+00	6.5200e-09		1.2700e-03		15.6860	4.3783		25.5277	2.8664
Prmt7		0.3033	8.3098	114.2538	1.0500e-06		0.2993	2.1377	42.0927	1.5100e-02		15.5675	0.2916	0.0394		22.6646	0.2591	0.1354		0.5419	-0.1704	1.7795	0.0000e+00	8.0600e-20	0.0000e+00		1.0600e-01		3.0529	5.2693		4.2678	2.6313
Ankrd11		0.2851	7.2751	1270.3541	4.5300e-02		0.5973	1.7697	321.7528	6.6800e-01		195.8105	0.2733	0.0422		196.1746	0.4403	0.2627		0.0027	0.6879	2.6396	1.3500e-02	0.0000e+00	0.0000e+00		6.2500e-05		45.0264	2.6745		83.1779	0.9249
Lig4		20.6631	196.9889	2.8365	6.6900e-02		0.3343	3.8508	66.9415	4.9400e-03		0.0187	18.5755	0.1032		19.3170	0.3050	0.0887		10.0101	-5.9286	-0.2183	0.0000e+00	0.0000e+00	1.2000e-17		2.2900e-03		0.2546	6.8557		4.6662	2.6503
Gins2		0.2741	3.4731	243.7445	2.0300e-03		0.3914	4.7045	84.6005	5.4800e-03		77.9216	0.2522	0.0799		19.8985	0.3585	0.0834		-1.9694	0.5075	0.0626	0.0000e+00	0.0000e+00	4.0400e-02		2.3400e-01		17.0138	2.1392		5.7869	2.4756
Nutf2		0.4804	3.4780	544.3258	4.3700e-01		0.4994	20.9663	3248.7173	3.8000e-01		166.2771	0.4201	0.1264		170.7880	0.4870	0.0254		0.0386	0.2131	-2.3131	2.6300e-02	0.0000e+00	0.0000e+00		5.3600e-01		68.4584	1.2643		74.7850	2.3844
Npy1r		1.2798	9.6594	7.0943	1.3100e-04		0.4312	5.5582	30.6354	1.0900e-03		0.8324	1.1213	0.1172		6.2519	0.3968	0.0802		2.9089	-1.4988	-0.5473	0.0000e+00	0.0000e+00	0.0000e+00		2.4600e-01		0.7216	6.3760		1.8062	4.0803
Klhl36		2.4308	10.9240	3.0869	4.2700e-05		0.3985	4.7342	32.3600	9.8000e-05		0.3203	1.9479	0.1944		7.5273	0.3647	0.0837		4.5546	-2.4171	-1.2164	0.0000e+00	0.0000e+00	0.0000e+00		1.5600e-01		0.5266	6.8557		2.0579	3.7018
Ankle1		76.7645	216.3011	0.2784	-1.0000e+00		203.7234	5.1483	0.1703	8.7500e-01		0.0013	55.4259	0.2619		0.0648	4.9517	0.9714		5.6387	-3.4846	1.8911	0.0000e+00	0.0000e+00	0.0000e+00		5.0200e-01		0.0495	6.8557		0.1365	5.2173
Mthfsd		20.5695	28.0598	1.1097	1.4900e-03		0.2974	1.8131	94.8758	1.0500e-02		0.0389	10.7718	0.4195		59.5786	0.2518	0.1539		10.5824	-5.4189	-1.4465	0.0000e+00	0.0000e+00	0.0000e+00		5.7000e-05		0.3751	5.1353		12.3627	1.9099
Slc38a7		0.3489	4.5423	49.1604	7.5800e-06		0.3370	3.3602	96.6115	1.2200e-02		12.2201	0.3217	0.0790		32.1959	0.3031	0.1007		1.3976	-0.0859	0.3491	0.0000e+00	1.2700e-06	0.0000e+00		5.9400e-03		2.8911	3.5326		7.9428	2.2926
Gm1943		0.2148	1.9151	151.9049	1.1300e-04		0.5173	4.1215	21.9631	2.2100e-02		88.1140	0.1915	0.1092		6.0340	0.4539	0.1234		-3.8682	1.2450	0.1759	0.0000e+00	0.0000e+00	2.1600e-09		4.5600e-01		13.2606	2.5113		2.2579	2.6784
Kbtbd11		81.8133	427.9639	0.9732	4.7300e-01		31.2746	148.0845	0.5077	8.8000e-01		0.0023	67.5858	0.1678		0.0035	25.2997	0.1807		0.6247	-1.4176	0.1066	0.0000e+00	0.0000e+00	6.9200e-08		6.5400e-01		0.1250	6.8557		0.0602	6.4807
Palld		0.4086	2.4598	24.5075	7.1200e-05		0.5251	2.5035	283.3337	8.3900e-01		11.2146	0.3463	0.1545		124.9669	0.4279	0.1852		3.4781	0.3051	0.2614	0.0000e+00	0.0000e+00	4.7500e-26		2.5400e-11		3.1172	2.2400		50.3444	1.1056
Fhod1		0.5398	9.2641	30.4914	3.3600e-05		0.2772	2.9096	134.8485	3.4500e-01		3.5866	0.5077	0.0592		50.9950	0.2515	0.0940		3.8297	-1.0134	0.6677	0.0000e+00	0.0000e+00	0.0000e+00		1.0700e-03		1.3886	5.2085		10.1789	2.5344
Gm16378		0.2591	2.6388	215.6267	1.5400e-01		0.7954	4.4032	266.8301	6.8200e-01		94.1739	0.2337	0.0999		66.4912	0.6668	0.1627		-0.5022	1.5127	0.7029	0.0000e+00	0.0000e+00	0.0000e+00		2.1500e-09		15.4681	2.7089		40.5777	1.1088
Rpgrip1l		1.9639	6.0529	3.2397	4.1400e-06		0.3200	2.0199	47.6185	6.2900e-03		0.5965	1.4093	0.2579		26.7917	0.2724	0.1494		5.4891	-2.3710	-0.7880	0.0000e+00	0.0000e+00	0.0000e+00		9.1000e-03		0.6806	4.5092		5.7670	2.1572
E2f4		0.3590	7.1398	73.9097	1.5400e-04		0.4190	1.5116	56.8048	1.1300e-01		11.2534	0.3402	0.0517		41.3326	0.3234	0.2278		1.8769	-0.0731	2.1395	0.0000e+00	8.8500e-07	0.0000e+00		1.1300e-06		2.7570	4.4184		12.3503	1.3028
Samd1		0.3826	4.4870	31.0092	2.9700e-05		0.7025	5.3043	19.8127	2.3700e-03		7.8025	0.3500	0.0857		4.1788	0.6107	0.1316		-0.9009	0.8030	0.6192	0.0000e+00	0.0000e+00	0.0000e+00		2.7000e-04		1.9648	4.0335		2.2353	2.3403
Fat1		0.4503	2.6109	289.3878	1.0100e-01		0.9574	2.3362	2011.8476	5.8900e-01		119.7550	0.3809	0.1546		907.9758	0.6752	0.2943		2.9226	0.8259	0.9293	0.0000e+00	0.0000e+00	0.0000e+00		5.9400e-14		40.6077	1.3674		598.6903	0.7308
Pcm1		0.2271	3.4243	263.7005	1.3900e-04		0.6102	4.7006	235.5293	6.9300e-01		86.0758	0.2116	0.0682		55.5454	0.5335	0.1276		-0.6319	1.3338	0.9041	0.0000e+00	0.0000e+00	0.0000e+00		6.9300e-08		13.9483	2.9210		27.9969	1.1566
Nup93		0.2471	4.3213	167.1007	1.1500e-03		0.3354	6.0168	297.8341	3.9100e-01		43.3458	0.2324	0.0595		53.9350	0.3166	0.0565		0.3153	0.4460	-0.0751	9.8900e-26	0.0000e+00	4.1800e-03		3.0500e-04		6.3892	4.2832		14.1953	2.6243
Mpv17l2		0.2917	5.3106	125.4247	5.1500e-06		0.3954	1.7841	169.3734	4.6800e-01		26.4197	0.2750	0.0571		109.3390	0.3168	0.2026		2.0491	0.2044	1.8258	0.0000e+00	4.9700e-21	0.0000e+00		2.8400e-08		5.2221	3.7079		30.6703	1.3265
Dcaf15		0.3049	6.9941	92.8432	2.2700e-08		0.3101	2.1512	40.6901	1.7400e-05		15.1805	0.2909	0.0466		21.2268	0.2680	0.1357		0.4837	-0.1185	1.5418	0.0000e+00	2.0400e-09	0.0000e+00		1.0600e-01		2.9866	4.8524		4.1455	2.6229
Zswim4		0.2291	4.0400	121.7046	1.6000e-07		0.2557	4.8424	156.2593	2.3900e-05		34.6455	0.2151	0.0604		37.5291	0.2414	0.0564		0.1153	0.1664	-0.0970	2.1000e-02	5.9000e-18	2.3400e-03		1.0100e-01		4.5063	4.8017		6.0346	3.8968
Tubgcp3		9.3628	9.0403	1.3415	6.9500e-06		1.5884	4.4256	4.1848	6.3200e-06		0.2427	4.0162	0.5280		1.0777	1.1210	0.2847		2.1506	-1.8410	-0.8911	0.0000e+00	0.0000e+00	0.0000e+00		1.7100e-01		0.6075	3.5111		1.0146	2.8125
Slc25a4		0.3704	1.3127	137.4370	3.2200e-01		1.0983	5.9423	1936.7926	4.0200e-01		113.8539	0.2854	0.2305		354.2234	0.9178	0.1654		1.6375	1.6851	-0.4787	0.0000e+00	0.0000e+00	0.0000e+00		8.5600e-14		30.4131	1.2334		305.8717	0.8839
Zdhhc1		17.9099	51.4244	1.9292	5.0000e-05		0.2206	5.0817	726.6920	2.8000e-03		0.0418	13.0785	0.2571		165.2302	0.2102	0.0470		11.9476	-5.9591	-2.4501	0.0000e+00	0.0000e+00	0.0000e+00		7.9700e-04		0.4446	4.4688		21.7018	4.2590
Insr		0.4471	3.3201	19.1449	2.5300e-08		0.2800	3.7033	303.3490	6.1800e-02		6.3889	0.3894	0.1290		90.7449	0.2585	0.0767		3.8282	-0.5912	-0.7504	0.0000e+00	0.0000e+00	0.0000e+00		3.3500e-04		1.9843	2.9849		19.0620	2.3023
Zfp42		0.3781	2.1908	944.3400	4.0400e-01		0.6106	4.1411	16.1240	6.1400e-02		464.7962	0.3198	0.1547		4.2487	0.5257	0.1368		-6.7734	0.7173	-0.1781	0.0000e+00	0.0000e+00	2.6500e-13		6.6000e-09		144.9507	1.2011		1.8734	2.6462
Dand5		0.4912	4.5402	18.8214	1.0800e-03		0.3747	4.6964	40.0591	6.1100e-03		4.5950	0.4407	0.1032		9.6836	0.3443	0.0817		1.0755	-0.3561	-0.3371	0.0000e+00	0.0000e+00	0.0000e+00		5.4800e-01		1.5380	3.7023		2.4933	3.4356
Atp6v1b2		0.1668	3.5765	2355.4940	5.3700e-03		0.4271	2.3247	236.4123	2.1900e-01		752.8754	0.1584	0.0501		112.7916	0.3559	0.1682		-2.7388	1.1678	1.7487	0.0000e+00	0.0000e+00	0.0000e+00		5.9000e-05		73.6059	4.4407		37.7856	1.2617
Lphn1		0.3518	4.0961	50.0235	1.7500e-04		0.3940	6.3378	577.5297	2.4100e-01		13.6532	0.3212	0.0873		104.2632	0.3672	0.0676		2.9329	0.1931	-0.3692	0.0000e+00	2.0900e-20	0.0000e+00		1.5400e-08		3.2590	3.2518		33.1746	1.8943
Gas8		1.0275	10.3809	9.8877	2.0400e-05		0.3649	5.9995	74.6268	2.8100e-05		1.0378	0.9214	0.0980		13.9640	0.3419	0.0633		3.7500	-1.4303	-0.6315	0.0000e+00	0.0000e+00	0.0000e+00		9.7200e-03		0.7725	6.6261		3.6008	3.5378
Ddx39		0.2350	1.8102	174.2899	7.6000e-04		0.2873	3.4686	333.2864	7.5200e-03		105.4217	0.2064	0.1227		111.0761	0.2611	0.0906		0.0754	0.3395	-0.4379	1.7300e-02	0.0000e+00	0.0000e+00		9.0200e-02		18.3328	2.1091		23.5178	2.2760
Ap1m1		0.2523	7.3536	299.8444	2.5900e-02		0.3150	6.0219	814.3929	1.6600e-01		49.0176	0.2425	0.0394		153.8125	0.2973	0.0576		1.6498	0.2941	0.5488	0.0000e+00	0.0000e+00	0.0000e+00		1.7400e-06		7.4020	4.8528		38.0500	2.4567
Gnao1		0.3754	8.9993	61.6865	7.2600e-10		0.3362	4.5996	79.7972	6.0800e-07		7.6525	0.3585	0.0440		19.8787	0.3109	0.0763		1.3772	-0.2059	0.7936	0.0000e+00	1.5800e-22	0.0000e+00		3.5000e-02		1.9349	5.3165		4.7060	2.9317
Klhl26		0.2812	4.9708	110.8462	7.0100e-05		0.3495	3.3306	205.7809	4.5000e-01		25.2674	0.2644	0.0599		69.4043	0.3113	0.1097		1.4577	0.2354	0.8735	0.0000e+00	0.0000e+00	0.0000e+00		1.3100e-05		4.7983	3.6335		20.2197	1.5681
Cdc16		0.2630	6.5472	207.2090	3.2200e-07		0.3498	2.7789	316.1989	2.7900e-01		36.9911	0.2513	0.0443		125.8883	0.3074	0.1220		1.7669	0.2906	1.4610	0.0000e+00	0.0000e+00	0.0000e+00		3.5200e-07		5.6141	4.9186		34.9664	1.5870
Erlin2		0.4691	5.1109	21.5945	1.0400e-06		0.3582	2.8588	155.7920	7.3800e-02		4.8647	0.4263	0.0935		60.3731	0.3151	0.1205		3.6335	-0.4364	0.3659	0.0000e+00	0.0000e+00	0.0000e+00		2.8800e-06		1.5763	3.7472		17.4309	1.6444
Urb2		0.1632	5.7872	1254.1338	1.0500e-05		0.2796	4.5166	120.6003	3.9300e-04		261.6854	0.1578	0.0333		30.8171	0.2611	0.0663		-3.0860	0.7265	0.9943	0.0000e+00	0.0000e+00	0.0000e+00		3.8300e-02		22.4448	6.3619		5.5007	3.7418
Snora68		16.7241	19.6916	0.5457	6.6900e-02		69.0651	495.5728	0.4303	1.0000e+00		0.0458	8.5592	0.4936		0.0009	60.1341	0.1273		-5.6693	2.8126	-1.9549	0.0000e+00	0.0000e+00	0.0000e+00		6.5400e-01		0.2350	6.8557		0.0279	6.4807
Casp3		1.0464	10.0473	8.8305	3.2200e-06		0.2342	5.2857	364.8458	2.4800e-07		0.9735	0.9380	0.1031		79.4099	0.2230	0.0482		6.3500	-2.0724	-1.0966	0.0000e+00	0.0000e+00	0.0000e+00		2.3100e-03		0.7602	6.4488		11.9427	3.9650
Myst3		0.1931	4.2991	689.1744	1.7100e-04		0.3584	1.6514	121.4811	1.5400e-01		181.6884	0.1840	0.0476		82.7896	0.2893	0.1942		-1.1339	0.6529	2.0293	0.0000e+00	0.0000e+00	0.0000e+00		2.7900e-05		21.3131	4.3438		20.9753	1.4614
Ccdc102a		24.4090	119.6017	1.4441	1.0800e-02		0.3278	4.5124	135.3817	6.8000e-02		0.0124	20.0384	0.1685		33.9236	0.3031	0.0757		11.4223	-6.0470	-1.1540	0.0000e+00	0.0000e+00	0.0000e+00		2.8600e-05		0.2123	4.9649		7.8987	2.7135
Bst2		0.2500	2.7961	169.3814	3.7900e-03		0.4290	2.8012	27.0996	2.9400e-02		67.9765	0.2276	0.0900		10.6655	0.3681	0.1425		-2.6721	0.6932	0.6626	0.0000e+00	0.0000e+00	0.0000e+00		6.9000e-01		12.0855	2.5634		3.0665	2.4916
Dok4		0.1756	5.4647	739.8427	4.2500e-07		0.5687	2.8866	13.6712	6.3400e-03		156.0926	0.1693	0.0355		5.3469	0.4700	0.1757		-4.8676	1.4732	2.3062	0.0000e+00	0.0000e+00	0.0000e+00		1.1000e-02		14.0074	6.4580		2.0684	2.2941
Triml2		0.2327	4.1194	195.4537	5.2300e-10		30.3985	217.3423	0.2812	1.0000e+00		54.0516	0.2187	0.0604		0.0015	26.5596	0.1247		-15.1159	6.9244	1.0451	0.0000e+00	0.0000e+00	0.0000e+00		8.1200e-01		8.4436	3.5952		0.0152	6.4807
Sh2d4a		0.3340	9.9515	83.1850	1.0800e-07		0.7738	5.1769	9.6483	5.4300e-04		9.7022	0.3216	0.0367		2.0508	0.6637	0.1398		-2.2421	1.0453	1.9305	0.0000e+00	0.0000e+00	0.0000e+00		2.4200e-01		1.9162	6.8557		1.1191	3.9708
Dda1		0.2844	6.5198	326.5223	1.2500e-01		0.8725	2.6692	258.0562	4.4000e-01		55.9482	0.2714	0.0463		104.0104	0.6512	0.2532		0.8946	1.2629	2.4528	0.0000e+00	0.0000e+00	0.0000e+00		5.6400e-13		11.2842	3.4470		63.8291	0.8816
Rbpms		0.2411	2.5747	332.9516	1.5700e-02		0.3129	1.6198	99.2076	8.9700e-02		142.6024	0.2188	0.0924		67.7474	0.2591	0.1717		-1.0738	0.2441	0.8931	0.0000e+00	0.0000e+00	0.0000e+00		2.3100e-01		25.5786	2.3318		15.1403	1.6948
0610038B21Rik		101.1100	422.0015	0.2867	6.8800e-01		1.0590	10.6951	8.7684	5.7800e-06		0.0007	81.0816	0.1924		0.8819	0.9503	0.1010		10.3430	-6.4149	-0.9297	0.0000e+00	0.0000e+00	0.0000e+00		6.5400e-01		0.0343	6.8557		0.7025	6.4807
Dcun1d2		16.3845	218.0654	2.0413	9.9900e-01		0.3622	2.5187	36.6858	2.1400e-04		0.0097	15.1627	0.0736		16.4901	0.3120	0.1394		10.7258	-5.6028	0.9204	0.0000e+00	0.0000e+00	0.0000e+00		2.1800e-03		0.1241	6.8557		4.1078	2.2987
Eif4ebp1		0.4057	7.5575	2038.4023	3.5700e-01		0.6107	7.8462	1907.3370	1.7100e-01		309.1748	0.3804	0.0631		261.8968	0.5643	0.0760		-0.2394	0.5690	0.2681	2.6400e-13	0.0000e+00	0.0000e+00		2.8300e-02		101.1015	2.0565		144.0575	1.2536
Setd6		0.2374	4.8587	242.4372	2.6200e-04		0.4231	4.0095	28.0888	3.5200e-04		56.7478	0.2252	0.0517		8.1312	0.3784	0.1073		-2.8030	0.7489	1.0527	0.0000e+00	0.0000e+00	0.0000e+00		7.4600e-01		8.2308	4.2486		2.2893	3.1653
Zc3h18		0.2284	1.8496	145.5454	1.0800e-03		0.4737	3.8671	204.1335	7.4200e-01		87.4462	0.2012	0.1193		58.3845	0.4181	0.1189		-0.5828	1.0551	-0.0052	0.0000e+00	0.0000e+00	4.5100e-01		4.3200e-07		13.8881	2.4319		21.4120	1.5688
Slc9a5		12.8709	51.8587	0.5915	9.1400e-01		0.3570	5.3495	67.7124	1.0300e-02		0.0126	10.0818	0.2126		14.2972	0.3329	0.0688		10.1485	-4.9206	-1.6275	0.0000e+00	0.0000e+00	0.0000e+00		9.3900e-03		0.0905	6.8557		3.4914	3.5001
6820431F20Rik		0.2427	1.6543	2260.0943	2.3600e-01		0.5361	4.4460	827.7236	8.6500e-01		1465.5488	0.2103	0.1331		204.1506	0.4746	0.1153		-2.8437	1.1744	-0.2072	0.0000e+00	0.0000e+00	2.2200e-20		6.3700e-02		268.5986	1.8236		89.4590	1.3605
Erich1		0.2760	3.3997	110.9844	2.8100e-04		0.2859	1.3060	97.7744	1.2600e-01		37.6600	0.2525	0.0857		82.9284	0.2314	0.1905		1.1388	-0.1257	1.1519	0.0000e+00	2.3700e-11	0.0000e+00		6.0000e-03		7.0920	2.9185		16.0277	1.7139
Irf2bp2		0.3138	5.2605	124.2693	1.9700e-04		0.5392	4.4943	585.9837	9.2300e-01		26.4723	0.2944	0.0618		139.7695	0.4784	0.1129		2.4005	0.7003	0.8699	0.0000e+00	0.0000e+00	0.0000e+00		4.9000e-11		5.8086	3.2091		64.1840	1.2659
Ano8		9.1241	42.2584	1.4411	1.1200e-01		0.3001	9.2983	125.2066	1.7600e-09		0.0480	6.9996	0.2243		15.9727	0.2889	0.0372		8.3793	-4.5985	-2.5910	0.0000e+00	0.0000e+00	0.0000e+00		1.5700e-01		0.2403	6.8557		2.9408	5.8489
Pdf		0.2673	5.5192	126.5988	9.5000e-05		0.2638	2.4929	128.7478	3.2200e-04		26.2802	0.2537	0.0518		57.5420	0.2365	0.1030		1.1306	-0.1011	0.9923	0.0000e+00	5.8500e-10	0.0000e+00		1.9800e-02		4.3342	4.5448		10.5589	2.4658
Chtf8		0.4719	4.9844	22.8761	1.3200e-03		0.2870	3.0863	198.7712	1.8000e-01		4.9594	0.4281	0.0925		73.9889	0.2602	0.0951		3.8991	-0.7183	0.0412	0.0000e+00	0.0000e+00	1.9500e-01		3.7800e-05		1.6575	3.6869		15.4149	2.3118
Asf1b		0.2006	2.6924	298.4422	3.2200e-04		0.2911	3.4636	72.4636	5.0900e-07		125.3499	0.1854	0.0762		24.4051	0.2654	0.0890		-2.3607	0.5173	0.2232	0.0000e+00	0.0000e+00	3.9600e-11		8.2400e-01		16.3636	3.1140		4.5577	3.2092
D10627		0.1822	3.4485	634.2236	3.5100e-04		0.3437	2.6117	40.3144	1.3200e-04		207.6951	0.1719	0.0560		17.3062	0.3001	0.1274		-3.5851	0.8035	1.1859	0.0000e+00	0.0000e+00	0.0000e+00		3.8700e-01		24.2943	3.6481		4.1175	2.4955
Acd		0.1835	1.7070	292.0629	7.0300e-07		0.3888	2.3423	90.0458	1.8300e-01		193.0816	0.1639	0.1063		42.6550	0.3296	0.1519		-2.1784	1.0077	0.5157	0.0000e+00	0.0000e+00	0.0000e+00		4.0800e-04		22.5222	2.8319		12.5686	1.5455
Vdac3		0.2411	2.3434	318.9831	2.9300e-04		0.6495	3.6677	353.2785	6.4300e-01		150.1383	0.2172	0.0999		103.3118	0.5474	0.1571		-0.5393	1.3335	0.6535	0.0000e+00	0.0000e+00	0.0000e+00		5.2800e-07		26.5058	2.2576		53.5861	1.0033
Polb		0.2231	2.8617	253.0098	5.8100e-03		0.3310	2.8587	130.8190	9.6000e-02		98.2450	0.2055	0.0786		52.1780	0.2927	0.1167		-0.9129	0.5100	0.5698	0.0000e+00	0.0000e+00	0.0000e+00		1.0600e-02		15.3130	2.9240		12.4237	2.0277
Irx3		29.0665	109.4191	1.3337	6.5800e-02		0.3308	4.3989	100.7273	3.9700e-03		0.0127	22.6332	0.2103		26.2092	0.3052	0.0775		11.0121	-6.2127	-1.4395	0.0000e+00	0.0000e+00	0.0000e+00		1.0700e-03		0.2446	5.0964		5.9694	2.9088
Abhd13		0.2384	7.3686	263.1283	8.6500e-07		0.3722	2.4451	118.0389	7.3100e-02		41.4699	0.2297	0.0363		52.8564	0.3195	0.1419		0.3500	0.4762	1.9659	0.0000e+00	0.0000e+00	0.0000e+00		2.0000e-06		5.6127	5.8583		15.2611	1.5324
Slc7a6os		0.6277	7.0096	15.5765	1.5100e-06		0.4082	3.4531	29.3839	1.5400e-05		2.3948	0.5727	0.0867		9.5605	0.3612	0.1158		1.9972	-0.6648	0.4170	0.0000e+00	0.0000e+00	0.0000e+00		3.4400e-02		1.0977	4.6995		2.7635	2.6810
Ddx19b		0.2342	2.7521	142.6436	1.1800e-07		0.3107	3.2621	89.6195	1.4900e-01		60.2405	0.2133	0.0903		30.6274	0.2813	0.0946		-0.9759	0.3990	0.0666	0.0000e+00	0.0000e+00	3.3300e-03		7.4200e-02		9.1935	2.9896		6.4158	2.7248
Ddx49		0.1545	1.4245	874.5076	9.2400e-05		0.2987	3.1527	97.8382	5.2400e-04		690.5480	0.1381	0.1065		34.6265	0.2706	0.0945		-4.3178	0.9700	-0.1712	0.0000e+00	0.0000e+00	1.2100e-09		7.7700e-02		63.4295	3.0396		7.4310	2.4990
Tradd		3.1542	4.8058	1.4901	2.5200e-05		0.3068	3.8943	92.9902	2.7100e-03		0.3603	1.7973	0.4153		26.7990	0.2819	0.0807		6.2168	-2.6727	-2.3637	0.0000e+00	0.0000e+00	0.0000e+00		3.0800e-02		0.5379	4.1159		5.9368	2.7326
BC056474		0.3222	2.7626	54.1251	5.8100e-04		0.4182	4.7229	387.7918	5.2000e-01		21.7895	0.2857	0.1139		91.2906	0.3819	0.0881		2.0668	0.4188	-0.3702	0.0000e+00	0.0000e+00	0.0000e+00		1.0300e-06		4.9503	2.4575		29.8621	1.7241
C330021F23Rik		0.2534	7.0587	756.6228	2.5100e-01		1.1792	3.9453	8.3410	7.7100e-02		119.7549	0.2437	0.0387		2.4570	0.8899	0.2433		-5.6071	1.8688	2.6516	0.0000e+00	0.0000e+00	0.0000e+00		6.2400e-02		20.7437	3.9245		1.8279	1.9705
1700007B14Rik		0.8280	11.3608	13.3470	2.7700e-07		26.8562	236.3349	0.8180	6.4400e-01		1.2513	0.7678	0.0722		0.0038	23.9450	0.1060		-8.3577	4.9628	0.5539	0.0000e+00	0.0000e+00	0.0000e+00		6.5400e-01		0.7832	6.8557		0.0604	6.4807
BC049349		0.1326	3.0819	5943.8760	1.3800e-05		0.4074	7.6366	55.1824	1.3100e-04		2252.4279	0.1263	0.0471		8.0295	0.3844	0.0557		-8.1319	1.6061	0.2412	0.0000e+00	0.0000e+00	5.7800e-16		6.8200e-01		180.9649	4.4328		2.3260	4.1647
2010320M18Rik		6.6748	12.0872	1.6968	3.1500e-06		0.2494	2.6768	176.2863	1.8300e-02		0.2082	4.1499	0.3653		73.6080	0.2260	0.0936		8.4656	-4.1984	-1.9653	0.0000e+00	0.0000e+00	0.0000e+00		2.1600e-03		0.5625	4.5060		12.8088	2.5615
Cope		0.2114	2.9721	285.7269	1.5300e-05		0.3177	2.3193	455.2550	4.8300e-01		109.1406	0.1958	0.0739		211.6792	0.2771	0.1268		0.9557	0.5012	0.7780	0.0000e+00	0.0000e+00	0.0000e+00		1.6500e-06		15.0257	3.3498		54.0587	1.6153
3930402G23Rik		0.4120	6.5532	31.8813	1.5000e-07		80.0068	224.7556	0.2174	1.0000e+00		5.4299	0.3855	0.0646		0.0010	58.7681	0.2630		-12.4487	7.2520	2.0248	0.0000e+00	0.0000e+00	0.0000e+00		7.9200e-01		1.4770	5.1120		0.0311	6.4807
2610005L07Rik		0.2096	1.6648	2169.1026	4.3700e-01		0.4280	2.6835	118.8689	6.3800e-01		1430.9849	0.1848	0.1187		50.6198	0.3599	0.1599		-4.8212	0.9617	0.4302	0.0000e+00	0.0000e+00	0.0000e+00		5.1500e-02		214.6576	2.1509		16.3733	1.4373
Zfp882		0.3128	9.3801	107.2915	5.7200e-07		9.7357	13.1171	0.8403	8.3300e-02		13.1002	0.3014	0.0365		0.0839	5.1721	0.4403		-7.2862	4.1008	3.5930	0.0000e+00	0.0000e+00	0.0000e+00		6.8200e-01		2.4928	6.2676		0.3031	4.6948
Gm6531		4.3311	3.9024	1.6467	1.0400e-05		0.3786	3.7650	41.9591	2.4900e-03		0.6470	2.0052	0.5409		12.6254	0.3409	0.1004		4.2864	-2.5563	-2.4298	0.0000e+00	0.0000e+00	0.0000e+00		4.0600e-01		0.8561	2.3002		3.0877	3.1223
Tmem231		0.2935	8.2581	107.5567	4.2100e-06		0.2511	3.4831	179.3515	9.0300e-07		14.9727	0.2819	0.0386		59.8384	0.2322	0.0761		1.9987	-0.2799	0.9798	0.0000e+00	0.0000e+00	0.0000e+00		1.0500e-02		2.7356	5.7645		10.0408	3.1585
Efha2		0.6544	12.1771	20.4833	5.0200e-05		0.3033	4.0107	95.6120	2.1800e-03		1.9279	0.6175	0.0557		26.9159	0.2802	0.0771		3.8034	-1.1401	0.4677	0.0000e+00	0.0000e+00	0.0000e+00		4.8800e-03		0.8963	6.8557		5.7674	2.7790
2810004N23Rik		0.2934	3.3827	342.5368	1.3700e-01		0.4314	5.2669	361.9005	9.6400e-01		111.6843	0.2684	0.0861		75.9022	0.3950	0.0844		-0.5572	0.5575	-0.0279	0.0000e+00	0.0000e+00	2.9800e-04		4.3600e-02		25.9782	1.9337		27.2762	1.6366
Ssbp4		0.4373	6.7461	34.9837	4.3600e-05		11.1563	9.8153	1.7838	3.1200e-03		5.7876	0.4083	0.0663		0.2133	4.4934	0.5356		-4.7621	3.4602	3.0132	0.0000e+00	0.0000e+00	0.0000e+00		6.8500e-02		1.7858	4.2550		0.8083	2.3502
B3gnt9-ps		0.5031	4.2040	17.2252	2.0200e-05		0.3072	5.6639	407.5246	3.1100e-01		4.5897	0.4439	0.1186		78.3684	0.2896	0.0564		4.0938	-0.6158	-1.0727	0.0000e+00	0.0000e+00	0.0000e+00		5.1700e-06		1.5977	3.4552		18.6047	2.7627
Tmem184c		0.3925	5.7133	55.0198	6.0400e-03		0.4317	3.8049	316.8502	3.7100e-01		10.6632	0.3655	0.0689		90.0864	0.3854	0.1084		3.0787	0.0765	0.6532	0.0000e+00	8.1400e-06	0.0000e+00		1.9000e-08		2.9775	3.4579		31.8020	1.4995
Abcb10		0.5906	3.8151	12.4673	1.1800e-04		0.3429	1.4881	84.1855	3.0900e-03		3.7383	0.5056	0.1449		62.5324	0.2752	0.1969		4.0642	-0.8776	0.4430	0.0000e+00	0.0000e+00	0.0000e+00		3.0700e-06		1.4895	3.1934		14.7824	1.5524
Syce2		0.2433	2.0209	199.0855	7.6800e-04		0.7227	9.5628	17.9478	2.1400e-05		109.0446	0.2153	0.1151		2.0540	0.6662	0.0758		-5.7304	1.6294	-0.6027	0.0000e+00	0.0000e+00	0.0000e+00		2.5600e-02		18.0406	2.3901		1.0607	5.4401
Mast3		59.8375	415.2003	0.5251	9.9800e-01		0.2925	1.6500	60.1259	9.0300e-02		0.0013	51.9406	0.1264		40.5572	0.2451	0.1620		14.9071	-7.7273	0.3577	0.0000e+00	0.0000e+00	0.0000e+00		1.7100e-04		0.0456	6.8557		8.1042	1.9719
BC030870		14.6331	250.6629	1.7170	6.9500e-01		27.1796	125.0277	0.2993	-1.0000e+00		0.0085	13.6339	0.0771		0.0025	22.0211	0.1820		-1.7931	0.6917	1.2390	0.0000e+00	0.0000e+00	0.0000e+00		6.5400e-01		0.0806	6.8557		0.0279	6.4807
Zfp612		16.8642	78.3433	0.9590	9.1400e-01		0.3046	4.1783	97.8008	3.0800e-04		0.0135	13.7401	0.1827		26.7870	0.2818	0.0757		10.9597	-5.6077	-1.2710	0.0000e+00	0.0000e+00	0.0000e+00		4.5000e-03		0.1484	6.8557		5.4345	3.0783
Ckap2		0.2592	2.0606	115.0950	6.1700e-04		0.2733	2.7226	109.0327	1.6200e-04		62.3784	0.2276	0.1216		45.2472	0.2459	0.1011		-0.4632	0.1117	-0.2673	0.0000e+00	2.3200e-09	1.6600e-18		9.8800e-01		11.0895	2.3208		8.3739	2.5847
Rnf166		0.1518	5.0266	2533.6582	2.7700e-08		0.2459	5.0603	1112.4140	1.1500e-02		604.2324	0.1466	0.0347		252.1780	0.2324	0.0552		-1.2607	0.6652	0.6679	0.0000e+00	0.0000e+00	0.0000e+00		4.2800e-05		47.1532	6.3404		44.8601	3.1620
Rbmxrt		0.2670	1.5076	79.6681	1.1900e-02		0.3779	3.7986	243.4275	9.7000e-02		58.6237	0.2242	0.1605		70.2977	0.3405	0.0983		0.2620	0.6027	-0.7078	6.4600e-22	0.0000e+00	0.0000e+00		2.9000e-03		9.4231	2.2766		20.6298	1.7985
Exosc6		0.2423	1.7631	75.2524	1.8100e-06		0.3564	4.8338	217.8151	4.9800e-03		48.1612	0.2107	0.1312		50.7650	0.3293	0.0767		0.0760	0.6441	-0.7741	6.6900e-03	0.0000e+00	0.0000e+00		9.0700e-05		7.1596	2.6730		13.7860	2.2322
Slc25a42		7.3658	16.7153	1.5331	7.8200e-02		0.3876	2.4384	31.6361	1.6600e-01		0.1328	4.8069	0.3467		14.6077	0.3312	0.1473		6.7810	-3.8593	-1.2356	0.0000e+00	0.0000e+00	0.0000e+00		4.8200e-03		0.4375	3.8032		3.8744	2.2525
Maf		9.8677	28.2132	1.4996	5.1600e-03		0.2670	3.3984	207.7109	1.4700e-03		0.1083	5.6128	0.4124		69.5127	0.2455	0.0808		9.3256	-4.5151	-2.3514	0.0000e+00	0.0000e+00	0.0000e+00		4.4300e-04		0.3707	4.2136		13.2517	2.5356
Psmd7		0.2707	3.3192	436.8933	1.7000e-02		0.5343	3.8113	468.2140	7.2000e-01		144.3657	0.2486	0.0813		131.6761	0.4651	0.1293		-0.1327	0.9036	0.6691	3.0400e-05	0.0000e+00	0.0000e+00		5.9700e-05		29.7467	2.2695		59.4657	1.2094
Gm2694		0.3956	11.9239	60.9234	5.0700e-05		0.6287	9.6981	19.0878	2.3600e-06		5.7333	0.3815	0.0357		2.1562	0.5865	0.0658		-1.4109	0.6205	0.8836	0.0000e+00	0.0000e+00	0.0000e+00		6.5400e-01		1.5233	6.8557		0.9392	6.4807
Phlpp2		47.1879	186.1633	1.0286	4.6700e-01		0.4197	3.4850	27.8422	4.3800e-05		0.0062	36.9259	0.2213		8.9352	0.3716	0.1156		10.4923	-6.6349	-0.9366	0.0000e+00	0.0000e+00	0.0000e+00		1.7800e-02		0.1887	6.8557		2.6160	2.8308
Gm10333		0.4379	3.0468	518.2866	1.3800e-01		0.7050	2.6724	158.7571	2.0500e-01		185.6159	0.3795	0.1347		64.6522	0.5510	0.2196		-1.5215	0.5382	0.7052	0.0000e+00	0.0000e+00	0.0000e+00		1.7000e-01		67.1749	1.2857		34.5855	0.8811
Gm8096		19.0081	139.2093	0.4085	6.8800e-01		39.7911	70.2874	1.0265	9.4100e-02		0.0036	16.2517	0.1456		0.0173	24.3638	0.3336		2.2584	0.5842	1.1964	0.0000e+00	0.0000e+00	0.0000e+00		5.8200e-02		0.0331	6.8557		0.2871	4.0921
Hmgb1-rs17		10.0155	15.5698	0.9398	2.3200e-02		16.6092	25.1536	0.9807	1.5900e-01		0.0970	5.6569	0.4434		0.0429	9.2414	0.4154		-1.1774	0.7081	-0.0941	0.0000e+00	0.0000e+00	9.9900e-05		1.1100e-02		0.3668	4.1959		0.3465	2.8741
Mfap3l		1.1549	4.8256	5.8342	1.0100e-04		0.2376	2.3477	347.8828	3.8800e-03		1.3934	0.9100	0.2140		164.5574	0.2140	0.0989		6.8839	-2.0884	-1.1130	0.0000e+00	0.0000e+00	0.0000e+00		3.2300e-04		1.0587	3.3486		26.4892	2.4877
Aga		0.5561	4.5342	17.8877	6.3700e-05		0.5040	2.0764	287.7086	5.6000e-01		4.3249	0.4910	0.1160		148.0218	0.4023	0.2011		5.0970	-0.2873	0.7937	0.0000e+00	0.0000e+00	0.0000e+00		1.0200e-12		1.7474	3.2205		56.0533	1.1153
BC088983		0.3696	5.6833	40.6369	1.0500e-10		0.3975	4.2194	29.3328	5.1300e-07		8.0714	0.3452	0.0663		7.6975	0.3606	0.0929		-0.0684	0.0629	0.4853	2.9400e-01	3.4800e-03	0.0000e+00		3.7400e-01		1.8963	4.8130		2.1048	3.4549
Mtus1		1.3873	10.3536	7.3309	4.0500e-04		0.2914	4.8766	313.9085	1.3600e-02		0.7783	1.2111	0.1212		73.3757	0.2728	0.0636		6.5589	-2.1505	-0.9313	0.0000e+00	0.0000e+00	0.0000e+00		5.9800e-05		0.7789	5.3723		15.4850	2.6298
Rab11fip1		0.4372	7.5779	43.1835	4.9900e-07		11.1217	21.8143	1.3064	4.2400e-06		6.4224	0.4110	0.0605		0.0748	7.0473	0.3361		-6.4238	4.0998	2.4752	0.0000e+00	0.0000e+00	0.0000e+00		7.2600e-01		1.9080	4.6978		0.3628	6.4807
Carkd		0.2790	4.5037	89.9154	1.7100e-07		0.2890	2.2443	111.9589	2.2100e-01		22.1922	0.2614	0.0638		58.0135	0.2527	0.1278		1.3863	-0.0488	1.0024	0.0000e+00	1.1800e-03	0.0000e+00		4.4800e-03		4.0478	3.9251		11.8713	2.0577
Jak3		0.3212	9.1138	89.8842	9.9200e-06		0.4158	5.0816	26.8809	4.7500e-08		11.4902	0.3087	0.0387		6.1334	0.3809	0.0846		-0.9056	0.3031	1.1287	0.0000e+00	0.0000e+00	0.0000e+00		5.1400e-01		2.3603	5.7557		1.6538	4.2377
Lsm6		0.3191	1.5683	161.0717	6.8200e-02		0.6601	3.2050	237.7970	5.4900e-01		113.1136	0.2619	0.1795		79.4627	0.5428	0.1767		-0.5094	1.0515	-0.0221	0.0000e+00	0.0000e+00	1.5800e-01		3.4000e-03		26.5615	1.5098		41.0845	1.0584
Crtc1		1.1405	6.7587	5.8404	1.2600e-07		0.3839	5.2333	38.5928	4.2500e-06		0.9226	0.9613	0.1527		8.2449	0.3549	0.0751		3.1598	-1.4377	-1.0231	0.0000e+00	0.0000e+00	0.0000e+00		2.4700e-01		0.7369	5.1481		2.1846	3.9123
Tpm4		0.3961	3.0255	224.6845	4.7900e-01		1.0070	3.8329	1969.4546	6.2400e-02		80.7396	0.3479	0.1219		541.0032	0.7930	0.2112		2.7443	1.1888	0.7927	0.0000e+00	0.0000e+00	0.0000e+00		6.2300e-15		25.7318	1.4875		405.4462	0.8492
Gpr124		0.8901	5.1235	7.8750	4.7200e-04		0.3331	4.7090	384.7264	2.0700e-01		1.6950	0.7443	0.1589		90.0092	0.3092	0.0714		5.7307	-1.2675	-1.1529	0.0000e+00	0.0000e+00	0.0000e+00		2.2800e-07		1.0265	3.6852		22.4184	2.3571
Thyn1		0.2246	1.9673	215.7881	1.9900e-02		0.3543	3.9514	1061.0640	7.2100e-01		126.9068	0.1986	0.1175		297.1593	0.3232	0.0887		1.2275	0.7028	-0.4047	0.0000e+00	0.0000e+00	0.0000e+00		2.0900e-06		19.6293	2.3827		79.5322	1.8596
Chst2		2.8906	5.1903	2.2100	2.4200e-06		0.2761	5.2395	287.5267	1.5800e-01		0.5466	1.8128	0.3682		61.4174	0.2609	0.0550		6.8121	-2.7968	-2.7440	0.0000e+00	0.0000e+00	0.0000e+00		5.6100e-04		0.7637	3.0229		11.4974	3.3865
Smad3		0.4350	8.8074	45.3465	7.6300e-07		0.4131	7.8017	784.8301	1.3500e-01		5.7638	0.4129	0.0512		111.1501	0.3908	0.0542		4.2693	-0.0796	0.0844	0.0000e+00	3.0000e-03	3.4000e-03		1.4100e-12		1.7030	5.3077		37.0105	2.2609
Uchl4		0.4612	10.8618	42.0547	1.8600e-07		0.3187	6.2630	85.1544	2.0400e-05		4.3287	0.4403	0.0446		15.4972	0.3015	0.0535		1.8400	-0.5464	0.2615	0.0000e+00	0.0000e+00	4.1300e-18		1.6600e-01		1.3880	5.8899		3.2802	4.4582
Ccdc72		0.5986	3.1330	445.1043	8.8100e-01		1.0410	2.9249	593.0376	7.2500e-01		153.7712	0.4962	0.1719		215.2558	0.7603	0.2693		0.4853	0.6156	0.6474	0.0000e+00	0.0000e+00	0.0000e+00		2.0200e-03		76.4855	0.9382		156.8469	0.7839
Clasp2		0.2791	6.1377	193.6989	8.2600e-05		0.3122	3.1324	120.7973	4.2400e-04		34.8028	0.2657	0.0473		43.3944	0.2810	0.1003		0.3183	0.0806	1.0854	3.0600e-24	9.2300e-06	0.0000e+00		2.2200e-02		6.3727	4.1398		9.5079	2.4430
Hspa8		0.6033	5.1348	784.0393	4.7300e-01		1.4013	7.2069	1947.3647	9.1200e-01		160.0886	0.5381	0.1081		287.5596	1.1664	0.1673		0.8450	1.1162	0.6297	0.0000e+00	0.0000e+00	0.0000e+00		6.8000e-09		82.7291	1.2295		315.2343	0.8234
Ddx6		0.2736	1.7499	498.8223	1.3400e-01		0.9152	3.7402	694.0342	9.7800e-01		308.7980	0.2343	0.1428		204.6759	0.7253	0.2105		-0.5933	1.6305	0.5596	0.0000e+00	0.0000e+00	0.0000e+00		2.6900e-06		62.1629	1.7221		140.8534	0.8603
Fdxacb1		0.3970	6.9490	38.4648	1.3600e-09		3.0101	5.2440	1.8431	1.1800e-04		6.2125	0.3733	0.0599		0.4124	1.8177	0.3739		-3.9130	2.2837	2.6413	0.0000e+00	0.0000e+00	0.0000e+00		5.1200e-01		1.6289	5.0833		0.6018	4.3691
Atp1b3		0.2296	5.5261	552.7072	8.7800e-04		0.5909	4.6094	1035.1231	2.5800e-01		113.1210	0.2194	0.0445		244.1616	0.5195	0.1218		1.1100	1.2433	1.4521	0.0000e+00	0.0000e+00	0.0000e+00		1.2600e-11		17.9679	3.6917		118.5805	1.2330
Dmxl2		20.2410	116.8936	1.6970	6.4900e-02		0.3019	8.5234	130.5988	5.6800e-05		0.0150	16.7623	0.1622		18.0090	0.2902	0.0402		10.2338	-5.8519	-2.0138	0.0000e+00	0.0000e+00	0.0000e+00		9.7000e-02		0.2233	6.8557		3.4036	5.1574
Sesn3		0.1962	6.3605	537.5790	2.4400e-05		0.2500	1.0447	100.5673	1.2900e-02		99.7116	0.1894	0.0348		105.6771	0.1993	0.2022		0.0838	0.0737	2.5371	2.2600e-07	5.7600e-05	0.0000e+00		1.7300e-03		10.5362	6.1198		16.7206	1.8422
Mtfmt		14.4474	26.4944	0.7323	6.9800e-01		0.3700	4.3207	38.7351	1.3200e-04		0.0334	8.9769	0.3763		9.9431	0.3376	0.0876		8.2179	-4.7330	-2.1026	0.0000e+00	0.0000e+00	0.0000e+00		5.7600e-02		0.2289	5.7262		2.6414	3.2265
Ppib		0.2551	1.4572	373.8974	1.1500e-02		0.7065	2.7470	588.9619	6.5300e-01		275.5488	0.2153	0.1549		230.0581	0.5579	0.2103		-0.2603	1.3733	0.4411	8.5500e-25	0.0000e+00	0.0000e+00		2.6300e-06		49.7069	1.7841		120.5370	0.9583
Dpp8		0.3801	4.1962	34.0795	1.1600e-04		0.3466	3.5709	292.2640	6.7000e-02		9.1022	0.3463	0.0902		91.7286	0.3133	0.0966		3.3331	-0.1445	0.0991	0.0000e+00	1.0200e-11	3.7200e-04		6.3100e-08		2.2932	3.6308		23.5753	2.0969
Loxl1		0.3456	2.4288	36.5194	1.8100e-03		0.5096	3.9832	765.4781	2.1000e-01		17.0034	0.2991	0.1347		222.0797	0.4406	0.1382		3.7072	0.5588	0.0362	0.0000e+00	0.0000e+00	1.2200e-10		2.1000e-12		3.8403	2.5305		92.7582	1.0843
Foxred1		0.3002	3.3387	51.6817	6.1700e-06		0.3440	2.1527	33.5036	2.0700e-03		17.6155	0.2728	0.0911		17.9312	0.2933	0.1497		0.0256	0.1042	0.7162	5.0200e-01	3.8600e-05	0.0000e+00		1.0700e-01		3.3892	3.4135		4.1127	2.3193
Nptn		0.3714	2.1579	112.0305	2.2800e-01		1.5649	28.3038	3580.2057	2.0900e-01		56.1149	0.3139	0.1544		134.0377	1.4802	0.0541		1.2562	2.2377	-1.5125	0.0000e+00	0.0000e+00	0.0000e+00		3.4300e-15		15.7749	1.5395		188.2712	0.8512
S1pr2		0.7150	4.8445	10.0480	1.5800e-05		0.3794	1.9947	212.6404	9.4200e-02		2.3221	0.6150	0.1382		117.5453	0.3149	0.1693		5.6617	-0.9658	0.2923	0.0000e+00	0.0000e+00	6.8200e-27		8.8900e-11		1.1628	3.6319		31.7213	1.5323
Arhgap32		0.3148	3.2265	44.1980	4.9600e-08		0.4584	3.3506	19.4885	1.2200e-02		15.3581	0.2842	0.0979		6.3681	0.3990	0.1284		-1.2701	0.4894	0.3921	0.0000e+00	0.0000e+00	0.0000e+00		3.9000e-01		3.1250	3.3267		2.0212	2.9208
Ccdc84		1.4651	9.9105	6.3039	1.4900e-06		0.5021	2.4505	11.3835	1.4600e-04		0.6898	1.2474	0.1430		5.2104	0.4110	0.1829		2.9171	-1.6019	0.3553	0.0000e+00	0.0000e+00	0.0000e+00		3.5300e-01		0.7161	5.4170		1.6891	2.5837
Pik3r4		0.2564	6.1974	188.0620	9.9200e-05		0.2639	1.0722	67.8946	2.6600e-02		35.2829	0.2451	0.0450		71.3668	0.2083	0.2107		1.0163	-0.2349	2.2288	0.0000e+00	0.0000e+00	0.0000e+00		4.7900e-03		5.4052	4.7933		12.1595	1.7551
Qtrt1		22.8509	77.4700	0.3257	4.6700e-01		0.2748	3.5691	119.9082	1.2100e-04		0.0047	17.3569	0.2194		38.2438	0.2531	0.0798		12.9779	-6.0998	-1.4592	0.0000e+00	0.0000e+00	0.0000e+00		4.1700e-03		0.0515	6.8557		7.0351	3.0589
Tln2		0.2246	6.0017	300.6142	4.7200e-05		0.4194	1.9076	103.1716	1.8200e-01		58.6263	0.2153	0.0422		58.3595	0.3395	0.1888		-0.0066	0.6572	2.1605	1.5800e-03	0.0000e+00	0.0000e+00		2.2100e-07		7.8360	4.8013		17.6294	1.4007
Zdhhc3		0.3749	6.0596	59.5575	1.6900e-03		0.4889	3.4397	224.9015	9.3600e-01		11.0414	0.3515	0.0636		75.0173	0.4186	0.1465		2.7643	0.2521	1.2041	0.0000e+00	0.0000e+00	0.0000e+00		6.6900e-10		2.8827	3.7008		29.1845	1.2268
Cdc37		0.3100	1.6509	166.4568	9.4800e-02		0.8121	1.9074	550.6383	3.3800e-01		112.4991	0.2570	0.1720		302.9755	0.5650	0.3029		1.4293	1.1367	0.8165	0.0000e+00	0.0000e+00	0.0000e+00		1.1800e-10		25.7302	1.5643		167.2366	0.7840
Dyx1c1		0.7451	10.9857	17.0854	2.9400e-07		37.6305	303.4026	0.6700	1.0000e+00		1.7151	0.6939	0.0670		0.0023	33.1947	0.1108		-9.5400	5.5801	0.7257	0.0000e+00	0.0000e+00	0.0000e+00		6.5400e-01		0.8792	6.8557		0.0508	6.4807
Scap		0.3001	7.1960	162.0730	1.3400e-04		0.4606	1.9637	185.6416	6.6800e-01		24.8222	0.2871	0.0432		102.6883	0.3685	0.1988		2.0486	0.3603	2.2035	0.0000e+00	0.0000e+00	0.0000e+00		2.1800e-09		4.7471	4.6869		36.4991	1.1388
Rab3d		0.1993	4.8887	359.0525	1.3300e-05		0.2453	4.2761	245.6231	6.0000e-04		85.6040	0.1906	0.0441		66.7193	0.2302	0.0615		-0.3596	0.2726	0.4785	3.5500e-22	0.0000e+00	0.0000e+00		1.1300e-02		9.7027	5.0034		10.9649	3.2748
Tle3		0.2498	3.4236	193.6691	1.9200e-02		0.3328	2.0961	193.5990	2.7600e-01		63.7771	0.2309	0.0762		102.6011	0.2839	0.1477		0.6859	0.2981	0.9545	0.0000e+00	0.0000e+00	0.0000e+00		9.8800e-05		11.8066	2.6549		25.4350	1.6574
Hyal1		3.8761	5.5812	0.9696	1.2200e-03		0.6746	5.3452	13.3628	8.3100e-05		0.2229	2.1939	0.4395		2.8487	0.5888	0.1256		3.6760	-1.8975	-1.8064	0.0000e+00	0.0000e+00	0.0000e+00		9.7400e-02		0.3916	6.8557		1.3522	3.5858
Keap1		0.2828	6.5146	116.2200	9.3700e-08		0.3297	3.8242	355.5549	5.7000e-01		20.2377	0.2698	0.0462		107.0573	0.2976	0.0993		2.4033	0.1413	1.1046	0.0000e+00	3.2200e-12	0.0000e+00		5.7800e-08		3.5485	4.9082		29.0310	1.6906
C230081A13Rik		0.3611	2.2045	72.8358	4.7000e-02		0.8194	63.8756	18829.7586	5.7400e-01		37.0779	0.3058	0.1537		312.8080	0.8082	0.0130		3.0766	1.4020	-3.5585	0.0000e+00	0.0000e+00	0.0000e+00		2.8200e-14		9.7268	1.7521		237.9600	1.4963
Rexo2		0.3533	6.1096	81.4688	4.7700e-05		0.6006	9.8377	2240.5379	6.3600e-01		14.8418	0.3318	0.0619		251.1794	0.5615	0.0675		4.0810	0.7587	0.1237	0.0000e+00	0.0000e+00	2.2600e-03		3.0300e-15		3.8402	3.2816		130.9069	1.4159
Bud13		0.3095	3.9556	55.7820	2.0400e-05		0.2429	4.4571	221.8798	2.4900e-03		15.6185	0.2853	0.0786		56.8403	0.2286	0.0579		1.8637	-0.3195	-0.4395	0.0000e+00	0.0000e+00	0.0000e+00		1.7500e-01		3.1277	3.7294		8.6722	3.8032
Fam118b		0.2573	6.7638	165.8167	1.5200e-05		0.2523	1.9268	78.5916	2.6000e-02		28.1598	0.2467	0.0417		46.6866	0.2197	0.1300		0.7294	-0.1672	1.6425	0.0000e+00	8.5000e-19	0.0000e+00		3.6800e-02		4.3517	5.2662		7.5791	2.5110
C2cd4b		0.2506	8.0233	165.0436	3.4600e-07		17.7054	77.0309	0.3351	-1.0000e+00		23.8821	0.2421	0.0345		0.0044	14.2563	0.1903		-12.4002	5.8798	2.4626	0.0000e+00	0.0000e+00	0.0000e+00		6.5400e-01		3.2950	6.8557		0.0334	6.4807
Poc1a		0.4740	5.7191	22.5589	2.8900e-05		0.3051	7.1217	103.7258	2.8900e-07		4.4418	0.4346	0.0839		16.4769	0.2912	0.0456		1.8912	-0.5775	-0.8781	0.0000e+00	0.0000e+00	0.0000e+00		3.7600e-01		1.4436	4.4625		3.1433	5.1494
Lars2		0.2729	2.6575	169.7570	4.6700e-05		0.5317	4.7065	340.6750	6.6200e-01		70.6106	0.2457	0.1004		78.8272	0.4730	0.1121		0.1588	0.9449	0.1586	7.3600e-10	0.0000e+00	1.0200e-07		1.7300e-05		13.7293	2.2863		34.1911	1.3861
Amotl1		0.3859	1.9317	30.3487	2.5700e-03		0.6136	21.0270	4766.0409	2.0700e-01		17.3039	0.3175	0.1776		245.3080	0.5940	0.0320		3.8254	0.9038	-2.4737	0.0000e+00	0.0000e+00	0.0000e+00		1.0400e-13		4.6213	1.8841		136.1993	1.4335
Pik3cb		0.2553	4.4256	108.8164	1.5600e-08		0.2662	2.0284	86.8793	2.0600e-03		28.2773	0.2401	0.0608		48.6876	0.2330	0.1264		0.7839	-0.0428	1.0553	0.0000e+00	2.1600e-02	0.0000e+00		1.0700e-02		4.1809	4.5687		8.3634	2.4872
Pml		0.2431	1.6866	169.9538	5.9600e-04		0.3142	11.8213	3646.0444	1.4300e-01		114.1875	0.2094	0.1398		333.8358	0.3055	0.0275		1.5477	0.5448	-2.3453	0.0000e+00	0.0000e+00	0.0000e+00		1.4100e-04		20.7370	1.8881		90.5037	3.0250
Endod1		2.9421	4.8784	1.7195	1.3500e-04		0.2983	1.9568	203.4669	2.7800e-01		0.4454	1.6824	0.4097		116.5530	0.2558	0.1426		8.0317	-2.7175	-1.5229	0.0000e+00	0.0000e+00	0.0000e+00		3.1000e-08		0.5916	4.4102		26.0148	1.6382
Spc24		0.3495	2.6955	51.0010	1.2200e-03		11.1652	60.0922	3.2391	1.0000e-01		20.8098	0.3064	0.1234		0.0600	9.2556	0.1700		-8.4370	4.9167	0.4623	0.0000e+00	0.0000e+00	0.0000e+00		2.8300e-01		5.0952	2.2919		0.4846	3.0064
St14		0.2695	5.6298	109.0046	1.7300e-06		0.3627	4.6140	42.7714	1.9200e-06		22.1950	0.2557	0.0514		10.4105	0.3335	0.0806		-1.0922	0.3833	0.6471	0.0000e+00	0.0000e+00	0.0000e+00		1.6600e-01		3.7188	4.6588		2.6450	3.4507
Mll1		0.2198	3.5310	272.4164	1.3700e-04		0.5490	2.1534	324.5361	9.2300e-01		88.6353	0.2053	0.0657		164.4835	0.4325	0.2128		0.8920	1.0750	1.6962	0.0000e+00	0.0000e+00	0.0000e+00		5.8200e-12		11.8944	3.7431		67.7205	1.0228
Uqcrc1		0.2483	1.8654	220.9067	1.7500e-01		0.7112	13.3742	702.8578	4.2200e-01		130.5039	0.2172	0.1256		56.3361	0.6712	0.0569		-1.2120	1.6280	-1.1421	0.0000e+00	0.0000e+00	0.0000e+00		1.2100e-05		23.6918	1.9960		35.7657	1.3735
Cbl		0.3819	4.1005	30.5662	1.0800e-05		0.2716	3.1241	149.4310	1.3100e-02		8.2922	0.3471	0.0919		54.0726	0.2475	0.0889		2.7051	-0.4882	-0.0486	0.0000e+00	0.0000e+00	5.5100e-03		1.8500e-02		2.0317	3.8273		9.9398	2.7601
Atm		0.3691	4.7094	41.7859	3.8000e-06		0.2734	5.8393	472.9807	6.4800e-03		9.8052	0.3400	0.0791		93.0010	0.2597	0.0509		3.2456	-0.3889	-0.6380	0.0000e+00	0.0000e+00	0.0000e+00		2.3300e-04		2.4418	3.6879		19.1734	2.9924
Tfdp2		0.2156	4.5912	356.2465	3.5600e-07		0.3908	4.6965	148.9633	1.0700e-01		88.1562	0.2048	0.0503		35.5702	0.3569	0.0876		-1.3094	0.8011	0.7997	0.0000e+00	0.0000e+00	0.0000e+00		1.9300e-05		12.9686	3.6407		10.9009	1.9839
Mapkapk3		0.1870	4.3528	729.7495	2.8400e-04		0.3098	2.1487	126.7240	2.6700e-02		204.1262	0.1779	0.0494		66.8129	0.2675	0.1374		-1.6113	0.5883	1.4752	0.0000e+00	0.0000e+00	0.0000e+00		5.2600e-03		22.6477	4.1360		15.3427	1.8042
1810026J23Rik		0.1575	4.9523	2029.6986	1.0100e-04		0.4737	7.0891	501.7521	8.6100e-01		489.0683	0.1518	0.0361		80.7040	0.4361	0.0801		-2.5993	1.5225	1.1502	0.0000e+00	0.0000e+00	0.0000e+00		9.8500e-09		38.3023	6.3826		32.3097	1.5147
Lrrfip2		0.5659	4.0461	13.4400	1.3000e-04		0.3656	2.3029	144.3240	6.6400e-01		3.8139	0.4900	0.1361		69.9716	0.3123	0.1464		4.1974	-0.6497	0.1047	0.0000e+00	0.0000e+00	6.9200e-07		1.0800e-07		1.4940	3.1599		18.0369	1.6989
Alkbh8		0.5125	11.5733	33.5355	9.9000e-07		2.4210	7.0148	3.0141	3.1500e-05		3.2351	0.4890	0.0464		0.5548	1.7199	0.2851		-2.5438	1.8145	2.6200	0.0000e+00	0.0000e+00	0.0000e+00		2.4200e-01		1.1354	6.8557		0.7255	3.9725
Aplp2		0.2444	15.6651	11341.6951	1.4900e-02		1.0591	32.3503	10298.6277	1.7800e-01		792.3138	0.2402	0.0166		338.4481	1.0240	0.0331		-1.2271	2.0919	0.9973	0.0000e+00	0.0000e+00	0.0000e+00		2.3600e-12		151.3033	5.2124		327.0776	1.0771
Hemk1		0.2707	5.8426	136.9541	9.6700e-04		0.3249	6.9628	73.7675	7.9400e-05		26.3921	0.2574	0.0495		12.4365	0.3087	0.0508		-1.0855	0.2621	0.0378	0.0000e+00	0.0000e+00	4.8900e-01		9.2400e-01		4.5513	4.4458		2.6070	4.8037
Srpr		0.3172	3.0258	143.8078	5.8900e-02		0.7725	3.5330	275.3256	5.3800e-01		51.6817	0.2854	0.1005		84.1662	0.6270	0.1881		0.7036	1.1353	0.9052	0.0000e+00	0.0000e+00	0.0000e+00		5.0200e-08		12.8795	1.9359		51.8285	0.8651
Uba5		0.2427	3.4871	159.9250	1.0500e-04		0.5711	5.3357	441.4391	5.3700e-01		52.5240	0.2252	0.0728		91.2550	0.5111	0.1071		0.7969	1.1824	0.5554	0.0000e+00	0.0000e+00	0.0000e+00		1.2000e-11		7.8852	3.6052		43.3452	1.3271
Ppan		0.2506	4.7596	214.3065	4.1700e-03		0.2992	4.1745	195.7237	6.1600e-02		51.3117	0.2367	0.0561		52.9465	0.2769	0.0746		0.0452	0.2261	0.4112	1.4600e-01	0.0000e+00	0.0000e+00		1.5600e-02		8.3419	3.7568		11.1594	2.7719
Sin3a		0.2602	4.8250	161.1477	1.8700e-05		0.3244	4.0256	87.5768	2.3600e-03		37.1503	0.2458	0.0557		25.6551	0.2967	0.0869		-0.5341	0.2717	0.6435	0.0000e+00	0.0000e+00	0.0000e+00		1.9800e-01		6.4794	3.6648		5.6015	2.8820
Psma4		0.2279	3.3753	444.7960	2.6500e-05		0.7322	4.2575	296.1968	7.1200e-01		147.2894	0.2123	0.0688		75.8198	0.6188	0.1556		-0.9580	1.5437	1.1782	0.0000e+00	0.0000e+00	0.0000e+00		3.1900e-08		22.5670	3.0051		44.4494	1.0097
Ei24		0.3699	2.1981	125.1089	4.1600e-01		0.8151	4.9439	1712.7466	8.5900e-01		62.6358	0.3130	0.1537		367.7962	0.6965	0.1458		2.5538	1.1540	-0.0763	0.0000e+00	0.0000e+00	4.9600e-06		6.2500e-13		17.5634	1.5483		248.9331	0.9443
Senp8		0.3385	9.0609	82.1839	2.5800e-05		0.3752	3.3230	38.9473	5.7200e-05		10.4158	0.3249	0.0402		13.2371	0.3341	0.1112		0.3458	0.0401	1.4671	0.0000e+00	4.6100e-02	0.0000e+00		3.4900e-02		2.1684	6.0500		3.3846	2.7732
Nnmt		0.9708	11.3659	11.3431	6.8200e-06		0.3295	2.3290	42.2360	1.8700e-05		1.0840	0.8856	0.0841		20.2151	0.2857	0.1336		4.2210	-1.6320	0.6681	0.0000e+00	0.0000e+00	0.0000e+00		4.8600e-03		0.7783	6.8557		4.3474	2.5471
A230050P20Rik		0.2840	8.7212	147.6869	1.8100e-06		255.5316	11.2302	0.2996	2.2400e-02		19.0595	0.2739	0.0353		0.0318	10.7270	0.9540		-9.2289	5.2914	4.7556	0.0000e+00	0.0000e+00	0.0000e+00		8.2100e-01		3.3106	6.0428		0.2670	4.5242
Scamp5		0.1993	5.9161	452.5634	4.8700e-07		0.2867	1.1453	49.5117	1.7800e-03		88.6168	0.1919	0.0373		48.3806	0.2261	0.2127		-0.8732	0.2369	2.5124	0.0000e+00	0.0000e+00	0.0000e+00		4.9600e-03		9.8589	5.6505		8.7360	1.8241
Fbxo22		0.1984	3.4287	1152.3432	1.4000e-02		0.3207	4.7672	205.2361	1.1900e-02		374.2101	0.1865	0.0600		48.6809	0.2978	0.0711		-2.9424	0.6751	0.2460	0.0000e+00	0.0000e+00	2.8200e-15		3.0400e-01		51.3325	3.1184		11.3966	2.5859
Lamb2		80.1373	8.2023	0.2327	9.9600e-01		0.2531	3.3174	493.1510	9.8400e-01		0.0618	7.1005	0.8864		165.5473	0.2335	0.0774		11.3878	-4.9266	-3.5181	0.0000e+00	0.0000e+00	0.0000e+00		5.6600e-06		0.1818	4.8155		31.5623	2.3850
Pdcd6ip		0.2772	4.8328	419.1553	1.7000e-03		0.8015	3.2187	591.6221	9.4100e-01		97.6082	0.2607	0.0597		197.8794	0.6351	0.2084		1.0195	1.2849	1.8030	0.0000e+00	0.0000e+00	0.0000e+00		2.1900e-11		19.1861	2.8701		120.3916	0.8968
Sec22c		31.7273	177.4859	0.2981	-1.0000e+00		0.2922	4.0525	223.3738	1.2500e-02		0.0018	26.7234	0.1579		62.7318	0.2701	0.0762		15.0611	-6.6287	-1.0518	0.0000e+00	0.0000e+00	0.0000e+00		9.9300e-07		0.0258	6.8557		13.8161	2.4405
Idh3a		0.2346	4.6744	317.9431	6.6400e-05		0.3468	1.8400	124.4504	1.6200e-02		78.6013	0.2218	0.0552		74.7526	0.2881	0.1696		-0.0724	0.3774	1.6191	3.6900e-02	0.0000e+00	0.0000e+00		4.4600e-04		12.1405	3.6895		19.6110	1.4606
Dag1		0.2416	2.9344	117.2594	5.0900e-07		0.3481	1.5719	166.6119	3.7600e-01		43.7842	0.2216	0.0820		116.2833	0.2814	0.1917		1.4092	0.3448	1.2257	0.0000e+00	0.0000e+00	0.0000e+00		1.0500e-07		6.9743	3.2295		29.2670	1.4590
Tmed3		0.3776	2.9386	31.1687	2.2700e-04		0.6870	4.7774	379.3129	7.9000e-01		12.0758	0.3302	0.1261		84.9524	0.5975	0.1303		2.8145	0.8554	0.0477	0.0000e+00	0.0000e+00	1.4800e-05		9.4800e-13		3.1378	2.5308		48.7567	1.0065
Plxnb1		0.1816	3.4089	386.5372	5.6000e-10		0.4454	5.1931	26.0519	8.4000e-04		130.6102	0.1714	0.0568		5.7535	0.4065	0.0886		-4.5047	1.2459	0.6422	0.0000e+00	0.0000e+00	0.0000e+00		3.9300e-01		13.3121	4.6370		1.7586	3.8133
Herpud2		0.2329	7.3330	340.4521	2.1400e-04		0.4385	3.5864	292.8413	9.2200e-01		53.6524	0.2249	0.0351		91.1080	0.3862	0.1200		0.7639	0.7801	1.7727	0.0000e+00	0.0000e+00	0.0000e+00		6.7200e-09		7.4651	5.5296		32.4932	1.4179
Ankrd49		0.2498	7.2291	169.5115	1.5300e-08		0.5961	2.7460	10.3573	2.8200e-07		27.2692	0.2404	0.0382		4.2855	0.4818	0.1925		-2.6697	1.0028	2.3351	0.0000e+00	0.0000e+00	0.0000e+00		6.1000e-02		3.8670	5.9282		1.6573	2.6109
Plcd1		0.3710	11.3356	73.7471	3.4100e-04		0.3823	2.8205	80.4803	3.9600e-04		7.4153	0.3578	0.0353		31.3601	0.3332	0.1282		2.0804	-0.1027	1.8613	0.0000e+00	1.4500e-06	0.0000e+00		3.8900e-06		1.8127	6.5676		8.9154	1.7982
Cgnl1		0.2521	7.1288	370.2601	1.4500e-05		0.3855	2.6866	374.0764	2.3300e-01		58.0395	0.2424	0.0380		153.5397	0.3332	0.1352		1.4035	0.4589	1.8308	0.0000e+00	0.0000e+00	0.0000e+00		4.0400e-07		9.4203	4.6133		48.2653	1.4083
Neo1		0.2141	4.1826	464.6147	4.5300e-03		0.4393	3.8782	726.8662	3.6400e-01		130.8221	0.2023	0.0556		203.4330	0.3914	0.1089		0.6369	0.9521	0.9696	0.0000e+00	0.0000e+00	0.0000e+00		5.7500e-09		17.4330	3.6777		73.9968	1.4214
Cmc1		0.2312	3.1941	211.4989	4.9600e-04		0.4159	2.8854	88.2804	6.6600e-02		73.7590	0.2141	0.0733		33.5651	0.3600	0.1345		-1.1359	0.7497	0.8749	0.0000e+00	0.0000e+00	0.0000e+00		1.9500e-04		11.9657	2.9645		10.6427	1.6812
Acad11		0.4591	9.6392	39.3506	3.2900e-04		0.2509	3.4812	216.7083	1.3000e-02		4.5709	0.4363	0.0504		70.6522	0.2322	0.0747		3.9502	-0.9100	0.5699	0.0000e+00	0.0000e+00	0.0000e+00		1.1300e-03		1.4083	6.0613		11.9723	2.9667
Zfp259		0.3266	4.1961	67.4994	7.7800e-03		0.2604	2.0795	265.0178	8.6000e-02		18.0338	0.3012	0.0787		144.1018	0.2279	0.1242		2.9983	-0.4021	0.6575	0.0000e+00	0.0000e+00	0.0000e+00		5.3400e-03		3.9073	3.2698		28.9375	1.8762
Pcolce2		0.1758	4.6358	738.2305	2.3700e-03		0.2740	3.0562	107.2130	2.2600e-01		182.7898	0.1686	0.0413		38.9866	0.2495	0.0892		-2.2291	0.5652	1.1120	0.0000e+00	0.0000e+00	0.0000e+00		1.7300e-01		19.0914	4.9009		7.6050	2.6454
Ncam1		0.2757	8.0466	687.1251	8.9300e-02		0.4135	3.6059	2964.0468	3.3900e-01		98.0193	0.2654	0.0379		881.4606	0.3690	0.1076		3.1688	0.4752	1.5042	0.0000e+00	0.0000e+00	0.0000e+00		3.4900e-11		18.7810	3.9056		276.8062	1.8471
Lrrc2		0.1545	1.5935	713.1921	1.5000e-04		0.5420	10.8280	29.5751	2.8600e-05		497.8783	0.1399	0.0958		3.0468	0.5138	0.0513		-7.3524	1.8767	-0.9009	0.0000e+00	0.0000e+00	0.0000e+00		7.8400e-01		45.3684	3.2901		1.1353	6.3754
Stag1		0.2379	4.9316	237.4079	3.2600e-04		0.3406	3.7818	174.7365	3.9300e-02		54.8935	0.2253	0.0531		51.3708	0.3101	0.0913		-0.0957	0.4610	0.7829	2.2800e-02	0.0000e+00	0.0000e+00		7.2300e-04		8.3557	3.9541		13.4138	2.1035
Fxyd2		0.7112	8.3221	15.1962	1.5400e-06		20.9605	97.0269	0.3691	9.9700e-01		2.0740	0.6504	0.0853		0.0044	17.0180	0.1761		-8.8784	4.7097	1.0450	0.0000e+00	0.0000e+00	0.0000e+00		8.6800e-01		1.0713	4.9670		0.0379	6.4807
2810417H13Rik		0.2503	3.9561	205.9422	1.6200e-04		0.1986	5.0226	1233.0601	2.9400e-03		59.5125	0.2339	0.0666		288.1119	0.1900	0.0434		2.2754	-0.2997	-0.6177	0.0000e+00	0.0000e+00	0.0000e+00		5.5700e-02		9.4891	3.4646		34.2292	4.4280
Pias1		0.1707	5.5110	908.9737	2.7300e-05		0.2830	5.5060	417.0196	3.1400e-02		195.1323	0.1646	0.0351		84.7713	0.2673	0.0539		-1.2028	0.6990	0.6185	0.0000e+00	0.0000e+00	0.0000e+00		1.2600e-05		16.5993	6.6397		17.1221	3.0076
Dopey1		0.2794	5.5310	99.9491	1.7200e-04		0.3285	3.6148	80.3791	4.9000e-03		20.5562	0.2643	0.0541		25.3641	0.2987	0.0921		0.3032	0.1764	0.7669	2.0100e-19	1.3400e-18	0.0000e+00		2.7100e-03		3.4559	4.8257		5.9394	2.6265
Bmper		5.3457	7.9083	1.1320	5.8300e-07		0.2711	3.2102	285.2933	8.0800e-03		0.1757	3.0504	0.4198		99.4928	0.2481	0.0855		9.1457	-3.6201	-2.2949	0.0000e+00	0.0000e+00	0.0000e+00		8.9700e-06		0.4244	5.3716		20.7769	2.2054
Sik3		0.5827	4.4894	13.4150	5.7700e-06		0.3524	1.5066	66.4909	4.6600e-01		3.2395	0.5072	0.1237		48.3960	0.2817	0.2012		3.9011	-0.8484	0.7020	0.0000e+00	0.0000e+00	0.0000e+00		3.5100e-06		1.2896	3.7305		12.8263	1.4093
Pus3		0.2688	3.3009	97.1351	1.4500e-04		0.2628	4.2588	259.2704	6.1900e-02		32.5409	0.2468	0.0817		68.8483	0.2460	0.0647		1.0812	-0.0046	-0.3356	0.0000e+00	8.9000e-01	0.0000e+00		5.4000e-02		5.6778	3.2615		13.8250	2.5970
Pde4a		7.5407	17.0836	1.5179	2.8600e-04		0.3195	2.0939	85.1853	9.7700e-03		0.2242	4.6262	0.4474		45.8795	0.2731	0.1464		7.6772	-4.0823	-1.6113	0.0000e+00	0.0000e+00	0.0000e+00		2.6300e-05		0.5204	3.7517		10.9230	1.8328
Rps25		0.6532	1.5913	3663.7167	8.1500e-01		1.6427	6.0219	3088.7258	7.8600e-01		2425.8419	0.4597	0.2946		535.5591	1.2858	0.2174		-2.1794	1.4839	-0.4384	0.0000e+00	0.0000e+00	0.0000e+00		1.3100e-03		1118.8669	0.7563		657.8982	0.7041
1110032A03Rik		20.8482	130.1221	1.8577	4.1000e-02		0.4407	2.9391	22.7579	2.5400e-04		0.0153	17.8897	0.1435		8.6984	0.3794	0.1399		9.1518	-5.5594	-0.0364	0.0000e+00	0.0000e+00	8.9600e-04		3.1400e-02		0.2410	4.2632		2.6019	2.5525
Cadm1		0.2051	5.9777	367.9253	2.2400e-08		0.2927	3.6924	81.9843	6.6800e-02		72.3490	0.1971	0.0385		25.0911	0.2691	0.0812		-1.5278	0.4489	1.0765	0.0000e+00	0.0000e+00	0.0000e+00		3.6800e-02		8.2267	5.6237		5.0677	3.0579
Nt5e		6.5248	13.7894	1.0279	2.3600e-04		33.2951	262.9083	1.1485	-1.0000e+00		0.0901	4.1539	0.3355		0.0062	29.3397	0.1107		-3.8659	2.8203	-1.5999	0.0000e+00	0.0000e+00	0.0000e+00		6.5400e-01		0.2955	6.8557		0.1052	6.4807
Grinl1a		0.2559	1.6947	221.9577	2.9400e-01		1.0877	21.2193	2141.6844	2.1500e-01		140.9915	0.2204	0.1380		107.2196	1.0325	0.0503		-0.3950	2.2282	-1.4552	0.0000e+00	0.0000e+00	0.0000e+00		5.5700e-10		26.3288	1.9484		105.8272	1.0483
Parp6		0.2589	8.8320	192.7683	7.3500e-05		0.3917	2.4279	27.6181	7.5300e-03		25.0578	0.2509	0.0324		12.7087	0.3326	0.1511		-0.9794	0.4070	2.2195	0.0000e+00	0.0000e+00	0.0000e+00		3.2800e-02		3.8364	6.3384		3.3512	2.3577
Rpsa		0.7762	2.0926	4036.4487	3.9200e-01		1.9529	6.2500	1604.2217	9.1300e-01		2052.4864	0.5616	0.2760		269.7814	1.4833	0.2399		-2.9275	1.4012	-0.2024	0.0000e+00	0.0000e+00	0.0000e+00		3.2900e-07		1133.0250	0.7722		379.4773	0.6297
Dync2h1		0.2009	2.9668	216.4103	1.6800e-08		0.3796	4.6186	51.1660	4.9200e-04		82.4020	0.1867	0.0707		12.5333	0.3484	0.0833		-2.7169	0.9004	0.2377	0.0000e+00	0.0000e+00	5.0500e-14		1.0500e-01		9.9983	3.8942		3.3988	2.9778
2310030G06Rik		0.2318	4.8578	210.7790	1.1900e-07		3.7979	5.4425	1.5624	4.7800e-02		50.5470	0.2196	0.0523		0.4060	2.0203	0.4521		-6.9601	3.2014	3.1105	0.0000e+00	0.0000e+00	0.0000e+00		6.8900e-01		6.9528	4.4037		0.5904	3.3034
Hspb2		2.9770	12.7423	2.5788	7.6200e-07		0.7476	6.9004	13.0641	1.3000e-07		0.2293	2.3681	0.2034		2.0983	0.6664	0.1039		3.1936	-1.8292	-0.9691	0.0000e+00	0.0000e+00	0.0000e+00		3.5800e-01		0.4639	6.8557		1.0878	4.4978
Kri1		0.3209	4.2844	80.9744	2.1000e-05		0.3006	2.5605	73.4601	2.0800e-03		20.5669	0.2971	0.0742		31.4084	0.2666	0.1131		0.6108	-0.1559	0.6088	0.0000e+00	1.7800e-19	0.0000e+00		1.8700e-01		4.7479	3.0523		6.9002	2.3377
Syncrip		0.2893	4.1160	299.2764	1.9000e-01		0.5019	5.4993	558.0351	7.9400e-01		83.1086	0.2680	0.0743		108.5435	0.4568	0.0890		0.3852	0.7691	0.2602	0.0000e+00	0.0000e+00	7.8400e-22		4.8300e-05		17.4133	2.4316		47.8188	1.2754
Als2cl		2.9618	6.6978	2.4507	1.0900e-04		0.3392	2.0546	59.9141	2.2900e-03		0.4305	1.9837	0.3248		32.5013	0.2881	0.1512		6.2384	-2.7837	-1.1031	0.0000e+00	0.0000e+00	0.0000e+00		1.8000e-03		0.7182	3.9225		7.5250	2.0148
Timm8b		0.3496	2.8212	505.1676	2.1100e-01		1.3091	5.3886	481.3067	9.7000e-01		195.4072	0.3088	0.1176		95.6294	1.0456	0.2018		-1.0310	1.7595	0.7790	0.0000e+00	0.0000e+00	0.0000e+00		1.9100e-04		56.2330	1.3971		96.1963	0.7254
Rassf1		0.3243	4.0236	166.5967	1.9200e-04		0.3675	1.6019	444.1185	8.8200e-01		45.3725	0.2986	0.0799		309.8311	0.2936	0.2029		2.7716	-0.0246	1.3443	0.0000e+00	5.9100e-02	0.0000e+00		8.5300e-07		10.8181	2.5080		83.6349	1.2863
Igdcc4		0.2666	5.4275	116.8586	4.1200e-05		0.2434	5.0103	1673.2927	4.8400e-02		24.3594	0.2530	0.0520		379.8732	0.2304	0.0526		3.9630	-0.1350	0.0171	0.0000e+00	1.3400e-14	1.6100e-01		4.2900e-07		3.9705	4.6203		73.9379	2.6924
Herc1		0.2551	5.1378	205.2520	7.2300e-06		0.3255	1.6148	97.6451	4.1300e-01		44.7468	0.2419	0.0519		67.2082	0.2672	0.1795		0.5869	0.1435	1.7896	0.0000e+00	1.0300e-13	0.0000e+00		6.1500e-04		7.4290	3.8449		15.5616	1.6015
Dusp7		0.3638	5.0584	43.3269	6.8600e-06		0.4307	2.4765	33.6438	8.5700e-03		9.5892	0.3366	0.0735		15.8155	0.3601	0.1651		0.7219	0.0973	1.1671	0.0000e+00	8.5700e-05	0.0000e+00		2.5900e-03		2.2986	4.0886		4.6847	1.8764
Plekho2		0.1988	7.2047	501.2278	7.4800e-08		0.2911	1.5656	145.4249	2.0700e-01		83.2882	0.1925	0.0321		103.1044	0.2424	0.1669		0.3079	0.3325	2.3804	0.0000e+00	0.0000e+00	0.0000e+00		3.7700e-06		9.1539	6.3588		20.8517	1.6972
Rdx		0.1340	4.2642	14268.2637	3.9600e-04		0.3398	4.8214	2085.8363	9.7400e-01		3855.0985	0.1293	0.0345		469.8865	0.3159	0.0702		-3.0364	1.2890	1.0233	0.0000e+00	0.0000e+00	0.0000e+00		2.0600e-06		308.8533	5.4847		126.3998	2.2338
Ppp2r3a		1.0892	11.1063	8.5004	6.4200e-04		0.2718	1.9219	60.9480	3.6400e-06		0.8390	0.9818	0.0969		35.7270	0.2350	0.1353		5.4121	-2.0629	0.4819	0.0000e+00	0.0000e+00	0.0000e+00		2.3200e-03		0.6944	6.8557		6.0089	2.5681
Siae		1.3731	7.2812	5.1940	2.3800e-05		0.4956	5.5386	25.5809	2.6300e-05		0.8013	1.1431	0.1646		5.1668	0.4511	0.0889		2.6889	-1.3415	-0.8886	0.0000e+00	0.0000e+00	0.0000e+00		2.4900e-01		0.7749	4.6687		1.8061	3.6050
Arcn1		0.2439	2.1107	305.5538	2.4100e-03		0.4710	2.8587	278.7220	7.8000e-01		159.2567	0.2167	0.1113		104.5548	0.4011	0.1486		-0.6071	0.8884	0.4168	0.0000e+00	0.0000e+00	0.0000e+00		2.3000e-04		27.6939	2.2022		38.4818	1.3636
Hmgcll1		1.7460	3.9460	2.5976	6.5600e-05		0.2197	4.4856	280.6542	7.5900e-05		0.7347	1.1513	0.3180		75.2360	0.2074	0.0562		6.6781	-2.4730	-2.5012	0.0000e+00	0.0000e+00	0.0000e+00		9.9400e-02		0.7130	4.2241		10.9349	3.8164
Rnf111		0.2173	1.7553	158.2275	1.3500e-03		0.3930	3.3787	305.3321	2.4500e-01		99.9818	0.1915	0.1186		100.9420	0.3478	0.1156		0.0138	0.8603	-0.0370	2.3600e-01	0.0000e+00	1.4800e-02		5.2000e-07		14.3002	2.5732		31.4718	1.6076
Eif3g		0.2805	2.2870	426.5412	4.6400e-01		0.5910	3.5833	164.8369	9.4300e-01		207.8059	0.2466	0.1215		49.8612	0.5016	0.1512		-2.0592	1.0241	0.3159	0.0000e+00	0.0000e+00	2.2000e-27		2.9700e-02		46.0368	1.6603		23.9085	1.1129
Mras		1.0271	5.1311	6.2174	6.4700e-10		0.3078	0.8720	52.0892	1.4500e-02		1.3117	0.8398	0.1775		66.6616	0.2242	0.2722		5.6673	-1.9055	0.6168	0.0000e+00	0.0000e+00	0.0000e+00		5.8300e-06		0.9490	4.0015		12.6369	1.4004
Elof1		0.7592	4.1626	7.6102	1.2600e-05		0.3437	2.5346	112.4599	3.0300e-01		2.0221	0.6347	0.1640		51.1292	0.2975	0.1353		4.6603	-1.0933	-0.2773	0.0000e+00	0.0000e+00	5.9600e-22		1.4900e-06		1.0256	3.8605		13.1848	1.7579
Mrpl3		0.6453	8.1031	20.1795	9.0800e-06		0.3510	2.7797	163.3660	2.6700e-02		2.7113	0.5926	0.0807		65.2238	0.3086	0.1208		4.5883	-0.9413	0.5815	0.0000e+00	0.0000e+00	0.0000e+00		1.5500e-06		1.2995	4.5593		18.1926	1.6413
Gmppb		2.1148	7.5320	3.2256	2.5900e-02		0.3364	3.1038	97.5007	7.4500e-02		0.5071	1.5948	0.2476		35.9389	0.2996	0.1102		6.1471	-2.4122	-1.1671	0.0000e+00	0.0000e+00	0.0000e+00		1.7800e-04		0.6800	4.5492		8.7583	2.1140
Casp12		5.8075	15.6484	1.0930	1.0400e-02		0.2555	3.7859	188.7339	1.3800e-02		0.0781	4.1659	0.2804		56.5736	0.2379	0.0700		9.5007	-4.1301	-2.0022	0.0000e+00	0.0000e+00	0.0000e+00		1.0500e-03		0.2746	6.8557		10.0815	2.9444
Rab27a		0.3541	11.2181	77.8037	4.0900e-09		4.9094	11.7696	1.6100	2.9900e-04		8.2666	0.3420	0.0357		0.1616	3.3412	0.3131		-5.6766	3.2883	3.1331	0.0000e+00	0.0000e+00	0.0000e+00		6.6900e-01		1.8175	6.5870		0.4387	5.2578
1600029O15Rik		21.5999	37.7071	0.1886	6.8800e-01		28.5237	105.0283	0.5902	8.9000e-01		0.0056	13.3347	0.3823		0.0057	21.2442	0.2374		0.0237	0.6719	-0.6877	1.9500e-04	0.0000e+00	0.0000e+00		1.5700e-01		0.0472	6.8557		0.1014	3.6887
Myd88		0.2292	8.2252	246.8327	1.1100e-07		0.3622	4.6215	83.6427	1.6400e-03		35.7478	0.2221	0.0322		20.0526	0.3336	0.0793		-0.8341	0.5871	1.3013	0.0000e+00	0.0000e+00	0.0000e+00		2.0500e-04		4.5008	6.8557		5.3065	2.6971
Rpl29		1.2894	6.1790	185.0325	8.5000e-01		1.5601	3.9974	993.4032	8.6100e-01		35.9069	1.0286	0.2114		260.8698	1.1186	0.2833		2.8610	0.1210	0.4221	0.0000e+00	8.5800e-12	0.0000e+00		6.1400e-15		33.5962	0.7198		283.8650	0.6222
Gldn		24.7132	350.9218	0.6570	1.0000e+00		0.3341	8.2572	79.8629	9.8200e-06		0.0020	23.0254	0.0672		11.0864	0.3197	0.0439		12.4383	-6.1705	-0.6123	0.0000e+00	0.0000e+00	0.0000e+00		5.0000e-01		0.0258	6.8557		2.3929	5.3215
2610101N10Rik		0.2341	3.5648	3834.5552	1.7000e-01		0.4674	2.1747	232.0736	7.5200e-01		1170.5536	0.2188	0.0654		116.3239	0.3802	0.1866		-3.3310	0.7974	1.5130	0.0000e+00	0.0000e+00	0.0000e+00		1.0200e-02		200.9964	2.4699		39.8782	1.2646
Rps27l		0.8588	2.8786	900.0402	2.4400e-01		1.7575	6.0708	1684.7313	3.6500e-01		327.5627	0.6583	0.2335		292.8041	1.3586	0.2272		-0.1618	1.0453	-0.0393	6.2400e-16	0.0000e+00	3.5100e-04		5.8900e-04		203.8321	0.8660		375.7317	0.6900
Abhd5		3.9101	5.4734	1.6725	4.0700e-06		0.4220	3.2129	314.8360	2.9500e-01		0.4295	1.9327	0.4723		106.2631	0.3708	0.1219		7.9508	-2.3820	-1.9534	0.0000e+00	0.0000e+00	0.0000e+00		2.3600e-12		0.6392	3.7266		35.7725	1.4408
Usp4		0.3197	2.8727	56.7838	4.4500e-06		0.4910	1.5864	121.8841	4.9600e-01		22.1721	0.2850	0.1093		83.4266	0.3697	0.2473		1.9118	0.3757	1.1775	0.0000e+00	0.0000e+00	0.0000e+00		8.1500e-09		4.8037	2.6308		29.1377	1.0981
Fam96a		0.2180	3.8932	900.1407	9.8200e-03		0.3434	2.9578	230.8437	9.4700e-02		253.3491	0.2053	0.0581		87.2004	0.3043	0.1138		-1.5387	0.5675	0.9701	0.0000e+00	0.0000e+00	0.0000e+00		4.5900e-02		44.2091	2.6361		23.3855	1.6622
Dock6		0.1992	4.4951	404.4008	4.2900e-04		0.2840	2.1114	81.3302	1.8900e-03		104.5854	0.1896	0.0480		42.7612	0.2478	0.1276		-1.2903	0.3856	1.4120	0.0000e+00	0.0000e+00	0.0000e+00		2.2000e-02		11.3393	4.9232		8.2340	2.3227
Cdv3		0.2248	3.8737	922.8491	6.9800e-03		0.5017	3.3092	919.3129	4.0800e-01		265.2595	0.2115	0.0598		296.6760	0.4328	0.1373		0.1615	1.0330	1.1993	1.6100e-13	0.0000e+00	0.0000e+00		6.4500e-07		40.7447	3.0068		121.3212	1.3523
Gk5		0.3671	10.4166	64.4337	3.2600e-07		21.0959	123.3179	0.2187	9.9500e-01		7.0883	0.3535	0.0379		0.0018	17.9097	0.1461		-11.9094	5.6629	1.9462	0.0000e+00	0.0000e+00	0.0000e+00		6.5400e-01		1.6078	6.8557		0.0100	6.4807
Agphd1		0.3234	8.8299	80.4183	6.3300e-05		0.2776	4.9971	117.8164	1.3100e-05		10.6331	0.3108	0.0401		27.2616	0.2606	0.0622		1.3583	-0.2540	0.6359	0.0000e+00	0.0000e+00	0.0000e+00		6.0000e-02		2.1133	6.0149		5.2716	3.5097
Traip		0.2887	3.5517	80.1982	1.7300e-05		34.6724	270.6696	0.7092	-1.0000e+00		25.1099	0.2651	0.0823		0.0033	30.5321	0.1179		-12.8772	6.8478	0.5179	0.0000e+00	0.0000e+00	0.0000e+00		3.7600e-01		5.0634	2.9815		0.0557	6.4807
2310047B19Rik		12.8000	145.4164	2.2423	7.1800e-02		0.3115	5.8160	68.4809	8.1900e-06		0.0163	11.5641	0.0927		13.4724	0.2945	0.0561		9.6895	-5.2951	-0.7248	0.0000e+00	0.0000e+00	0.0000e+00		3.6400e-01		0.1556	4.9778		2.6383	4.7070
Pccb		0.6089	10.4984	24.0338	1.4000e-07		0.3308	2.4994	55.7746	1.2700e-04		2.5424	0.5723	0.0594		25.1275	0.2887	0.1283		3.3050	-0.9873	1.1126	0.0000e+00	0.0000e+00	0.0000e+00		2.3800e-03		1.1076	6.0657		5.8179	2.2367
Sltm		0.2377	3.8451	251.3011	1.4000e-03		0.3500	4.3448	274.1214	6.2100e-02		74.1040	0.2224	0.0653		69.4676	0.3220	0.0802		-0.0932	0.5340	0.2959	3.2000e-03	0.0000e+00	3.9100e-25		2.9700e-04		12.8099	2.8734		18.4097	2.1372
Myo5a		0.3352	2.8075	51.0013	6.8600e-04		0.5727	3.4089	316.7167	8.3600e-01		20.5133	0.2964	0.1177		102.0415	0.4857	0.1537		2.3145	0.7127	0.3844	0.0000e+00	0.0000e+00	0.0000e+00		1.6900e-10		4.8064	2.4373		46.3989	1.1296
Nck1		10.1510	24.0614	1.2471	7.1300e-02		0.3196	3.0315	171.2086	1.1000e-01		0.0726	6.6726	0.3451		62.5175	0.2868	0.1022		9.7509	-4.5403	-1.7563	0.0000e+00	0.0000e+00	0.0000e+00		3.1500e-07		0.3623	4.2187		15.3552	1.9362
Rpl14		0.9852	4.1192	3760.3175	9.9100e-01		1.5611	10.1735	3215.1255	8.6100e-01		961.2046	0.7903	0.1974		331.2757	1.3497	0.1348		-1.5368	0.7722	-0.5508	0.0000e+00	0.0000e+00	0.0000e+00		3.3800e-03		754.7577	0.7795		435.6453	0.7355
Lca5		0.4702	4.3516	20.7734	4.3400e-05		0.3078	3.4312	70.2998	1.3700e-02		5.3099	0.4198	0.1063		22.1706	0.2808	0.0872		2.0619	-0.5801	-0.2867	0.0000e+00	0.0000e+00	1.7300e-25		1.0900e-01		1.7075	3.5409		4.5561	3.2140
Dcun1d5		0.3243	7.1822	83.9798	7.9200e-08		0.4241	3.2438	243.0859	5.5800e-01		13.0317	0.3087	0.0471		83.0839	0.3708	0.1252		2.6725	0.2644	1.4099	0.0000e+00	0.0000e+00	0.0000e+00		3.4500e-10		2.7335	4.9716		26.8063	1.5716
Zfp846		0.7167	8.5702	15.3640	2.5100e-05		0.2676	7.4475	145.7256	5.9800e-06		1.9702	0.6545	0.0850		22.9237	0.2573	0.0400		3.5404	-1.3471	-1.0879	0.0000e+00	0.0000e+00	0.0000e+00		5.2500e-01		1.0329	5.1839		3.4307	6.0256
Stt3b		0.2653	2.6741	150.3871	2.5500e-04		0.8680	8.5941	552.0951	8.0200e-01		61.9690	0.2390	0.0991		68.4350	0.7833	0.0972		0.1432	1.7124	-0.0275	2.5100e-11	0.0000e+00	2.4600e-03		3.3300e-10		12.2497	2.2967		52.2521	1.0057
Glce		0.5615	9.4991	24.9011	2.8600e-05		0.3266	3.1936	186.8174	5.4100e-02		2.9360	0.5278	0.0600		63.9445	0.2945	0.0988		4.4449	-0.8417	0.7196	0.0000e+00	0.0000e+00	0.0000e+00		1.1500e-06		1.1758	5.4771		16.1780	1.9553
Man2c1		55.7854	5.9719	0.3131	6.8400e-02		0.3362	3.2089	53.5169	3.1800e-02		0.0655	5.0230	0.8738		18.4193	0.3015	0.1026		8.1360	-4.0582	-3.0902	0.0000e+00	0.0000e+00	0.0000e+00		4.7900e-03		0.2417	6.8557		4.2487	2.7690
Mcam		0.2917	3.1893	128.6570	2.4400e-03		0.4250	6.4406	738.2552	3.7100e-01		43.6634	0.2657	0.0896		125.1198	0.3966	0.0667		1.5188	0.5778	-0.4252	0.0000e+00	0.0000e+00	0.0000e+00		3.2600e-06		9.4902	2.4866		44.1608	1.7649
Zfp810		2.2554	7.5352	2.6866	5.9000e-06		0.3866	5.5402	42.3036	5.4000e-04		0.4708	1.6347	0.2792		8.5270	0.3595	0.0708		4.1788	-2.1848	-1.9797	0.0000e+00	0.0000e+00	0.0000e+00		2.4600e-01		0.6043	5.5586		2.2355	4.0120
Azi2		0.7075	3.3389	9.1471	6.4600e-03		0.4864	5.2624	367.3610	2.9900e-01		3.1718	0.5727	0.1901		76.8179	0.4409	0.0942		4.5981	-0.3771	-1.0134	0.0000e+00	0.0000e+00	0.0000e+00		4.2500e-10		1.4688	2.6922		32.0529	1.3663
Tex264		0.3516	2.5816	37.4848	1.3000e-03		0.4654	2.0177	396.9947	3.8600e-01		16.1623	0.3059	0.1296		210.5341	0.3750	0.1934		3.7034	0.2937	0.5771	0.0000e+00	0.0000e+00	0.0000e+00		6.0500e-12		3.7903	2.4944		69.1838	1.2799
Adam10		0.3537	2.8109	47.0630	3.5300e-03		0.6679	1.8657	239.6585	8.1000e-01		18.4315	0.3106	0.1222		139.8409	0.4853	0.2742		2.9235	0.6440	1.1663	0.0000e+00	0.0000e+00	0.0000e+00		1.0500e-12		4.6936	2.2793		66.2189	0.8293
Rbm6		0.2116	4.5951	305.2880	1.1000e-06		0.3297	2.6328	213.5264	4.4800e-02		76.2896	0.2012	0.0496		90.3070	0.2905	0.1199		0.2434	0.5300	1.2747	4.8600e-17	0.0000e+00	0.0000e+00		9.6800e-07		9.9129	4.2630		22.0313	1.8345
Golga4		0.2739	6.7950	719.7512	1.3300e-02		0.5317	2.0527	420.6645	8.9500e-01		119.2090	0.2622	0.0431		224.6204	0.4164	0.2178		0.9140	0.6673	2.3365	0.0000e+00	0.0000e+00	0.0000e+00		2.1500e-07		25.5927	2.8512		90.9709	1.0139
Tdgf1		0.3524	2.7258	938.6241	2.1200e-01		14.5235	47.1909	0.9388	5.9100e-01		372.2014	0.3103	0.1201		0.0286	10.9015	0.2617		-13.6692	5.1349	1.1242	0.0000e+00	0.0000e+00	0.0000e+00		1.1600e-10		103.3719	1.5901		0.2191	3.3545
Alas1		4.4039	4.5399	1.0718	4.4000e-05		0.2927	6.6148	227.5940	8.7700e-06		0.2903	2.0301	0.4851		40.0249	0.2785	0.0483		7.1073	-2.8657	-3.3269	0.0000e+00	0.0000e+00	0.0000e+00		1.0700e-03		0.4706	5.1255		8.1375	3.5782
Myo1e		0.4172	3.5995	25.7137	2.1100e-06		0.3280	4.6139	444.2961	6.8800e-01		7.9053	0.3706	0.1118		107.9970	0.3038	0.0736		3.7720	-0.2869	-0.6027	0.0000e+00	0.0000e+00	0.0000e+00		7.8100e-07		2.2643	3.0196		26.8491	2.1375
Gorasp1		0.3403	9.1846	78.0225	9.8900e-06		0.3204	6.9292	124.1463	4.5900e-02		9.5657	0.3273	0.0391		20.6186	0.3049	0.0496		1.1080	-0.1019	0.3452	0.0000e+00	1.4700e-07	3.8700e-26		5.2300e-03		2.0314	6.2020		4.6104	3.8606
Parp3		3.2699	7.4778	2.4330	1.4300e-06		0.4550	2.7304	177.1966	2.6500e-01		0.4190	2.2167	0.3072		70.7951	0.3857	0.1536		7.4007	-2.5228	-0.9997	0.0000e+00	0.0000e+00	0.0000e+00		6.7800e-11		0.6791	4.2152		25.9438	1.2215
Tagln		0.3524	1.8161	125.9841	5.6600e-01		0.6895	3.9723	3801.9174	4.5800e-01		75.7987	0.2921	0.1710		1022.0269	0.5843	0.1519		3.7531	1.0001	-0.1708	0.0000e+00	0.0000e+00	1.8700e-16		9.7400e-14		19.6034	1.5799		571.0884	1.0609
Nme6		13.1640	31.9781	2.1784	3.5600e-06		0.5377	3.8147	20.5477	3.3000e-03		0.0826	9.0958	0.2825		6.0191	0.4663	0.1335		6.1865	-4.2860	-1.0813	0.0000e+00	0.0000e+00	0.0000e+00		3.5300e-02		0.5501	3.5984		2.2900	2.5270
Zbtb44		0.1920	2.7782	534.8425	5.2500e-05		0.2893	3.0252	115.0163	2.1400e-04		221.6647	0.1779	0.0734		43.0789	0.2619	0.0956		-2.3633	0.5582	0.3807	0.0000e+00	0.0000e+00	0.0000e+00		7.1100e-01		27.8939	3.1851		9.2095	2.3033
1700017B05Rik		0.2553	4.6114	114.0688	5.6100e-10		0.2987	1.8191	172.5926	7.1700e-02		27.7532	0.2405	0.0581		102.8342	0.2545	0.1485		1.8896	0.0818	1.3548	0.0000e+00	9.9200e-08	0.0000e+00		1.1500e-05		4.2834	4.5590		25.0380	1.5265
Ilf3		0.2268	2.2664	173.2175	3.7900e-05		0.4271	2.6544	183.1626	8.9400e-01		85.3938	0.2047	0.0978		78.3557	0.3623	0.1533		-0.1241	0.8235	0.6486	3.0300e-04	0.0000e+00	0.0000e+00		1.1400e-07		12.5304	2.8035		24.8784	1.5068
Rbm5		0.2458	2.3604	160.9773	4.1200e-04		0.4397	2.5334	230.5311	1.5100e-01		76.0813	0.2209	0.1014		98.3335	0.3703	0.1578		0.3701	0.7452	0.6376	0.0000e+00	0.0000e+00	0.0000e+00		4.0700e-06		12.6652	2.6230		33.5571	1.3148
Fez1		2.3262	6.1172	2.6958	6.6100e-05		0.2653	1.7796	143.2307	4.6400e-03		0.4881	1.5967	0.2932		91.9345	0.2278	0.1421		7.5573	-2.8095	-1.0455	0.0000e+00	0.0000e+00	0.0000e+00		1.6600e-04		0.6658	4.4648		17.7324	1.9194
Shisa5		0.3291	4.9336	126.0460	2.1600e-04		0.6612	14.8691	1185.2990	1.1300e-01		28.0452	0.3069	0.0674		87.0877	0.6288	0.0497		1.6347	1.0350	-0.4396	0.0000e+00	0.0000e+00	0.0000e+00		1.9100e-10		6.6336	2.8971		52.3847	1.2719
Chordc1		0.2542	2.8019	330.4574	4.5100e-02		0.4755	5.6226	1116.9133	6.7000e-01		131.9087	0.2310	0.0909		227.2668	0.4309	0.0957		0.7848	0.8996	0.0743	0.0000e+00	0.0000e+00	2.3400e-06		4.0100e-07		24.0240	2.3873		88.8095	1.4906
Snx33		0.9864	10.5039	10.6370	9.4400e-07		0.3002	1.7676	84.6640	1.0600e-01		1.0933	0.8900	0.0943		54.1378	0.2527	0.1593		5.6298	-1.8162	0.7567	0.0000e+00	0.0000e+00	0.0000e+00		2.9900e-05		0.8122	6.0603		11.3769	1.8623
Hexa		0.3382	3.8441	137.1182	4.4600e-03		0.7389	3.8235	539.4380	3.2000e-01		39.6091	0.3088	0.0876		150.9435	0.6162	0.1665		1.9301	0.9968	0.9268	0.0000e+00	0.0000e+00	0.0000e+00		1.4100e-11		9.9212	2.2940		85.5824	0.9949
Eef1a1		0.9794	3.3847	13055.2863	4.5200e-01		1.3883	1.5224	4980.3095	5.7000e-01		4018.3554	0.7566	0.2267		3436.2864	0.7219	0.4782		-0.2258	-0.0677	1.0771	3.4900e-27	3.3000e-06	0.0000e+00		8.5000e-02		2914.8760	0.7479		2304.0481	0.5696
Col7a1		57.6285	88.6378	0.8013	3.9200e-02		0.3377	2.1742	115.2191	2.3900e-02		0.0121	34.2653	0.4125		58.4994	0.2888	0.1447		12.2362	-6.8906	-1.5111	0.0000e+00	0.0000e+00	0.0000e+00		5.6600e-06		0.3023	4.7227		15.3656	1.5486
Manf		0.3527	3.8666	148.7388	3.2700e-02		1.0787	16.2014	2097.7714	5.8500e-01		42.5401	0.3207	0.0907		138.9459	1.0057	0.0674		1.7076	1.6489	-0.4298	0.0000e+00	0.0000e+00	0.0000e+00		1.6000e-13		11.2453	2.2423		130.7204	1.0056
Cul5		0.2505	3.6239	245.4696	3.5900e-03		0.4344	13.0527	2713.8075	6.0700e-01		77.0288	0.2325	0.0722		227.4893	0.4189	0.0362		1.5623	0.8491	-0.9977	0.0000e+00	0.0000e+00	0.0000e+00		1.7300e-08		13.8159	2.7923		88.7842	1.9713
Fbxo9		0.3031	3.9972	62.5533	4.0400e-06		0.3523	2.2382	101.5509	1.5500e-01		17.5892	0.2797	0.0778		51.8839	0.2990	0.1530		1.5606	0.0963	0.9763	0.0000e+00	4.7400e-06	0.0000e+00		4.3600e-05		3.6409	3.3944		13.4886	1.6060
Nphp3		3.4999	8.8838	1.6076	2.6800e-03		2.3153	8.0658	3.0654	2.7300e-03		0.2055	2.3879	0.3076		0.4198	1.7394	0.2387		1.0306	-0.4571	-0.3661	0.0000e+00	0.0000e+00	0.0000e+00		1.5700e-01		0.4122	6.8557		0.6271	5.4701
Slc35f2		0.2372	6.2963	259.9378	1.0400e-06		29.7945	220.0968	0.1245	1.0000e+00		47.4537	0.2278	0.0410		0.0007	25.1530	0.1428		-16.1133	6.7868	1.7983	0.0000e+00	0.0000e+00	0.0000e+00		6.8600e-01		7.1922	4.5990		0.0043	6.4807
Aste1		0.2323	7.2157	239.7067	4.9900e-08		0.2934	5.8489	97.0113	8.1300e-06		37.8649	0.2242	0.0350		19.1847	0.2775	0.0541		-0.9809	0.3074	0.6278	0.0000e+00	0.0000e+00	0.0000e+00		2.4900e-01		4.9553	6.2578		3.6499	4.2192
Stoml1		0.2750	6.4620	119.3125	1.6300e-06		0.3188	3.0406	138.9954	8.3100e-02		21.1825	0.2625	0.0459		51.2917	0.2844	0.1084		1.2759	0.1156	1.2406	0.0000e+00	8.3900e-14	0.0000e+00		7.4700e-05		3.4577	5.2343		12.3829	2.0251
Fem1b		0.2253	10.6060	5802.5460	6.9400e-02		0.2676	5.6441	830.3968	5.3000e-01		602.2281	0.2203	0.0231		165.5014	0.2544	0.0498		-1.8635	0.2081	1.1074	0.0000e+00	0.0000e+00	0.0000e+00		1.8700e-01		117.6523	3.2775		31.2197	3.2378
Hmbs		0.2973	3.5588	182.2538	1.3400e-02		0.3032	1.8875	69.0424	2.6200e-02		57.3338	0.2721	0.0849		40.7965	0.2583	0.1486		-0.4909	-0.0747	0.8081	0.0000e+00	4.9300e-07	0.0000e+00		9.2300e-01		11.9631	2.5688		8.3960	2.0739
Zic1		20.2206	93.3249	0.4435	9.9800e-01		0.2184	1.4956	143.2226	4.7400e-04		0.0053	16.4467	0.1725		106.1116	0.1883	0.1372		14.3015	-6.4483	-0.3297	0.0000e+00	0.0000e+00	0.0000e+00		4.4000e-03		0.0515	6.8557		15.2405	2.3690
Ubl7		0.3464	3.4410	38.0156	7.9000e-06		0.4036	3.5870	160.6281	7.3300e-01		12.4003	0.3116	0.0999		49.0886	0.3598	0.1086		1.9850	0.2074	0.1208	0.0000e+00	7.6000e-25	8.2500e-08		9.1600e-09		2.8083	3.3007		14.8478	1.8502
Ets1		26.0737	19.5101	0.7977	3.4300e-03		0.4127	2.2411	131.0572	9.6600e-02		0.0471	10.6416	0.5595		65.3046	0.3434	0.1690		10.4387	-4.9536	-1.7271	0.0000e+00	0.0000e+00	0.0000e+00		2.1800e-11		0.4052	4.5023		20.0272	1.4219
Acpl2		3.7702	7.1232	1.4871	1.3900e-03		0.2995	2.3335	67.8186	5.8600e-04		0.2292	2.3644	0.3567		33.5516	0.2618	0.1274		7.1937	-3.1750	-1.4858	0.0000e+00	0.0000e+00	0.0000e+00		4.7300e-03		0.4687	5.6531		6.7534	2.3286
Pts		3.1847	5.4643	2.1213	1.0800e-07		0.2534	2.0419	136.1850	4.4100e-02		0.4625	1.7954	0.3633		75.3389	0.2231	0.1201		7.3479	-3.0086	-1.5969	0.0000e+00	0.0000e+00	0.0000e+00		2.1800e-04		0.6404	3.9462		13.3836	2.2963
Rcn2		0.3658	2.2317	48.4282	1.7500e-02		1.0279	9.5464	1937.5215	7.8200e-01		23.9879	0.3113	0.1491		214.6875	0.9251	0.0993		3.1619	1.5715	-0.5859	0.0000e+00	0.0000e+00	0.0000e+00		1.4000e-17		6.3514	1.8837		187.4293	1.0589
Ctnnb1		0.3021	5.4832	1633.6681	3.1300e-01		1.0307	3.0861	848.2150	4.1300e-01		324.5130	0.2851	0.0561		293.2194	0.7671	0.2553		-0.1463	1.4278	2.1865	1.2100e-06	0.0000e+00	0.0000e+00		3.7900e-08		79.7836	2.2447		217.8736	0.7388
Atp2c1		0.6413	6.4008	18.5140	6.1200e-05		0.4470	2.8926	160.4442	3.0400e-01		3.1357	0.5737	0.1004		61.8088	0.3829	0.1449		4.3009	-0.5833	0.5295	0.0000e+00	0.0000e+00	0.0000e+00		1.3000e-08		1.4527	3.7984		22.2023	1.3296
Cnn1		0.4106	10.1489	56.1920	1.1400e-05		0.2997	2.5592	169.2879	2.1500e-02		6.2306	0.3934	0.0428		73.4433	0.2655	0.1143		3.5592	-0.5674	1.4171	0.0000e+00	0.0000e+00	0.0000e+00		2.2500e-05		1.7063	5.8440		16.6484	1.9686
Pknox2		0.4119	11.3330	51.6265	3.4300e-08		0.3593	7.6432	61.3822	8.6300e-05		5.2729	0.3961	0.0390		9.4500	0.3412	0.0514		0.8417	-0.2154	0.3986	0.0000e+00	5.3400e-18	0.0000e+00		3.5800e-01		1.3845	6.8557		2.1563	5.0516
Zfp426		0.7463	4.0083	8.6888	7.0400e-06		0.2864	4.4937	162.2527	1.7200e-03		2.4824	0.6200	0.1661		40.4966	0.2680	0.0654		4.0280	-1.2098	-1.3434	0.0000e+00	0.0000e+00	0.0000e+00		1.1100e-02		1.2099	3.3152		8.1771	3.1144
Dock3		0.1273	3.8693	3063.5703	1.1400e-07		68.6313	114.7444	0.5559	8.4800e-02		954.1751	0.1224	0.0379		0.0046	40.3045	0.3703		-17.6575	8.3629	3.2879	0.0000e+00	0.0000e+00	0.0000e+00		5.0200e-01		55.3171	6.8557		0.1434	5.7381
Dpy19l1		0.2363	2.6261	294.9020	1.0600e-03		0.2986	4.8889	504.3576	6.0200e-02		125.2537	0.2150	0.0895		115.5852	0.2795	0.0635		-0.1159	0.3786	-0.4944	4.6500e-05	0.0000e+00	0.0000e+00		4.3700e-02		20.9823	2.4707		27.6794	2.3879
Ano10		0.4166	2.1061	17.0900	2.3900e-05		0.3335	4.6225	812.9779	4.0200e-02		9.0525	0.3431	0.1768		194.4190	0.3091	0.0727		4.4247	-0.1504	-1.2814	0.0000e+00	4.6600e-13	0.0000e+00		2.0500e-08		2.4791	2.3711		53.8368	2.0256
Gria4		6.0693	12.5339	1.3160	4.2600e-02		2.9286	5.5585	1.9195	6.2500e-05		0.1218	3.6804	0.3709		0.4064	1.8228	0.3647		1.7381	-1.0137	-0.0242	0.0000e+00	0.0000e+00	1.1900e-03		5.1100e-01		0.3735	5.3202		0.6185	3.7193
4930422I07Rik		13.7490	25.8550	1.1235	2.4300e-04		1.4364	7.6718	4.6624	1.6700e-05		0.0481	8.1415	0.3617		0.6582	1.1855	0.1651		3.7748	-2.7798	-1.1309	0.0000e+00	0.0000e+00	0.0000e+00		8.7600e-01		0.3255	4.5681		0.6433	6.4807
AW551984		0.9713	4.8271	6.2374	1.3400e-05		0.2256	6.4658	285.2733	4.2000e-07		1.4373	0.7877	0.1846		51.7658	0.2170	0.0387		5.1706	-1.8597	-2.2538	0.0000e+00	0.0000e+00	0.0000e+00		8.2900e-01		0.9428	3.8593		6.3364	5.9727
Irak1bp1		0.3278	7.9481	80.5167	4.8800e-06		0.3293	1.9592	108.0805	1.6100e-01		11.4524	0.3133	0.0436		62.0847	0.2780	0.1567		2.4386	-0.1721	1.8441	0.0000e+00	7.1400e-16	0.0000e+00		1.6200e-06		2.4230	5.3832		14.5088	1.7342
Mlh1		78.4191	25.5267	0.6219	1.1800e-02		0.3106	4.4403	70.4282	1.0200e-05		0.0256	17.6463	0.6928		17.9148	0.2882	0.0723		9.4527	-5.9363	-3.2602	0.0000e+00	0.0000e+00	0.0000e+00		2.3100e-01		0.3734	4.3567		3.8282	3.3575
Cmtm6		0.2709	4.0437	117.8133	2.9500e-03		0.3209	4.0832	223.7454	1.0600e-01		32.1668	0.2525	0.0685		60.6208	0.2951	0.0804		0.9142	0.2253	0.2326	0.0000e+00	0.0000e+00	2.8100e-16		7.3600e-04		5.8576	3.3087		15.3918	2.1237
Map2k5		0.2408	5.3053	224.8829	8.8700e-06		0.2361	4.7077	317.9272	6.3200e-04		48.5776	0.2291	0.0487		78.5713	0.2231	0.0554		0.6937	-0.0381	0.1852	0.0000e+00	4.0200e-02	1.1500e-10		1.0600e-01		7.1833	4.4591		12.8102	3.4111
Fdx1		8.5560	6.2120	0.8521	6.4900e-03		0.2409	4.9027	409.9250	3.2000e-02		0.1513	3.2620	0.5585		96.4666	0.2283	0.0525		9.3166	-3.8367	-3.4122	0.0000e+00	0.0000e+00	0.0000e+00		1.9900e-04		0.4125	4.7542		15.4427	3.5293
6030419C18Rik		18.9193	20.7424	0.7474	4.2500e-02		0.3378	3.9330	87.3834	3.3500e-03		0.0418	9.7364	0.4767		25.5906	0.3085	0.0879		9.2593	-4.9801	-2.4397	0.0000e+00	0.0000e+00	0.0000e+00		2.1100e-04		0.3371	4.6061		6.1024	2.5677
Snx14		120.2398	117.7447	0.4960	9.9500e-03		0.2868	4.4810	91.0625	1.3900e-06		0.0047	59.0972	0.5063		23.4590	0.2674	0.0670		12.2740	-7.7882	-2.9173	0.0000e+00	0.0000e+00	0.0000e+00		1.8000e-02		0.2280	6.8557		4.3938	3.5714
Islr		33.4112	34.3809	1.0776	4.2000e-05		0.1994	2.6427	326.9460	1.0700e-02		0.0625	15.7182	0.4564		142.6088	0.1838	0.0785		11.1558	-6.4179	-2.5399	0.0000e+00	0.0000e+00	0.0000e+00		5.5500e-02		0.4361	4.8608		17.0364	3.4693
Nprl2		0.2578	8.4498	182.6772	1.3700e-09		0.8852	7.2720	9.1646	3.7600e-04		24.8091	0.2492	0.0335		1.4194	0.7804	0.1176		-4.1275	1.6470	1.8134	0.0000e+00	0.0000e+00	0.0000e+00		6.6900e-01		3.7471	6.3791		0.8981	4.5356
Cep70		0.3380	8.9410	77.9101	3.0800e-05		47.5315	300.3450	0.6233	1.0000e+00		9.9611	0.3245	0.0404		0.0021	39.8736	0.1486		-12.2263	6.9409	1.8792	0.0000e+00	0.0000e+00	0.0000e+00		8.6800e-01		2.1029	5.9625		0.0580	6.4807
Tbx18		0.6195	4.7643	12.8654	3.4600e-07		0.1730	4.3168	1022.7311	2.6600e-05		2.9912	0.5435	0.1212		269.1908	0.1655	0.0434		6.4917	-1.7155	-1.4828	0.0000e+00	0.0000e+00	0.0000e+00		1.5600e-01		1.2733	3.6834		25.1703	5.2163
Zfp105		1.4942	8.2252	4.6641	4.0700e-10		0.3511	7.5177	64.5100	2.1300e-07		0.6203	1.2463	0.1626		10.0201	0.3333	0.0507		4.0138	-1.9028	-1.6799	0.0000e+00	0.0000e+00	0.0000e+00		2.4800e-01		0.6635	5.3888		2.1917	5.2178
Pth1r		2.7485	11.2636	2.6922	1.4300e-05		0.2280	2.4798	149.3166	3.1900e-03		0.2749	2.0732	0.2291		68.2086	0.2070	0.0930		7.9551	-3.3245	-1.3008	0.0000e+00	0.0000e+00	0.0000e+00		9.3900e-03		0.4805	6.8557		9.8102	3.1239
Scamp2		0.3847	3.9608	34.8900	8.5900e-04		0.3541	3.2189	320.5738	9.3600e-02		9.7577	0.3478	0.0966		107.8938	0.3164	0.1057		3.4669	-0.1367	0.1297	0.0000e+00	5.2800e-13	3.5400e-08		1.5000e-07		2.5608	3.1656		29.7907	1.7770
Cd276		0.2428	5.3704	377.1129	2.5600e-03		0.3425	3.2303	382.6414	4.0900e-02		76.8958	0.2315	0.0467		130.6134	0.3070	0.1034		0.7643	0.4074	1.1467	0.0000e+00	0.0000e+00	0.0000e+00		1.5000e-05		13.1293	3.6087		34.7612	1.8950
Rpp25		1.2263	8.4588	7.0047	5.7200e-05		25.0295	183.6178	1.4812	9.9500e-01		0.9103	1.0521	0.1351		0.0083	21.9523	0.1200		-6.7857	4.3830	-0.1705	0.0000e+00	0.0000e+00	2.1000e-11		6.6700e-01		0.7689	5.6937		0.1580	4.5869
Alg9		20.5680	80.1912	1.4064	1.1400e-02		0.2933	2.5888	111.0724	9.5200e-04		0.0189	16.0965	0.2064		47.1472	0.2613	0.1089		11.2814	-5.9449	-0.9219	0.0000e+00	0.0000e+00	0.0000e+00		1.6400e-04		0.2575	4.8953		9.9861	2.1667
Senp6		0.2277	4.7652	267.1472	9.2200e-10		0.5471	2.6304	142.5770	6.0200e-01		64.9043	0.2159	0.0525		59.2965	0.4464	0.1839		-0.1304	1.0483	1.8100	9.2500e-04	0.0000e+00	0.0000e+00		1.3100e-09		9.5811	3.8502		24.9669	1.1028
Rasa2		0.2124	5.8955	330.3836	9.7400e-05		0.3480	3.8517	181.2649	2.4400e-01		65.3800	0.2039	0.0398		51.6971	0.3167	0.0899		-0.3388	0.6347	1.1761	1.6500e-21	0.0000e+00	0.0000e+00		6.9800e-06		8.4837	4.9484		14.1949	1.9677
Trip4		0.2370	6.4886	389.1733	2.7900e-05		0.2811	2.0916	299.2366	5.9300e-03		69.3872	0.2272	0.0406		164.4976	0.2449	0.1307		1.2453	0.1084	1.6848	0.0000e+00	6.3200e-07	0.0000e+00		4.0500e-04		10.8487	4.2240		32.4992	2.0016
Nradd		0.2461	2.2608	94.9804	2.9100e-06		0.3679	2.1278	138.0791	1.1600e-01		47.2281	0.2194	0.1078		71.0235	0.3101	0.1557		0.5887	0.4989	0.5310	0.0000e+00	0.0000e+00	0.0000e+00		2.6800e-05		7.3313	2.9533		19.8496	1.5310
Cdon		0.3515	4.5821	50.6537	2.2000e-04		0.1589	4.8676	3431.8635	3.4100e-04		12.2319	0.3246	0.0770		864.0341	0.1528	0.0383		6.1424	-1.0867	-1.0066	0.0000e+00	0.0000e+00	0.0000e+00		2.9300e-02		2.8175	3.7841		78.5606	5.1751
Rbp1		0.4362	3.2839	20.3325	2.6500e-05		0.2181	4.8997	462.4465	4.9200e-02		7.0625	0.3818	0.1259		109.8192	0.2074	0.0492		3.9588	-0.8803	-1.3550	0.0000e+00	0.0000e+00	0.0000e+00		1.5500e-01		2.0273	3.0505		15.7614	3.7503
Lztfl1		0.3179	5.8001	75.6189	8.1500e-06		0.3516	4.4384	277.4279	7.8600e-01		14.3519	0.2998	0.0566		70.6595	0.3230	0.0824		2.2996	0.1076	0.5419	0.0000e+00	1.9100e-07	0.0000e+00		1.0200e-07		3.0748	4.1219		19.5246	2.0394
Exog		0.2307	6.2923	200.0106	4.8100e-07		0.3261	3.6447	50.6817	9.2900e-06		36.4500	0.2217	0.0400		15.7884	0.2963	0.0913		-1.2071	0.4185	1.1905	0.0000e+00	0.0000e+00	0.0000e+00		6.0600e-02		4.7733	5.6569		3.4448	3.1509
Pif1		0.1870	4.3452	497.7918	4.0300e-08		16.6167	92.5726	1.3431	1.3600e-01		130.4705	0.1785	0.0461		0.0161	13.9896	0.1486		-12.9836	6.2922	1.6903	0.0000e+00	0.0000e+00	0.0000e+00		8.7400e-01		14.2016	4.7337		0.1606	5.9130
Fam63b		0.7972	5.4620	9.0247	4.6100e-06		0.3256	4.0402	391.4617	5.4500e-02		1.8042	0.6886	0.1333		107.3923	0.2990	0.0817		5.8954	-1.2033	-0.7062	0.0000e+00	0.0000e+00	0.0000e+00		2.9000e-08		1.0129	4.0433		27.8808	1.9613
Gclc		0.3314	9.0092	93.2626	1.6900e-04		0.2560	3.0071	203.2690	4.5200e-04		11.5167	0.3186	0.0388		78.5154	0.2334	0.0892		2.7693	-0.4488	1.2010	0.0000e+00	0.0000e+00	0.0000e+00		2.2600e-03		2.3659	6.0570		13.4867	2.6670
Ubl5		0.3609	3.1053	816.1295	2.7800e-01		1.2691	3.4884	501.2945	9.9800e-01		283.3688	0.3216	0.1096		153.6296	0.9187	0.2758		-0.8832	1.5145	1.3315	0.0000e+00	0.0000e+00	0.0000e+00		4.7900e-05		82.5371	1.5851		133.3982	0.6967
C2cd2l		0.8916	9.9988	12.5372	3.2800e-06		0.2377	2.0288	97.3488	1.6300e-04		1.3738	0.8112	0.0871		54.0849	0.2104	0.1146		5.2990	-1.9466	0.3958	0.0000e+00	0.0000e+00	0.0000e+00		1.8500e-02		0.8880	6.0194		8.2230	2.7827
Ccdc159		2.4393	7.4261	2.5392	1.8800e-05		0.3726	10.2227	66.2656	6.6400e-06		0.4327	1.7494	0.2742		7.4892	0.3579	0.0398		4.1134	-2.2894	-2.7856	0.0000e+00	0.0000e+00	0.0000e+00		7.9500e-01		0.5777	4.7978		1.7773	6.4807
Myo9a		0.2540	6.1537	232.5489	2.1000e-06		0.4705	9.6204	733.2237	8.7900e-01		42.6201	0.2428	0.0443		83.8528	0.4462	0.0525		0.9763	0.8781	0.2462	0.0000e+00	0.0000e+00	5.5400e-11		6.6900e-10		7.2090	4.1997		32.7728	1.9777
Ctsh		0.8367	6.8528	9.7815	4.2200e-06		0.3759	3.2826	170.1659	9.7400e-02		1.5704	0.7405	0.1150		58.0725	0.3335	0.1138		5.2087	-1.1507	-0.0149	0.0000e+00	0.0000e+00	8.5700e-03		1.1600e-08		0.9504	4.7906		16.8953	1.6802
Zbtb38		0.1605	4.5159	1718.7081	1.8700e-02		0.2808	2.6849	163.8813	1.2000e-02		431.8986	0.1544	0.0383		67.1620	0.2519	0.1021		-2.6850	0.7063	1.4137	0.0000e+00	0.0000e+00	0.0000e+00		1.3200e-02		39.3118	5.3762		13.8976	2.2234
Hinfp		2.4390	10.6616	3.4076	1.1700e-04		3.4996	7.8579	1.6880	8.0300e-03		0.3573	1.8923	0.2024		0.2306	2.3061	0.3195		-0.6315	0.2853	0.6586	0.0000e+00	0.0000e+00	0.0000e+00		5.0200e-01		0.5291	6.8557		0.4563	6.1461
Mrpl4		0.2558	4.9902	454.7028	5.9200e-03		0.4119	4.7887	150.6028	2.2800e-01		102.9542	0.2417	0.0550		34.6796	0.3758	0.0871		-1.5698	0.6368	0.6626	0.0000e+00	0.0000e+00	0.0000e+00		5.9400e-02		19.9242	2.7351		11.3954	1.9145
Cwc15		0.2918	1.2207	271.4635	2.2800e-01		0.6160	2.1113	279.1274	1.5600e-01		242.0155	0.2329	0.2016		143.4369	0.4717	0.2345		-0.7547	1.0180	0.2182	0.0000e+00	0.0000e+00	6.5400e-25		9.7200e-03		52.9603	1.3473		64.7328	0.9584
Nat6		0.3082	6.2511	91.4487	1.0200e-07		0.3279	5.3965	229.0848	2.5200e-01		16.6198	0.2925	0.0520		48.1983	0.3069	0.0639		1.5361	0.0692	0.2974	0.0000e+00	9.3300e-06	3.7800e-21		8.7700e-05		3.3051	4.5535		11.0709	2.8254
Acad8		0.2722	5.4816	115.6727	5.6900e-04		0.3310	1.6691	101.7551	1.8300e-01		23.8868	0.2577	0.0528		67.9090	0.2722	0.1784		1.5074	0.0788	1.7573	0.0000e+00	2.5500e-04	0.0000e+00		1.1200e-05		4.1811	4.3275		16.6350	1.4905
Ubp1		0.3729	4.7775	40.4127	3.0800e-06		0.3141	1.8219	190.8406	2.1600e-01		9.7134	0.3431	0.0814		114.8967	0.2649	0.1562		3.5642	-0.3732	0.9408	0.0000e+00	0.0000e+00	0.0000e+00		4.3800e-07		2.4125	3.7679		27.1332	1.6126
Sorl1		0.2220	5.8516	192.5865	1.3700e-06		0.5523	11.4972	28.8598	6.2800e-05		37.8000	0.2130	0.0413		2.9113	0.5245	0.0512		-3.6987	1.3002	0.3125	0.0000e+00	0.0000e+00	0.0000e+00		6.6900e-01		4.7352	5.6488		1.1110	6.1299
Ryk		0.2668	3.2205	210.9690	3.8500e-02		0.8641	4.6340	478.2455	7.2600e-01		72.8254	0.2445	0.0834		111.4627	0.7222	0.1647		0.6140	1.5625	0.9819	0.0000e+00	0.0000e+00	0.0000e+00		1.8000e-11		13.7100	2.6523		77.6709	0.8881
Usp19		0.2637	5.3018	200.0094	4.7000e-05		0.4628	8.5108	803.2914	5.8800e-01		42.7119	0.2498	0.0533		102.1667	0.4373	0.0551		1.2582	0.8082	0.0456	0.0000e+00	0.0000e+00	3.5600e-03		1.8800e-08		7.8841	3.4072		40.8016	1.9445
Slc37a4		12.4350	24.6497	1.0205	5.4400e-04		0.2991	2.1611	57.1852	5.0400e-03		0.0480	8.1084	0.3381		29.8646	0.2592	0.1355		9.2826	-4.9673	-1.3191	0.0000e+00	0.0000e+00	0.0000e+00		8.7600e-03		0.3159	6.0066		6.3483	2.1894
Mpzl2		0.2519	6.6965	165.5056	1.7700e-07		2.4411	5.8705	2.4827	3.6200e-08		27.8959	0.2417	0.0400		0.5323	1.6393	0.3191		-5.7118	2.7618	2.9946	0.0000e+00	0.0000e+00	0.0000e+00		6.8200e-01		4.1482	5.6665		0.6628	4.4587
Twf2		0.2203	6.8728	434.6671	9.5500e-07		0.3243	5.0879	153.1359	1.3700e-03		72.6437	0.2123	0.0353		34.1448	0.3030	0.0657		-1.0892	0.5135	0.8972	0.0000e+00	0.0000e+00	0.0000e+00		3.4600e-02		9.7298	5.3365		7.9455	2.7611
Map2k1		0.2714	4.7690	269.1917	7.8200e-03		0.6929	6.9242	432.0889	8.7500e-01		63.9583	0.2550	0.0599		67.3691	0.6231	0.1016		0.0750	1.2889	0.7631	1.7200e-06	0.0000e+00	0.0000e+00		1.5000e-08		12.1358	3.0924		39.2891	1.1573
Sept7		0.4687	3.2194	308.4516	2.3900e-01		1.0927	5.6524	1044.0568	4.1300e-01		103.6490	0.4047	0.1368		214.4109	0.8966	0.1839		1.0487	1.1476	0.4273	0.0000e+00	0.0000e+00	0.0000e+00		1.2200e-09		40.5481	1.2209		177.2405	0.7881
C85492		0.2719	8.4610	136.1442	1.3400e-06		0.3403	1.7119	51.7497	1.1900e-03		18.8248	0.2621	0.0359		33.8174	0.2791	0.1798		0.8451	0.0904	2.3224	0.0000e+00	2.0300e-05	0.0000e+00		1.3000e-05		2.9737	6.3197		7.9270	1.8069
Rab8b		0.3710	3.7612	44.8734	3.7400e-06		0.2751	2.0532	274.1803	3.4300e-02		13.0005	0.3352	0.0965		145.9657	0.2404	0.1256		3.4890	-0.4795	0.3793	0.0000e+00	0.0000e+00	0.0000e+00		4.3100e-04		3.5434	2.6804		31.2224	1.7507
Itga11		0.5657	1.8915	11.5342	2.4800e-03		0.3141	2.2778	628.1453	3.4600e-01		6.8058	0.4271	0.2457		301.0706	0.2735	0.1298		5.4672	-0.6428	-0.9200	0.0000e+00	0.0000e+00	0.0000e+00		2.0100e-07		2.4846	1.8437		74.2615	1.6346
Rbm7		0.1583	4.7074	6149.9685	1.5400e-03		0.3437	3.5920	481.9035	1.2400e-01		1503.4466	0.1523	0.0380		147.1659	0.3115	0.0939		-3.3528	1.0326	1.3062	0.0000e+00	0.0000e+00	0.0000e+00		1.1300e-02		149.4945	4.8803		43.5461	1.6308
Elovl5		0.1543	3.0917	2879.2792	6.3400e-05		0.3990	2.8458	248.5533	6.4800e-01		1049.5952	0.1463	0.0523		99.1856	0.3434	0.1411		-3.4036	1.2311	1.4315	0.0000e+00	0.0000e+00	0.0000e+00		1.3100e-04		103.5738	3.9525		31.3195	1.4341
Vwa5a		0.3991	4.7807	38.8178	5.7500e-07		0.3331	2.3873	423.4999	7.6200e-01		9.0270	0.3661	0.0833		194.6185	0.2895	0.1305		4.4303	-0.3388	0.6476	0.0000e+00	0.0000e+00	0.0000e+00		8.4600e-10		2.5600	3.3806		52.3919	1.5590
Nfrkb		0.3262	9.0978	85.7031	1.4100e-07		0.3221	3.2974	60.0491	3.3100e-05		11.0584	0.3134	0.0395		20.2382	0.2912	0.0960		0.8719	-0.1059	1.2813	0.0000e+00	1.3900e-07	0.0000e+00		1.9800e-02		2.2350	5.9282		4.3820	2.9622
BC017612		15.2724	74.7548	2.1301	5.9400e-03		0.3261	4.5362	212.1386	4.1100e-03		0.0306	12.2131	0.1865		52.0366	0.3025	0.0730		10.7324	-5.3353	-1.3535	0.0000e+00	0.0000e+00	0.0000e+00		1.2600e-06		0.3250	5.1691		12.7678	2.3795
Gm10653		0.4607	7.5400	61.3472	2.2100e-03		1.2059	1.9219	12.2217	5.9900e-01		9.1583	0.4321	0.0640		7.5853	0.7170	0.4078		-0.2719	0.7307	2.6707	6.7200e-16	0.0000e+00	0.0000e+00		1.0800e-06		3.0442	3.4183		4.7009	0.9178
Uaca		32.2888	27.0983	0.6052	5.3800e-03		0.2619	2.0879	134.9709	5.3400e-03		0.0273	14.2760	0.5575		70.7165	0.2309	0.1184		11.3409	-5.9500	-2.2359	0.0000e+00	0.0000e+00	0.0000e+00		9.1600e-04		0.3126	4.8191		13.5867	2.1344
Crtap		0.2293	13.7942	6874.9098	2.8600e-02		0.5342	4.6161	3152.4192	9.0100e-01		557.7082	0.2251	0.0182		734.7814	0.4763	0.1080		0.3978	1.0813	2.5661	0.0000e+00	0.0000e+00	0.0000e+00		9.3800e-10		94.0643	5.4792		328.6212	1.3628
Kbtbd3		33.5681	28.8410	0.2987	6.8800e-01		0.5169	3.6662	18.0754	9.2000e-05		0.0115	15.1471	0.5382		5.5259	0.4486	0.1325		8.9050	-5.0776	-2.0227	0.0000e+00	0.0000e+00	0.0000e+00		3.2400e-02		0.1340	6.8557		1.9896	2.8889
Ccpg1		0.2618	3.4667	101.6653	1.3400e-12		0.3724	2.9075	115.0210	6.4300e-02		32.4419	0.2419	0.0762		42.9254	0.3271	0.1212		0.4040	0.4353	0.6696	0.0000e+00	0.0000e+00	0.0000e+00		2.4400e-05		5.4934	3.4934		12.4463	1.7396
Msl2		0.2018	3.4106	390.9534	9.9300e-05		0.3143	1.5390	92.9214	1.2400e-01		128.5934	0.1893	0.0615		67.0834	0.2572	0.1825		-0.9388	0.4419	1.5684	0.0000e+00	0.0000e+00	0.0000e+00		1.9300e-03		16.9171	3.4552		14.9469	1.6601
Aagab		0.5383	4.2573	14.8840	2.5300e-06		0.3337	2.1795	80.3895	5.6100e-02		3.9466	0.4727	0.1232		42.1216	0.2845	0.1486		3.4159	-0.7328	0.2701	0.0000e+00	0.0000e+00	1.6700e-20		4.2700e-04		1.4558	3.4821		10.4997	1.7321
Ccdc12		0.2646	1.8457	135.0641	3.3100e-03		0.3343	4.5679	468.1936	1.3200e-01		79.6568	0.2296	0.1326		114.1486	0.3092	0.0760		0.5190	0.4295	-0.8020	0.0000e+00	0.0000e+00	0.0000e+00		1.1000e-02		16.2201	1.8894		31.3190	2.0314
Armc8		0.2179	4.5484	320.9847	1.1400e-04		0.3014	1.7838	97.9316	1.8500e-02		80.6982	0.2068	0.0510		62.3294	0.2537	0.1586		-0.3726	0.2951	1.6378	1.3900e-23	0.0000e+00	0.0000e+00		6.1100e-03		10.7839	4.0270		13.2286	1.7951
Bnip2		0.2288	8.5485	1337.7981	1.3500e-03		0.5809	10.7279	3223.7071	1.1400e-01		174.1959	0.2222	0.0289		321.3891	0.5500	0.0543		0.8836	1.3075	0.9090	0.0000e+00	0.0000e+00	0.0000e+00		1.0900e-11		27.7731	4.8512		167.0587	1.4813
Higd1a		0.3038	2.3849	403.8689	9.8900e-01		0.6796	4.8003	567.6652	8.9300e-01		184.3588	0.2673	0.1193		128.6764	0.5890	0.1326		-0.5188	1.1401	0.1519	0.0000e+00	0.0000e+00	3.4200e-12		1.9800e-03		45.1663	1.6564		71.0083	1.1702
Nmnat3		1.5574	8.2526	4.0908	5.9700e-07		0.3307	7.8579	82.5412	2.9200e-07		0.5457	1.2783	0.1746		11.9798	0.3160	0.0449		4.4563	-2.0162	-1.9597	0.0000e+00	0.0000e+00	0.0000e+00		2.4200e-01		0.5878	6.8557		2.3956	5.7157
Ptplad1		0.2341	4.0067	288.3093	3.2700e-05		0.3778	1.6979	137.2934	2.2700e-01		81.2894	0.2200	0.0609		89.4692	0.3062	0.1911		0.1383	0.4773	1.6490	5.9200e-07	0.0000e+00	0.0000e+00		3.7900e-05		12.3236	3.4364		24.6225	1.3721
Scaper		0.6069	8.6189	18.8049	9.0900e-06		0.3189	3.7148	88.1392	8.4100e-04		2.4371	0.5640	0.0713		26.6916	0.2913	0.0871		3.4532	-0.9532	0.2897	0.0000e+00	0.0000e+00	3.2800e-22		4.9500e-03		1.0678	5.4868		6.4634	2.3876
Ube2q2		10.5726	34.4526	1.4055	2.3000e-02		0.3340	4.5974	193.3880	6.9300e-02		0.0441	7.8925	0.2380		47.0257	0.3095	0.0744		10.0572	-4.6726	-1.6779	0.0000e+00	0.0000e+00	0.0000e+00		9.8000e-06		0.2838	5.2742		12.1758	2.3684
Nckipsd		0.2408	4.2990	120.7674	1.6000e-07		0.5560	8.1081	32.5766	1.9800e-04		32.4685	0.2264	0.0600		4.5322	0.5170	0.0713		-2.8407	1.1912	0.2504	0.0000e+00	0.0000e+00	6.0600e-16		1.9400e-02		4.3577	4.8581		1.8531	3.9002
Raver1		0.2012	4.5388	361.6511	1.1300e-07		0.4845	3.0161	24.7281	1.0200e-02		93.0354	0.1916	0.0485		9.3212	0.4121	0.1512		-3.3192	1.1050	1.6404	0.0000e+00	0.0000e+00	0.0000e+00		6.5400e-03		11.0533	4.4562		3.1462	2.1724
Slc17a5		0.2880	3.9199	98.8519	7.4700e-04		0.2136	3.8573	485.2468	1.4000e-03		28.7432	0.2660	0.0776		141.9690	0.2010	0.0584		2.3043	-0.4037	-0.4093	0.0000e+00	0.0000e+00	0.0000e+00		1.2100e-01		5.5882	3.1678		19.3819	3.5113
Atrip		1.0627	3.3995	5.0124	3.0100e-05		0.3168	2.4946	86.1481	2.1400e-02		1.7241	0.7902	0.2531		38.7649	0.2780	0.1225		4.4909	-1.5068	-1.0467	0.0000e+00	0.0000e+00	0.0000e+00		1.1900e-02		1.1178	2.8320		8.9717	2.1134
Snrk		0.4880	3.6449	17.8888	1.7800e-03		0.3963	1.7040	101.3005	1.8200e-01		5.5181	0.4251	0.1292		64.6162	0.3180	0.1978		3.5497	-0.4191	0.6141	0.0000e+00	0.0000e+00	0.0000e+00		1.7400e-07		1.8585	2.8933		19.2081	1.2955
Tgfbr2		0.6130	3.8567	14.2588	4.5800e-05		0.3754	2.4107	298.3861	6.4400e-01		4.1940	0.5194	0.1527		136.0637	0.3200	0.1481		5.0198	-0.6986	-0.0445	0.0000e+00	0.0000e+00	1.5900e-01		1.1100e-09		1.8068	2.7185		40.9262	1.4277
Wdr82		0.1561	3.6343	2402.1122	1.0200e-03		0.3602	2.9249	160.3742	5.7900e-02		760.7132	0.1490	0.0463		61.5670	0.3151	0.1253		-3.6271	1.0811	1.4365	0.0000e+00	0.0000e+00	0.0000e+00		4.8700e-04		60.6261	5.1040		17.6534	1.6337
Trappc4		0.2493	4.3276	394.4386	2.5200e-04		0.6142	10.6564	1241.8157	9.7300e-01		99.7835	0.2346	0.0585		125.8665	0.5770	0.0606		0.3350	1.2982	0.0498	0.0000e+00	0.0000e+00	4.1800e-03		2.2800e-09		16.8336	3.2235		69.8348	1.3377
Ecsit		0.4650	5.6019	28.0620	3.3100e-06		0.3147	4.8960	88.3389	1.0100e-04		5.4729	0.4266	0.0824		20.4820	0.2936	0.0675		1.9040	-0.5392	-0.2877	0.0000e+00	0.0000e+00	9.5100e-25		7.0300e-02		1.8030	3.9118		4.2681	3.5860
Ift46		0.2113	4.7158	294.8666	5.6800e-07		0.4285	3.1478	75.6688	1.1900e-02		69.7357	0.2013	0.0473		27.3312	0.3713	0.1346		-1.3513	0.8833	1.5089	0.0000e+00	0.0000e+00	0.0000e+00		4.0700e-05		9.5440	4.3421		8.8223	1.7501
Deb1		1.0836	6.4759	6.8173	7.6400e-05		0.4054	3.1492	103.8061	8.1400e-01		1.1570	0.9112	0.1534		37.9028	0.3516	0.1338		5.0339	-1.3739	-0.1975	0.0000e+00	0.0000e+00	7.3200e-07		9.4400e-08		0.8642	5.0314		11.6643	1.6586
Klhdc8b		13.2160	42.6800	0.7584	4.6700e-01		0.2608	5.4080	177.0446	1.4000e-04		0.0199	9.9271	0.2469		37.1286	0.2474	0.0517		10.8650	-5.3263	-2.2549	0.0000e+00	0.0000e+00	0.0000e+00		3.1900e-02		0.1546	6.8557		6.2357	4.0591
Zfp609		0.8670	6.4305	8.4426	3.5800e-06		0.2600	2.7454	177.2053	2.0200e-02		1.4632	0.7534	0.1284		72.8221	0.2354	0.0953		5.6372	-1.6785	-0.4299	0.0000e+00	0.0000e+00	0.0000e+00		2.0600e-04		0.8976	4.9151		13.2056	2.5231
Pkm2		0.4648	3.6439	852.2465	8.4000e-01		1.0705	4.7303	1654.9816	7.1200e-01		253.1670	0.4095	0.1197		372.9824	0.8670	0.1912		0.5590	1.0819	0.6761	0.0000e+00	0.0000e+00	0.0000e+00		8.3100e-08		94.5344	1.4545		310.9113	0.8285
Srprb		0.2697	4.2821	125.5114	1.8700e-05		0.4499	2.4274	199.9460	3.7200e-01		33.0312	0.2523	0.0651		89.7793	0.3757	0.1651		1.4426	0.5746	1.3433	0.0000e+00	0.0000e+00	0.0000e+00		1.5400e-09		5.7575	3.6586		31.1833	1.3192
Snapc5		0.2289	4.6014	278.8825	1.1300e-06		0.3179	2.5394	133.7135	5.3100e-02		69.0827	0.2167	0.0536		57.9801	0.2798	0.1199		-0.2528	0.3684	1.1622	3.4400e-13	0.0000e+00	0.0000e+00		4.0100e-03		10.1955	3.6792		13.8767	1.9163
Slc25a38		32.8247	136.4984	1.6088	3.9800e-02		0.3193	2.1435	86.6699	1.4500e-01		0.0128	25.9350	0.2045		45.0044	0.2747	0.1399		11.7806	-6.5606	-0.5477	0.0000e+00	0.0000e+00	0.0000e+00		6.3500e-05		0.2873	4.8782		10.3686	1.8632
Anp32a		0.3420	3.7355	2142.3906	5.3100e-01		0.3601	3.8529	568.7164	9.7100e-02		613.5555	0.3119	0.0877		162.3396	0.3268	0.0931		-1.9182	0.0677	0.0860	0.0000e+00	1.4100e-04	1.5800e-04		1.2900e-02		182.7259	1.5999		48.4269	1.6784
Ick		4.8769	8.7862	1.2473	1.5100e-03		0.2811	3.0585	129.8783	2.9400e-03		0.1650	2.9711	0.3731		48.1998	0.2551	0.0930		8.1904	-3.5421	-2.0046	0.0000e+00	0.0000e+00	0.0000e+00		1.0200e-03		0.4090	6.1230		9.3283	2.6617
Sacm1l		5.0530	6.4750	1.7593	5.0500e-06		0.5262	3.3615	156.4230	5.4300e-01		0.5771	2.6202	0.4854		50.7564	0.4499	0.1445		6.4587	-2.5419	-1.7480	0.0000e+00	0.0000e+00	0.0000e+00		3.8200e-12		0.7355	3.2368		21.5499	1.2555
Sik2		0.5327	12.0476	32.8930	2.5500e-06		0.3153	3.7004	47.1663	6.6200e-09		2.9836	0.5083	0.0460		14.6822	0.2880	0.0868		2.2989	-0.8199	0.9171	0.0000e+00	0.0000e+00	0.0000e+00		2.4200e-01		1.1165	6.8557		2.8159	3.7395
Ttk		0.2710	3.0109	87.8214	1.3000e-05		0.3512	7.2179	70.8279	1.0000e-03		32.7633	0.2468	0.0901		11.0140	0.3330	0.0512		-1.5727	0.4322	-0.8165	0.0000e+00	0.0000e+00	0.0000e+00		8.7800e-01		5.7071	3.1151		2.5464	4.7442
Carm1		0.2467	2.6308	152.9151	1.8300e-04		0.3440	5.1625	407.7986	1.0800e-01		64.7673	0.2236	0.0939		89.2626	0.3195	0.0714		0.4628	0.5147	-0.3959	0.0000e+00	0.0000e+00	0.0000e+00		1.1300e-03		11.4159	2.5984		24.4093	2.0957
Ip6k1		0.3615	3.2595	34.4891	2.6600e-04		0.2875	2.6928	698.5069	4.6400e-01		11.8595	0.3229	0.1083		288.0207	0.2576	0.1037		4.6021	-0.3257	-0.0627	0.0000e+00	0.0000e+00	1.3100e-02		2.6900e-07		2.9132	2.9339		61.9512	1.9528
Ccdc71		0.3350	6.5241	117.9748	9.0500e-05		0.3194	2.7269	225.4622	4.2700e-02		19.9610	0.3174	0.0534		90.5378	0.2836	0.1120		2.1813	-0.1623	1.0693	0.0000e+00	3.0900e-21	0.0000e+00		5.1300e-04		4.5937	3.7757		22.8780	1.7476
Itga9		7.8840	13.2477	1.3179	8.1900e-05		0.3268	3.6624	91.7451	3.0800e-06		0.1135	4.7390	0.3754		28.5457	0.2973	0.0909		7.9749	-3.9946	-2.0464	0.0000e+00	0.0000e+00	0.0000e+00		2.0500e-04		0.4399	4.9163		6.5063	2.5130
Cryab		0.4226	2.1836	27.3156	5.7600e-03		0.6028	9.5344	3150.9772	4.5300e-01		13.5733	0.3505	0.1704		350.2186	0.5650	0.0619		4.6894	0.6889	-1.4614	0.0000e+00	0.0000e+00	0.0000e+00		2.5200e-16		3.9770	2.0217		180.4467	1.7224
Crabp1		0.5167	4.5085	40.9405	7.6400e-03		0.1885	4.7962	1871.9569	1.4700e-03		9.8253	0.4603	0.1093		447.9432	0.1804	0.0429		5.5107	-1.3516	-1.3479	0.0000e+00	0.0000e+00	0.0000e+00		3.2500e-01		3.8505	2.1686		54.8738	4.1091
Copb2		0.2503	2.4810	381.0214	3.1900e-03		0.5022	1.5174	195.2704	5.2600e-01		168.4536	0.2258	0.0979		142.6524	0.3718	0.2601		-0.2398	0.7197	1.4093	3.0800e-15	0.0000e+00	0.0000e+00		8.1000e-05		31.3376	2.1342		50.3776	1.0089
Tbcel		0.4902	2.3334	15.7075	1.6000e-02		0.4927	3.4334	206.9021	2.7100e-01		7.4309	0.4010	0.1833		66.7007	0.4250	0.1391		3.1661	0.0839	-0.3985	0.0000e+00	1.4400e-06	0.0000e+00		3.8800e-08		2.4251	2.2208		26.6164	1.2865
BC018242		0.6109	7.2538	18.9331	8.6500e-07		0.3146	2.1776	76.9835	7.0800e-03		2.9989	0.5593	0.0833		40.5700	0.2706	0.1415		3.7579	-1.0475	0.7642	0.0000e+00	0.0000e+00	0.0000e+00		4.3100e-04		1.2791	4.4047		8.9608	1.9856
Cep57		0.2392	1.9136	679.7108	8.4800e-03		0.3343	4.9451	179.8654	1.9400e-04		388.1457	0.2111	0.1174		40.9807	0.3111	0.0693		-3.2436	0.5596	-0.7605	0.0000e+00	0.0000e+00	0.0000e+00		2.2600e-02		70.4807	1.8409		9.7888	2.7485
Tmed1		0.2391	2.7633	152.3656	4.1600e-03		0.2817	3.1400	143.7418	4.8400e-02		61.6819	0.2185	0.0862		51.6348	0.2563	0.0905		-0.2565	0.2301	0.0702	2.5600e-16	0.0000e+00	7.0300e-03		7.6900e-02		8.9935	3.2801		9.7420	2.6833
Amotl2		0.3433	2.5230	42.0604	1.6600e-02		0.5241	2.1239	533.9432	3.8400e-01		18.4644	0.2989	0.1298		269.0602	0.4168	0.2040		3.8651	0.4795	0.6523	0.0000e+00	0.0000e+00	0.0000e+00		1.3800e-12		4.3692	2.3764		108.4338	0.9969
Bbs9		0.2509	3.4900	94.0138	1.2900e-05		37.1036	99.1674	0.5121	8.8100e-02		30.6144	0.2324	0.0742		0.0053	25.9885	0.2672		-12.5084	6.8054	1.8489	0.0000e+00	0.0000e+00	0.0000e+00		8.6800e-01		4.5933	4.0242		0.1045	6.4807
Plod2		0.2946	3.0853	120.4384	3.3300e-03		0.5634	11.9638	2690.7722	1.2400e-01		43.3556	0.2665	0.0952		241.7744	0.5366	0.0471		2.4794	1.0094	-1.0146	0.0000e+00	0.0000e+00	0.0000e+00		8.4800e-12		9.2080	2.3791		119.1203	1.7527
Fam76b		0.2448	3.4909	165.0793	1.8000e-05		0.3182	4.8502	209.7545	1.8300e-01		53.9148	0.2269	0.0743		48.2260	0.2967	0.0672		-0.1609	0.3868	-0.1454	2.4300e-07	0.0000e+00	1.0400e-06		4.9300e-03		9.1854	3.0039		11.4125	2.6668
8430410K20Rik		0.3622	6.9113	67.8770	4.6800e-07		0.2734	3.9105	588.6878	1.8400e-02		10.8398	0.3426	0.0543		169.0093	0.2535	0.0726		3.9627	-0.4342	0.4206	0.0000e+00	0.0000e+00	0.0000e+00		8.7500e-06		2.6142	4.5264		35.0619	2.3603
Oaf		0.6905	3.6738	10.3154	2.2600e-04		0.3768	2.9531	438.7906	9.6000e-01		3.1386	0.5744	0.1682		163.0289	0.3313	0.1207		5.6988	-0.7938	-0.4794	0.0000e+00	0.0000e+00	0.0000e+00		3.1800e-10		1.4980	2.7275		46.1406	1.7473
Narg2		0.5305	4.6161	15.8789	3.5600e-05		0.2647	3.3116	131.0617	3.3500e-04		3.8644	0.4729	0.1094		44.4963	0.2432	0.0815		3.5254	-0.9591	-0.4253	0.0000e+00	0.0000e+00	0.0000e+00		5.6300e-02		1.3902	3.8210		8.4866	2.7226
Lrrc49		14.1898	148.5631	1.1150	-1.0000e+00		0.2780	4.7988	119.4619	8.2300e-05		0.0080	12.7960	0.0979		29.3545	0.2609	0.0631		11.8484	-5.6161	-0.6330	0.0000e+00	0.0000e+00	0.0000e+00		5.6400e-02		0.0792	6.8557		5.1638	3.8944
Etfa		0.3283	2.7220	97.3791	2.4800e-02		0.4390	5.9935	342.6902	2.1200e-01		39.8915	0.2891	0.1196		61.4665	0.4069	0.0731		0.6237	0.4931	-0.7105	0.0000e+00	0.0000e+00	0.0000e+00		2.3100e-03		9.3254	2.1259		22.9151	1.7661
Dlat		0.2293	3.7331	209.9618	1.3000e-06		0.4667	4.2493	189.3841	4.2800e-01		62.7711	0.2147	0.0633		48.4415	0.4175	0.1062		-0.3739	0.9592	0.7455	0.0000e+00	0.0000e+00	0.0000e+00		2.4300e-07		9.1674	3.7444		18.9007	1.5096
Eepd1		6.1068	7.2400	0.6364	2.5600e-03		3.4738	7.6928	1.8864	1.0900e-04		0.1401	3.0776	0.5005		0.2719	2.3086	0.3059		0.9560	-0.4148	-0.7103	0.0000e+00	7.5000e-12	0.0000e+00		6.5400e-01		0.2741	6.8557		0.4901	6.4807
Fyco1		0.2347	7.1085	200.1772	1.3000e-06		0.3387	1.9975	84.4258	2.1200e-02		32.2707	0.2262	0.0360		47.9741	0.2839	0.1621		0.5720	0.3277	2.1716	0.0000e+00	0.0000e+00	0.0000e+00		4.8700e-06		4.1192	6.4176		11.5418	1.6899
Ppm1m		0.4168	3.5060	21.4140	1.0200e-04		0.2758	2.1794	99.3953	4.3500e-05		6.9631	0.3689	0.1169		50.9868	0.2423	0.1218		2.8723	-0.6062	0.0592	0.0000e+00	0.0000e+00	2.5700e-02		1.0400e-02		1.8729	3.3769		9.9860	2.2765
Mtap4		0.3772	10.3296	950.0787	2.4200e-01		0.8182	29.9782	8173.1030	7.1000e-01		103.0700	0.3621	0.0410		288.3179	0.7952	0.0275		1.4840	1.1350	-0.5741	0.0000e+00	0.0000e+00	0.0000e+00		1.2000e-11		32.2827	2.5190		218.8785	1.3446
Dppa5a		0.4918	1.7624	11271.6226	4.9300e-01		1.0570	4.3714	63.1416	4.2200e-01		6675.4374	0.3824	0.2211		15.9321	0.8403	0.2065		-8.7108	1.1357	-0.0988	0.0000e+00	0.0000e+00	6.1000e-12		2.1000e-15		2260.7414	1.1971		12.0434	1.0601
Dzip1l		30.6629	89.4122	1.1192	4.6600e-01		0.2963	2.9011	218.7914	5.3300e-02		0.0130	22.1867	0.2529		84.2151	0.2664	0.1012		12.6647	-6.3799	-1.3212	0.0000e+00	0.0000e+00	0.0000e+00		9.4800e-07		0.2352	5.6773		18.9406	2.0688
Ube2cbp		0.1874	5.6429	559.8209	1.0200e-04		0.2408	6.5502	182.8915	1.0100e-06		116.1140	0.1805	0.0367		32.6882	0.2308	0.0407		-1.8287	0.3547	0.1527	0.0000e+00	0.0000e+00	1.1100e-06		7.0500e-01		10.9778	6.4069		4.2018	6.1589
Nlrx1		18.3650	197.0042	2.0050	3.0500e-01		0.4132	3.5910	23.9148	1.2000e-04		0.0112	16.7409	0.0837		7.7205	0.3666	0.1138		9.4226	-5.5132	0.4434	0.0000e+00	0.0000e+00	0.0000e+00		1.5500e-01		0.1373	6.8557		2.0055	3.3575
Sdhd		0.2663	3.3138	186.2915	8.3500e-03		0.4470	3.2533	229.8243	8.6300e-01		61.6691	0.2449	0.0801		77.1654	0.3885	0.1301		0.3234	0.6657	0.6994	0.0000e+00	0.0000e+00	0.0000e+00		2.5900e-05		11.7616	2.6168		28.0632	1.4047
Robo3		16.0261	133.9506	0.4096	9.9900e-01		0.3403	6.0146	52.8353	3.4200e-06		0.0036	13.8761	0.1350		10.0631	0.3203	0.0592		11.4644	-5.4370	-1.1882	0.0000e+00	0.0000e+00	0.0000e+00		5.0000e-01		0.0258	6.8557		2.1232	4.8342
Vill		0.7985	9.7223	12.8514	6.1500e-06		3.6265	6.9964	1.4205	1.1900e-03		1.4628	0.7326	0.0821		0.2380	2.2806	0.3595		-2.6198	1.6383	2.1296	0.0000e+00	0.0000e+00	0.0000e+00		5.0200e-01		0.8218	6.8557		0.4402	6.3524
Dnajc13		0.2223	3.7456	401.0963	4.4200e-03		0.4291	2.6175	330.3308	1.7800e-01		120.9447	0.2086	0.0627		136.5233	0.3654	0.1479		0.1748	0.8088	1.2378	7.9000e-14	0.0000e+00	0.0000e+00		1.6100e-06		20.0743	2.8934		47.6021	1.3052
Pafah1b2		0.3427	3.4799	241.8351	6.7800e-02		0.5097	5.0437	2934.6833	7.3400e-02		76.1017	0.3100	0.0953		626.9775	0.4608	0.0958		3.0424	0.5719	0.0076	0.0000e+00	0.0000e+00	1.9000e-01		2.0500e-10		20.6098	1.8302		256.2763	1.6021
Vps26b		0.3595	8.5791	88.9435	5.6100e-05		0.4617	2.9777	154.0386	2.0200e-01		11.6930	0.3435	0.0442		56.5745	0.3947	0.1446		2.2745	0.2004	1.7114	0.0000e+00	1.4100e-23	0.0000e+00		4.4700e-08		2.8642	4.6924		20.7513	1.2758
Hyal3		1.8576	10.6027	4.4929	6.6400e-04		26.0253	190.3144	1.0225	6.0100e-01		0.4641	1.5621	0.1547		0.0052	21.1349	0.1522		-6.4723	3.7581	-0.0236	0.0000e+00	0.0000e+00	3.5000e-27		5.1400e-01		0.6030	6.3928		0.0865	4.6661
Anln		0.2547	2.4180	130.1372	3.2600e-06		0.2590	3.8534	216.8400	9.1000e-02		58.8401	0.2286	0.1017		66.6509	0.2402	0.0735		0.1798	0.0714	-0.4687	1.9400e-08	3.4900e-04	0.0000e+00		6.2800e-01		10.5989	2.4687		12.1907	2.7927
Tmem123		0.1959	5.8413	599.7369	4.7000e-04		0.4604	4.8480	725.7837	9.4700e-01		122.9675	0.1884	0.0380		162.4777	0.4169	0.0940		0.4020	1.1458	1.3063	0.0000e+00	0.0000e+00	0.0000e+00		1.3300e-11		12.7664	5.6812		66.4424	1.2679
Gpd1l		0.4067	10.9381	56.9582	5.6300e-05		0.3930	3.5848	33.3543	4.6100e-03		5.9382	0.3909	0.0394		10.8142	0.3494	0.1109		0.8648	-0.1619	1.4941	0.0000e+00	2.2700e-14	0.0000e+00		3.3400e-02		1.5399	6.6514		2.9226	2.7453
Igsf9b		0.4111	12.0631	58.8371	9.7700e-09		1.8098	9.9028	4.5692	1.4100e-04		5.4588	0.3962	0.0365		0.5159	1.5052	0.1633		-3.4033	1.9255	2.1604	0.0000e+00	0.0000e+00	0.0000e+00		6.6900e-01		1.4966	6.6969		0.6630	6.1086
Smarca4		0.2554	3.2691	397.1079	8.3000e-03		0.5113	2.2721	237.8142	4.4800e-01		133.7838	0.2356	0.0781		114.1914	0.4133	0.1924		-0.2284	0.8113	1.3005	5.4100e-14	0.0000e+00	0.0000e+00		1.4400e-05		23.9229	2.5918		43.1196	1.2123
Tirap		0.1879	5.6012	587.2814	1.6600e-05		0.2905	1.5677	100.3472	1.4800e-01		122.7266	0.1809	0.0373		70.1069	0.2424	0.1648		-0.8078	0.4218	2.1445	0.0000e+00	0.0000e+00	0.0000e+00		9.0200e-05		11.5831	6.2855		14.1761	1.8055
Dhx30		0.1918	6.3800	878.6312	1.0800e-04		0.2627	6.3641	966.0527	8.6100e-02		161.4145	0.1853	0.0338		172.0418	0.2512	0.0445		0.0920	0.4385	0.3976	2.1900e-04	0.0000e+00	0.0000e+00		3.0800e-04		18.8577	5.2527		33.8113	3.1676
Slc25a36		0.1859	3.4868	1712.9116	2.8900e-03		0.3087	4.5728	115.3937	2.5700e-03		576.7829	0.1751	0.0589		28.1148	0.2872	0.0695		-4.3586	0.7137	0.2392	0.0000e+00	0.0000e+00	1.5300e-16		3.0600e-01		73.8756	3.3839		6.3052	2.8956
BC031353		2.4271	4.6127	1.9454	2.4700e-02		0.2604	6.9403	566.8937	2.0000e-02		0.5054	1.5323	0.3646		96.2364	0.2496	0.0417		7.5730	-2.6179	-3.1288	0.0000e+00	0.0000e+00	0.0000e+00		5.4000e-06		0.6347	4.0363		16.9918	3.9039
Gnai2		0.3756	1.8452	194.5815	1.2500e-01		2.1934	4.6382	1055.0362	5.1200e-01		113.2263	0.3092	0.1761		243.5655	1.4775	0.3279		1.1051	2.2568	0.8971	0.0000e+00	0.0000e+00	0.0000e+00		6.1800e-17		33.6795	1.2301		339.5734	0.5525
Mre11a		0.2359	3.2971	157.3512	8.6200e-05		0.2301	3.3773	142.6001	3.8200e-07		54.1543	0.2185	0.0743		48.2023	0.2136	0.0709		-0.1680	-0.0325	-0.0679	8.1700e-08	3.0000e-02	3.0400e-02		9.1900e-01		8.1367	3.4548		6.3480	4.1709
Cox7a2		0.3930	3.4866	3607.5406	8.3200e-01		0.9294	3.7992	1279.1745	5.5000e-01		1107.0820	0.3510	0.1060		353.2237	0.7436	0.1990		-1.6481	1.0832	0.9084	0.0000e+00	0.0000e+00	0.0000e+00		6.9300e-02		375.8225	1.3750		258.9610	0.8125
Cish		2.5262	7.4428	2.5069	2.3200e-05		0.2431	3.0287	138.4229	2.5500e-06		0.4354	1.8122	0.2821		52.0033	0.2227	0.0837		6.9002	-3.0248	-1.7534	0.0000e+00	0.0000e+00	0.0000e+00		5.8000e-02		0.6051	4.4931		8.0507	3.2324
Slc36a4		47.8084	399.5388	0.6240	1.0000e+00		0.3671	3.3952	36.8190	1.7900e-03		0.0016	42.6068	0.1055		12.1206	0.3280	0.1067		12.8573	-7.0215	0.0160	0.0000e+00	0.0000e+00	7.9400e-05		3.1900e-02		0.0456	6.8557		2.9754	3.0166
Tpm1		0.9950	17.3243	3502.0909	9.6900e-01		0.8356	3.1021	18148.5459	1.8600e-02		213.5625	0.9397	0.0564		6196.6392	0.6543	0.2157		4.8588	-0.5222	1.9357	0.0000e+00	0.0000e+00	0.0000e+00		1.5800e-15		189.6256	1.2064		3603.5782	1.0375
Ip6k2		5.2209	7.1347	1.2509	5.2200e-05		0.2535	3.8781	189.5681	2.0400e-04		0.1918	2.7525	0.4119		55.2840	0.2361	0.0681		8.1709	-3.5431	-2.5975	0.0000e+00	0.0000e+00	0.0000e+00		1.7200e-02		0.4365	4.9088		9.6903	2.9997
Abhd14b		5.5787	20.5510	1.6774	2.5600e-03		0.2796	3.3526	103.0264	5.2600e-02		0.0985	4.1821	0.2490		35.2022	0.2560	0.0850		8.4809	-4.0300	-1.5510	0.0000e+00	0.0000e+00	0.0000e+00		9.5000e-03		0.3464	6.8557		6.4257	3.0367
Tmem115		4.9655	12.0913	1.7323	3.1100e-03		0.3343	1.1454	92.5824	3.1400e-01		0.1856	3.4012	0.3047		89.9769	0.2550	0.2377		8.9210	-3.7372	-0.3585	0.0000e+00	0.0000e+00	0.0000e+00		1.7900e-10		0.4758	4.8004		20.1044	1.3724
Nicn1		1.5826	3.9323	3.5923	2.7100e-04		0.3434	2.7386	58.6985	2.0400e-03		1.0647	1.0906	0.3015		23.7659	0.3021	0.1209		4.4804	-1.8521	-1.3178	0.0000e+00	0.0000e+00	0.0000e+00		2.7700e-02		0.9248	3.4489		5.9145	2.2123
Faim		0.2647	2.1744	150.5279	2.5000e-03		0.3355	1.7542	126.6162	2.2700e-01		77.0232	0.2335	0.1180		79.1894	0.2775	0.1726		0.0400	0.2494	0.5482	8.4100e-02	0.0000e+00	0.0000e+00		2.9700e-02		14.7049	2.2034		19.4576	1.5867
Acy1		0.4409	4.8058	25.6913	9.4700e-05		0.4080	3.7586	23.9617	8.2800e-08		5.8769	0.4013	0.0902		7.2945	0.3640	0.1082		0.3118	-0.1411	0.2613	9.9100e-17	1.9300e-11	2.1700e-17		6.9800e-01		1.7932	3.8920		1.9227	3.4804
9530091C08Rik		0.3637	10.8204	71.4257	5.1900e-05		59.4411	103.7559	0.4105	8.8100e-02		7.5619	0.3511	0.0359		0.0043	37.4279	0.3606		-10.7809	6.7363	3.3281	0.0000e+00	0.0000e+00	0.0000e+00		6.5400e-01		1.6979	6.8557		0.1197	6.4807
Sema3f		0.9933	4.0299	6.0437	7.1600e-06		0.3053	1.3588	212.1734	1.5300e-01		1.6181	0.7806	0.2041		168.5428	0.2471	0.1906		6.7027	-1.6595	-0.0987	0.0000e+00	0.0000e+00	5.5000e-05		4.4600e-08		1.0626	3.2499		36.8523	1.5290
Pcsk7		0.8510	6.4120	9.9928	1.0100e-03		0.2771	4.1475	134.0109	5.1200e-04		1.6830	0.7402	0.1246		36.9634	0.2578	0.0700		4.4570	-1.5214	-0.8315	0.0000e+00	0.0000e+00	0.0000e+00		2.0700e-02		1.0240	4.3368		6.6782	3.4060
Gsta4		0.2901	4.5200	1280.0357	1.1800e-01		0.2387	6.9085	275.8636	1.1600e-05		309.8438	0.2711	0.0657		47.0377	0.2297	0.0386		-2.7197	-0.2393	-0.7666	0.0000e+00	0.0000e+00	0.0000e+00		1.0500e-05		77.1295	1.8379		6.7122	5.2208
Pgm3		0.4337	6.7253	42.6054	6.1400e-05		0.3055	3.6052	251.3813	8.0400e-03		7.1049	0.4055	0.0659		78.5394	0.2790	0.0869		3.4665	-0.5396	0.3984	0.0000e+00	0.0000e+00	0.0000e+00		3.9600e-04		2.1834	3.9749		17.7045	2.2863
Hmgn3		0.4913	4.3465	19.6966	2.8700e-03		0.3799	5.3747	431.6415	2.7000e-01		5.1279	0.4369	0.1120		89.7668	0.3516	0.0744		4.1297	-0.3132	-0.5904	0.0000e+00	0.0000e+00	0.0000e+00		5.3100e-08		1.7740	3.3700		27.4734	1.8652
5730601F06Rik		0.2401	2.8986	151.8352	1.1700e-06		0.3655	5.4467	566.4050	4.8300e-01		58.9344	0.2201	0.0844		116.2802	0.3400	0.0703		0.9804	0.6273	-0.2622	0.0000e+00	0.0000e+00	2.1300e-17		2.1600e-06		8.5809	3.2623		33.3744	2.0686
Tmem30a		0.2951	2.2470	88.7405	8.8100e-04		0.9224	6.7729	817.7001	2.1500e-01		43.4222	0.2584	0.1240		131.1498	0.8007	0.1318		1.5947	1.6315	0.0882	0.0000e+00	0.0000e+00	2.0700e-03		3.9400e-13		8.9915	2.2050		102.2689	0.9002
Trex1		3.6014	5.6002	1.3478	2.7200e-03		0.4591	5.7508	26.0061	1.3300e-06		0.3093	2.1248	0.4084		5.0933	0.4216	0.0805		4.0414	-2.3333	-2.3434	0.0000e+00	0.0000e+00	0.0000e+00		3.6500e-01		0.5068	5.6087		1.5599	4.3775
Plscr1		0.5096	7.1448	30.1153	2.9500e-06		0.2433	5.3324	381.1325	1.9200e-02		4.6343	0.4733	0.0713		83.0192	0.2314	0.0496		4.1630	-1.0324	-0.5235	0.0000e+00	0.0000e+00	0.0000e+00		9.8600e-03		1.6756	4.3626		12.7390	3.9874
Dnmt1		0.2485	3.6741	703.5641	1.6300e-02		0.2832	6.2947	811.8420	8.6000e-01		212.4726	0.2314	0.0688		146.4702	0.2697	0.0482		-0.5367	0.2211	-0.5143	0.0000e+00	0.0000e+00	0.0000e+00		7.2300e-01		39.0938	2.5386		29.8256	3.1838
Slc25a20		0.5275	5.5142	21.5272	9.9500e-06		0.3524	1.9122	60.7105	1.3400e-02		4.1913	0.4789	0.0922		35.0346	0.2937	0.1663		3.0633	-0.7057	0.8516	0.0000e+00	0.0000e+00	0.0000e+00		7.9300e-04		1.6541	3.5655		8.7647	1.7555
Kif23		0.2001	6.4259	543.3304	2.4400e-09		0.4686	3.6012	18.1672	1.5500e-03		98.4750	0.1931	0.0348		5.8860	0.4089	0.1284		-4.0644	1.0828	1.8813	0.0000e+00	0.0000e+00	0.0000e+00		5.4100e-01		11.4137	5.6531		1.8186	3.1399
Commd4		0.2164	2.3951	233.0024	3.2600e-03		0.3775	3.3310	231.9750	1.8000e-01		107.9675	0.1969	0.0902		77.8627	0.3358	0.1107		-0.4716	0.7700	0.2962	0.0000e+00	0.0000e+00	5.8000e-27		6.9900e-05		16.4320	2.6832		23.3871	1.6297
Ppcdc		0.2286	3.6596	177.0669	1.2700e-03		0.4906	2.0571	11.9670	8.5900e-04		55.5949	0.2135	0.0663		6.6826	0.3899	0.2079		-3.0565	0.8690	1.6492	0.0000e+00	0.0000e+00	0.0000e+00		2.7400e-01		7.5997	3.9514		2.0578	2.2558
BC024479		0.2472	3.0808	130.6846	2.5300e-03		0.2760	2.6124	70.5968	2.4500e-04		46.6370	0.2275	0.0798		30.3640	0.2472	0.1040		-0.6191	0.1197	0.3817	0.0000e+00	3.1400e-10	0.0000e+00		5.7900e-01		7.7580	3.1344		5.5047	2.8849
Mthfs		0.2621	5.3627	164.0415	1.7400e-04		0.2607	1.9063	116.4448	2.7900e-02		34.5148	0.2484	0.0520		68.4082	0.2269	0.1298		0.9870	-0.1304	1.3200	0.0000e+00	9.0600e-14	0.0000e+00		3.8800e-02		5.8448	4.0269		12.0228	2.3100
St3gal4		0.2143	5.8971	286.6714	1.3000e-09		0.3396	3.0012	57.4863	6.7500e-03		56.6297	0.2059	0.0398		21.7187	0.3008	0.1144		-1.3826	0.5467	1.5233	0.0000e+00	0.0000e+00	0.0000e+00		5.1300e-03		6.8911	5.5788		5.2572	2.3289
Gpx1		0.5420	4.2218	1172.6312	1.2400e-01		1.3629	52.4702	14006.8338	6.7800e-01		293.7704	0.4781	0.1174		283.9636	1.3272	0.0259		-0.0490	1.4729	-2.1817	4.7000e-03	0.0000e+00	0.0000e+00		5.3500e-07		133.4562	1.2581		359.4341	0.9055
Thsd4		14.0423	21.7894	0.1893	1.0000e+00		0.2525	5.5417	139.8462	1.8400e-07		0.0100	8.1964	0.3920		29.5001	0.2402	0.0496		11.5316	-5.0928	-2.9820	0.0000e+00	0.0000e+00	0.0000e+00		3.5400e-01		0.0456	6.8557		4.4300	4.7325
Taf1d		0.2509	2.0219	241.4083	1.4600e-04		0.3733	2.2326	155.5908	1.1800e-01		129.4836	0.2217	0.1163		76.0696	0.3170	0.1509		-0.7674	0.5159	0.3765	0.0000e+00	0.0000e+00	0.0000e+00		2.6100e-02		23.9901	1.9722		22.3205	1.4520
Fbxl12		0.2728	4.1528	98.6751	9.4000e-06		0.2401	7.9148	1375.2356	7.3100e-03		26.9194	0.2539	0.0686		197.3432	0.2321	0.0336		2.8740	-0.1297	-1.0297	0.0000e+00	1.3500e-12	0.0000e+00		8.3300e-05		4.7158	3.7347		34.5971	4.0403
Csrnp1		0.2771	5.4426	99.8467	1.8600e-03		0.2965	2.5473	109.8582	1.2200e-04		21.0684	0.2621	0.0541		48.3100	0.2630	0.1128		1.1972	0.0048	1.0602	0.0000e+00	9.5200e-01	0.0000e+00		2.5100e-03		3.5777	4.5796		10.2044	2.1767
Eif1b		0.2224	5.8568	471.1243	1.0600e-04		0.3242	6.0194	556.2698	1.1200e-01		93.0978	0.2133	0.0416		105.9055	0.3054	0.0584		0.1860	0.5179	0.4891	9.8200e-10	0.0000e+00	0.0000e+00		7.6400e-06		12.2867	4.7113		25.9356	2.5235
Nktr		0.2788	3.2880	105.2079	1.9200e-05		0.8389	18.0301	1034.8387	8.1500e-01		36.0371	0.2548	0.0863		61.4967	0.7985	0.0473		0.7710	1.6479	-0.8664	0.0000e+00	0.0000e+00	0.0000e+00		3.9700e-13		6.7517	2.9629		46.7724	1.1814
Aph1c		0.3342	8.0049	77.2728	4.4000e-06		1.3691	5.1090	4.7592	3.7200e-05		10.9937	0.3194	0.0441		1.0534	1.0649	0.2180		-3.3835	1.7374	2.3055	0.0000e+00	0.0000e+00	0.0000e+00		3.7500e-01		2.3156	5.4790		0.9253	3.5071
Vps11		0.1476	4.9718	2214.5500	3.7700e-09		0.2634	2.6613	160.6540	1.0900e-03		553.2313	0.1425	0.0353		67.1958	0.2378	0.0977		-3.0414	0.7390	1.4693	0.0000e+00	0.0000e+00	0.0000e+00		6.5800e-04		40.0059	6.6087		11.8431	2.6694
Wdr6		0.2377	6.1574	431.6704	2.1100e-04		0.3624	2.0180	279.5304	6.8900e-01		80.3906	0.2279	0.0419		150.0937	0.3043	0.1597		0.9008	0.4173	1.9306	0.0000e+00	0.0000e+00	0.0000e+00		8.6700e-07		11.2082	4.7998		40.7897	1.4285
Icam1		0.2486	2.7640	120.9566	2.1300e-06		0.2509	3.9396	322.8052	8.0800e-04		48.9880	0.2264	0.0902		97.6116	0.2329	0.0718		0.9946	0.0407	-0.3293	0.0000e+00	1.1400e-02	4.5500e-24		2.5600e-02		7.6396	3.1577		16.0352	3.1399
Klhl31		0.6304	3.6171	125.9298	5.8500e-01		1.8424	4.5322	8.4569	5.9600e-01		37.6956	0.5317	0.1570		2.9199	1.2544	0.3407		-3.6904	1.2384	1.1179	0.0000e+00	0.0000e+00	0.0000e+00		4.3400e-07		18.4203	1.2171		2.5193	1.3617
Cx3cr1		5.1869	4.6796	0.8334	4.8800e-07		0.3911	8.3694	50.6951	3.2900e-06		0.2348	2.1548	0.5182		7.1993	0.3714	0.0509		4.9382	-2.5363	-3.3491	0.0000e+00	0.0000e+00	0.0000e+00		5.0200e-01		0.3558	6.8557		1.8182	5.3460
Tmem218		1.3731	4.6073	3.7935	1.1900e-07		0.2169	2.8963	249.1217	7.0700e-04		0.8917	1.0089	0.2522		100.0760	0.1997	0.0794		6.8103	-2.3372	-1.6667	0.0000e+00	0.0000e+00	0.0000e+00		1.8900e-02		0.7646	4.8864		13.9337	3.3240
Me1		0.2873	6.0065	443.7863	1.5000e-01		0.7168	5.8186	1022.9937	5.9100e-01		84.6574	0.2726	0.0517		187.8360	0.6343	0.1145		1.1498	1.2183	1.1478	0.0000e+00	0.0000e+00	0.0000e+00		9.1600e-11		18.3346	2.8652		114.9537	1.0384
Aph1b		0.7091	6.6448	12.7942	1.1700e-05		0.2178	4.4459	511.8690	1.2700e-04		2.1310	0.6340	0.1046		131.7110	0.2064	0.0524		5.9497	-1.6189	-0.9978	0.0000e+00	0.0000e+00	0.0000e+00		1.2300e-03		1.0679	4.7521		18.3152	3.7735
Adpgk		2.7037	4.8272	2.0665	1.3900e-05		0.3080	1.8545	87.8124	2.1800e-02		0.4703	1.6657	0.3674		52.7599	0.2604	0.1564		6.8099	-2.6776	-1.2319	0.0000e+00	0.0000e+00	0.0000e+00		6.5300e-05		0.6875	3.7145		12.2291	1.7229
Mto1		0.3549	8.3168	63.4643	1.3200e-09		0.3915	2.7380	20.9123	7.7700e-08		8.4988	0.3391	0.0450		8.8234	0.3379	0.1379		0.0541	-0.0049	1.6142	3.4900e-01	2.1600e-02	0.0000e+00		1.6000e-01		1.9739	5.6701		2.2633	2.8154
Rhoa		0.3553	1.9669	153.1196	2.2000e-01		2.3357	22.9736	2185.2997	1.3800e-01		84.9460	0.2972	0.1636		100.5072	2.1128	0.0952		0.2427	2.8296	-0.7813	4.5500e-24	0.0000e+00	0.0000e+00		2.1000e-15		23.1644	1.4489		201.6467	0.6563
Sidt2		0.5309	1.9517	13.3638	3.5800e-04		0.6388	4.2879	566.1662	1.9700e-01		7.5964	0.4115	0.2260		140.5565	0.5527	0.1338		4.2097	0.4258	-0.7562	0.0000e+00	0.0000e+00	0.0000e+00		8.4100e-13		2.6237	1.9013		77.1348	0.9847
Zw10		0.2897	3.4361	57.6323	1.2500e-05		0.3384	4.3830	134.4360	5.9800e-04		19.1111	0.2647	0.0866		33.9161	0.3113	0.0801		0.8276	0.2340	-0.1131	0.0000e+00	0.0000e+00	1.9400e-04		1.0200e-03		3.3668	3.7770		8.3980	2.5297
Topbp1		0.1997	2.8282	530.4193	8.0400e-04		0.2600	1.9895	222.2771	9.7300e-02		208.8384	0.1852	0.0720		123.8426	0.2281	0.1228		-0.7539	0.3010	0.7694	0.0000e+00	0.0000e+00	0.0000e+00		7.3600e-02		27.5951	3.0001		22.5804	2.0900
Ifrd2		0.2651	2.3737	197.9759	2.7800e-03		0.5266	4.6078	25.6467	1.9700e-02		91.4786	0.2365	0.1072		6.2000	0.4684	0.1114		-3.8831	0.9858	0.0560	0.0000e+00	0.0000e+00	7.4700e-02		1.9600e-01		18.4778	2.0782		2.3796	2.7487
Xrn1		0.2628	3.4469	109.3974	7.2000e-05		0.3617	2.2783	42.4382	2.3900e-04		36.1499	0.2423	0.0782		20.6124	0.3080	0.1486		-0.8105	0.3459	0.9253	0.0000e+00	0.0000e+00	0.0000e+00		2.4700e-02		6.0455	3.3712		5.3435	1.9732
Imp3		0.3458	1.6798	80.5808	8.0700e-02		0.4814	7.7379	444.6968	4.3300e-01		52.9044	0.2830	0.1822		66.8764	0.4477	0.0725		0.3381	0.6616	-1.3295	1.1400e-22	0.0000e+00	0.0000e+00		1.4000e-02		13.1138	1.5522		26.3502	1.6249
Vps13c		0.3399	3.6727	59.5836	3.7100e-07		0.3637	1.7444	54.4781	1.5500e-01		18.0445	0.3088	0.0917		34.7044	0.2969	0.1835		0.9436	-0.0568	1.0013	0.0000e+00	1.8000e-02	0.0000e+00		3.2600e-03		4.1732	2.9902		8.6202	1.6976
Mapk6		0.2090	2.4098	616.0973	4.4600e-04		0.4901	2.5962	602.4042	3.8200e-01		281.8662	0.1909	0.0855		253.9883	0.4079	0.1676		-0.1502	1.0957	0.9702	1.0500e-06	0.0000e+00	0.0000e+00		4.2400e-07		38.2424	2.7755		95.4244	1.2004
AU019823		0.3762	7.1556	58.1024	3.2300e-07		0.3757	4.1833	101.7844	7.5500e-02		8.9303	0.3554	0.0544		27.6564	0.3410	0.0936		1.6308	-0.0597	0.7820	0.0000e+00	9.7300e-03	0.0000e+00		5.1400e-05		2.3553	4.3217		7.7702	2.2408
5830418K08Rik		0.2595	1.4083	58.8656	1.6100e-04		0.3815	3.1479	32.2201	4.1500e-03		47.1047	0.2160	0.1685		11.4887	0.3371	0.1177		-2.0357	0.6421	-0.5182	0.0000e+00	0.0000e+00	0.0000e+00		5.9900e-01		7.6989	2.1860		3.0313	2.7335
Scn3b		0.1399	4.3288	2586.5342	9.0600e-08		0.2176	2.1541	220.1160	2.3300e-02		730.7078	0.1347	0.0373		115.0387	0.1958	0.1004		-2.6672	0.5395	1.4300	0.0000e+00	0.0000e+00	0.0000e+00		1.7400e-02		46.5929	6.8139		16.1531	2.7631
Tusc2		0.3494	4.7017	74.4883	2.4400e-05		0.3421	2.3294	83.6939	2.3500e-02		17.5282	0.3234	0.0746		39.2644	0.2952	0.1369		1.1635	-0.1316	0.8760	0.0000e+00	7.2600e-14	0.0000e+00		1.7300e-02		4.3569	3.0341		10.3138	1.7878
Ptpn9		0.5029	2.6712	13.3337	1.3700e-04		0.3319	6.3729	1327.1748	1.2800e-02		5.4742	0.4184	0.1661		228.6857	0.3145	0.0529		5.3846	-0.4120	-1.6506	0.0000e+00	0.0000e+00	0.0000e+00		2.2500e-10		1.7962	2.9157		61.5890	2.2596
Ndufaf3		0.3389	1.9633	38.7082	1.2800e-04		0.3032	2.9876	52.1585	6.9400e-04		21.9988	0.2848	0.1601		19.5166	0.2731	0.0994		-0.1727	-0.0610	-0.6881	7.4800e-10	1.8300e-02	0.0000e+00		6.6600e-01		5.0435	2.1593		3.7786	3.0962
Fxyd6		0.3424	3.1785	783.2846	3.4000e-01		0.5076	5.5283	27.9632	2.9400e-06		269.3622	0.3062	0.1055		5.6960	0.4610	0.0928		-5.5634	0.5901	-0.1853	0.0000e+00	0.0000e+00	1.4300e-10		3.3700e-07		80.0590	1.3482		2.1151	3.1767
Hyal2		0.1935	6.1330	514.2149	1.2600e-11		0.3705	3.4290	265.0904	6.1400e-01		98.3510	0.1866	0.0356		86.0973	0.3316	0.1054		-0.1920	0.8295	1.5682	5.2900e-06	0.0000e+00	0.0000e+00		7.7500e-09		9.8847	6.3518		23.9565	1.8509
Cdc25a		0.2352	2.3124	138.0044	9.1900e-06		0.3546	1.9921	85.5253	1.6500e-02		66.6749	0.2116	0.0995		48.1256	0.2966	0.1644		-0.4703	0.4869	0.7247	0.0000e+00	0.0000e+00	0.0000e+00		2.1400e-03		10.5142	2.6932		12.6178	1.5895
Cep164		0.2082	4.0147	302.8354	3.0600e-06		0.3073	2.6792	320.9392	2.3600e-01		85.8402	0.1967	0.0551		134.1177	0.2729	0.1126		0.6438	0.4724	1.0310	0.0000e+00	0.0000e+00	0.0000e+00		9.8800e-07		11.5326	3.9381		32.7722	1.7815
Clk3		0.4349	7.9261	38.7059	1.3000e-06		0.3267	4.0632	191.1019	5.2300e-02		5.5973	0.4098	0.0587		51.1422	0.3005	0.0805		3.1917	-0.4476	0.4550	0.0000e+00	0.0000e+00	0.0000e+00		1.8100e-06		1.6393	5.0990		12.6795	2.2264
Cmtm7		0.2499	4.5160	309.6511	3.5300e-03		0.4243	2.5853	396.1218	4.2700e-01		77.3325	0.2358	0.0577		167.9217	0.3610	0.1492		1.1186	0.6146	1.3705	0.0000e+00	0.0000e+00	0.0000e+00		4.5300e-08		12.9642	3.2475		54.1285	1.3763
Usp3		0.2906	7.3057	117.5716	3.9100e-05		0.4052	3.7963	37.3711	2.7600e-03		18.3420	0.2783	0.0425		10.9320	0.3632	0.1045		-0.7466	0.3840	1.2993	0.0000e+00	0.0000e+00	0.0000e+00		3.8200e-02		3.4805	4.9162		3.0983	2.7284
Ncapd3		0.1674	3.2349	1182.8960	4.6400e-06		87.1399	17.1750	0.5078	3.8400e-02		409.1128	0.1583	0.0545		0.0409	13.7762	0.8332		-13.2888	6.4432	3.9348	0.0000e+00	0.0000e+00	0.0000e+00		4.1300e-01		42.9408	3.8086		0.4026	3.7122
Gm2382		0.2427	6.9814	267.6116	8.8800e-06		0.2583	2.1398	129.6092	1.2200e-04		46.0904	0.2331	0.0400		69.1858	0.2279	0.1178		0.5860	-0.0320	1.5589	0.0000e+00	7.9900e-02	0.0000e+00		3.9300e-02		6.6423	4.9881		11.7230	2.4588
Dixdc1		0.3165	4.5288	52.3776	6.4700e-07		0.3571	4.4763	62.6360	1.6100e-04		12.9698	0.2935	0.0722		15.3817	0.3288	0.0795		0.2461	0.1637	0.1397	2.0000e-16	1.6700e-16	7.4000e-08		2.0600e-02		2.6126	4.2128		3.8932	3.1173
Mon1a		2.6238	8.2391	2.7846	3.0900e-04		1.3827	8.4325	5.9397	1.0500e-06		0.3908	1.8835	0.2567		0.7738	1.1733	0.1494		0.9855	-0.6828	-0.7813	0.0000e+00	0.0000e+00	0.0000e+00		5.1400e-01		0.5790	5.9913		0.7670	5.4607
Tmem205		0.1848	4.5786	870.2562	1.5300e-06		0.3293	3.2288	114.5356	7.4500e-03		219.7063	0.1766	0.0441		39.6847	0.2966	0.1002		-2.4689	0.7480	1.1847	0.0000e+00	0.0000e+00	0.0000e+00		1.7400e-02		26.5337	4.1398		9.5929	2.2183
Camkv		0.2746	5.9684	107.7572	4.9500e-09		26.3626	241.7985	0.7344	-1.0000e+00		20.4757	0.2613	0.0487		0.0035	23.6821	0.0977		-12.5084	6.5018	1.0060	0.0000e+00	0.0000e+00	0.0000e+00		7.9200e-01		3.4165	5.0741		0.0507	6.4807
Abhd14a		0.2066	1.3518	232.5428	2.8900e-06		0.3896	2.7558	172.5226	5.6800e-01		190.9065	0.1773	0.1417		67.8228	0.3384	0.1306		-1.4930	0.9326	-0.1176	0.0000e+00	0.0000e+00	4.4600e-07		6.5100e-04		25.9054	2.2470		20.7969	1.4720
2610002I17Rik		0.6559	7.2771	15.6105	3.3800e-05		0.5132	3.9764	16.8712	1.2900e-08		2.3914	0.5970	0.0897		4.8656	0.4490	0.1247		1.0247	-0.4109	0.4750	0.0000e+00	0.0000e+00	0.0000e+00		3.7800e-01		1.1467	4.4591		1.7129	3.0506
Rnf214		69.3615	282.9206	0.6062	6.8600e-01		0.3032	4.9352	268.8728	3.8800e-02		0.0022	55.5550	0.1979		59.8420	0.2845	0.0622		14.7512	-7.6096	-1.6694	0.0000e+00	0.0000e+00	0.0000e+00		7.0700e-06		0.1017	5.0928		14.2789	2.5336
Zfp445		0.1872	4.9784	1551.3513	5.0000e-04		0.3069	5.6301	1229.8420	8.9100e-01		355.9660	0.1798	0.0404		240.9285	0.2897	0.0560		-0.5631	0.6884	0.4711	0.0000e+00	0.0000e+00	0.0000e+00		1.2800e-04		36.5411	5.1694		53.9008	2.7416
Snupn		4.2645	10.5088	1.8253	1.3600e-04		0.3704	8.5247	70.7459	7.7200e-06		0.2182	2.8934	0.3139		9.5365	0.3532	0.0469		5.4498	-3.0341	-2.7432	0.0000e+00	0.0000e+00	0.0000e+00		1.6100e-01		0.4931	5.7964		2.2481	5.2933
Zwilch		0.2294	2.5341	185.7663	7.1900e-04		0.2729	2.4820	72.8924	1.6500e-05		82.5149	0.2084	0.0922		33.1906	0.2433	0.1088		-1.3139	0.2237	0.2386	0.0000e+00	0.0000e+00	3.6300e-16		9.6300e-01		12.1550	2.9835		5.9666	2.7468
Wdr48		0.1850	5.7537	968.4479	1.2700e-02		0.4392	4.1210	191.4097	2.1800e-01		195.5162	0.1785	0.0357		51.3300	0.3926	0.1063		-1.9294	1.1370	1.5741	0.0000e+00	0.0000e+00	0.0000e+00		1.8900e-06		19.6384	5.8220		17.4876	1.6979
Impdh2		0.2429	2.6648	627.7215	6.3400e-02		0.6008	3.6295	322.7612	7.3300e-01		263.0668	0.2201	0.0929		95.9119	0.5108	0.1509		-1.4556	1.2146	0.7005	0.0000e+00	0.0000e+00	0.0000e+00		1.0100e-03		47.9594	2.2428		47.3348	1.0882
Myo5c		1.8097	9.5153	4.0021	2.7800e-03		2.0472	7.4122	2.9247	4.2100e-03		0.4765	1.4599	0.1855		0.4445	1.5619	0.2301		-0.1002	0.0974	0.3110	1.3500e-04	1.2300e-04	4.3300e-23		5.0200e-01		0.5952	6.8557		0.5812	5.6076
Tspan3		0.2838	8.6397	1394.1492	1.5300e-01		0.8694	2.2989	1029.2071	7.5500e-01		178.1394	0.2737	0.0352		477.8046	0.6256	0.2799		1.4234	1.1928	2.9901	0.0000e+00	0.0000e+00	0.0000e+00		1.2000e-13		37.7459	3.5634		281.0758	0.8218
Trak1		0.1692	4.3803	1091.9720	4.8300e-07		0.2936	5.6496	285.8128	1.0800e-02		296.8050	0.1618	0.0436		57.1196	0.2776	0.0544		-2.3775	0.7787	0.3185	0.0000e+00	0.0000e+00	2.2100e-23		3.8000e-03		27.0599	5.1449		11.5297	3.2735
Acaa1a		0.3064	3.5027	70.7034	1.3100e-04		0.3464	3.7125	246.9474	1.1800e-01		22.3101	0.2797	0.0882		73.8842	0.3150	0.0916		1.7276	0.1719	0.0546	0.0000e+00	1.6000e-18	1.7000e-03		1.0300e-04		4.8902	2.7680		19.7964	1.9021
Apeh		0.3208	4.5896	88.8993	7.6100e-03		0.3447	1.7426	120.7949	9.6300e-03		20.7947	0.2984	0.0695		75.8238	0.2845	0.1739		1.8664	-0.0689	1.3245	0.0000e+00	4.5600e-07	0.0000e+00		1.4500e-04		4.9008	3.1118		18.9458	1.5315
Rbms3		0.4300	2.4726	22.4153	3.7200e-03		0.5638	27.9766	4988.4837	1.4200e-01		10.1341	0.3618	0.1592		191.1865	0.5520	0.0207		4.2377	0.6096	-2.9442	0.0000e+00	0.0000e+00	0.0000e+00		3.4000e-12		3.0207	2.2321		101.1372	1.3336
rp9		0.3314	4.7183	63.3005	7.5800e-05		0.3526	2.1097	85.1290	8.0000e-02		15.0340	0.3077	0.0717		45.4715	0.2983	0.1556		1.5967	-0.0446	1.1172	0.0000e+00	1.1100e-03	0.0000e+00		2.4200e-04		3.5054	3.3924		11.8823	1.6522
Cyb561d2		4.8136	6.4660	2.0417	7.7700e-05		0.2271	4.2103	691.1579	6.1100e-02		0.3698	2.4339	0.4132		186.4932	0.2142	0.0573		8.9783	-3.5062	-2.8503	0.0000e+00	0.0000e+00	0.0000e+00		1.5300e-04		0.6816	3.7762		29.0311	3.2498
Nudt16		22.5040	59.1728	0.3921	9.0600e-01		0.4225	4.3129	28.8671	1.7600e-03		0.0068	16.2055	0.2726		7.5283	0.3817	0.0974		10.1024	-5.4081	-1.4845	0.0000e+00	0.0000e+00	0.0000e+00		9.2800e-02		0.0853	4.8240		2.2113	3.2248
Zfp26		0.2073	3.1928	255.6899	1.5700e-06		0.2764	2.0821	85.8036	5.6700e-04		90.5214	0.1934	0.0670		46.1699	0.2415	0.1264		-0.9713	0.3204	0.9170	0.0000e+00	0.0000e+00	0.0000e+00		7.2100e-03		11.6977	3.6179		8.2648	2.4403
Stt3a		0.2363	1.9871	154.8051	4.1500e-04		0.7383	2.0156	212.4091	6.9700e-01		86.7490	0.2092	0.1150		115.0661	0.5315	0.2797		0.4075	1.3450	1.2830	0.0000e+00	0.0000e+00	0.0000e+00		7.2700e-12		13.0437	2.6803		58.1846	0.9065
Ap1m2		0.2227	2.2345	143.5094	4.9800e-05		14.4115	200.0946	0.8414	9.9700e-01		72.5475	0.2007	0.0995		0.0045	13.2158	0.0787		-13.9908	6.0413	-0.3388	0.0000e+00	0.0000e+00	0.0000e+00		2.5400e-01		10.0536	3.0060		0.0383	6.4807
Tmod2		24.3099	160.4689	0.4869	1.0000e+00		0.2599	3.4894	108.0078	1.3000e-04		0.0033	20.9244	0.1375		35.5376	0.2399	0.0777		13.3770	-6.4468	-0.8233	0.0000e+00	0.0000e+00	0.0000e+00		3.1900e-02		0.0447	6.8557		5.5490	3.7070
Ireb2		0.2507	2.7394	372.8274	1.5600e-04		0.5192	3.9103	335.0098	9.4200e-01		150.9724	0.2279	0.0916		92.7933	0.4535	0.1271		-0.7022	0.9928	0.4728	0.0000e+00	0.0000e+00	0.0000e+00		2.3600e-04		28.7810	2.2572		41.1584	1.1813
Rad54l2		0.2603	4.0072	145.1982	4.0200e-06		0.3018	2.5117	147.5764	2.0800e-02		40.4885	0.2431	0.0668		64.8998	0.2662	0.1180		0.6807	0.1307	0.8216	0.0000e+00	4.6000e-16	0.0000e+00		3.9100e-03		6.8430	3.6768		14.5009	1.9147
Usp28		0.2374	3.2678	301.0933	1.1800e-02		0.3043	8.8115	108.3548	2.4300e-10		101.1443	0.2201	0.0730		14.1885	0.2923	0.0382		-2.8336	0.4093	-0.9345	0.0000e+00	0.0000e+00	0.0000e+00		1.3500e-01		17.9070	2.5865		2.6217	6.0141
Arih2		0.2018	5.9695	846.7703	7.4700e-04		0.4823	2.4451	130.4595	3.2900e-01		165.4258	0.1942	0.0379		58.8151	0.3974	0.1772		-1.4919	1.0330	2.2240	0.0000e+00	0.0000e+00	0.0000e+00		6.8900e-07		21.4038	4.5119		21.0425	1.3184
Prkar2a		0.2564	2.6350	76.5465	9.6200e-08		0.3555	1.2372	80.6931	3.7700e-01		32.4877	0.2318	0.0964		71.0016	0.2719	0.2348		1.1280	0.2306	1.2839	0.0000e+00	0.0000e+00	0.0000e+00		8.7500e-06		5.1159	3.2684		17.8270	1.3029
Zic4		18.9120	50.8970	0.4906	1.9300e-01		0.5524	6.2587	17.9385	1.0500e-07		0.0111	13.3054	0.2843		3.1595	0.5025	0.0878		8.1581	-4.7268	-1.6948	0.0000e+00	0.0000e+00	0.0000e+00		5.0000e-01		0.1074	6.8557		1.2025	4.5535
Lysmd2		17.6086	22.0215	0.7796	1.0900e-03		0.8785	4.5337	8.0286	1.0900e-02		0.0460	8.8203	0.4554		2.0175	0.7163	0.1774		5.4553	-3.6221	-1.3599	0.0000e+00	0.0000e+00	0.0000e+00		5.8200e-02		0.3048	6.8557		1.1624	3.3420
Dalrd3		0.2534	5.6801	186.5593	1.8000e-07		0.2700	2.9348	93.1605	5.8800e-07		36.5270	0.2415	0.0466		35.3911	0.2449	0.0931		-0.0456	0.0200	0.9993	1.1100e-01	1.4100e-01	0.0000e+00		2.6700e-01		5.8141	4.4607		6.5037	2.8502
Epm2aip1		0.3676	3.7172	33.0521	2.7200e-03		0.4049	8.7049	927.5341	6.0200e-01		9.9305	0.3319	0.0980		118.1721	0.3852	0.0493		3.5729	0.2149	-0.9910	0.0000e+00	0.0000e+00	0.0000e+00		1.8200e-10		2.5640	3.1501		41.2821	2.0601
Yap1		0.2214	3.6966	1166.7276	5.7300e-01		0.7631	16.7252	1694.2584	2.7300e-01		369.4735	0.2071	0.0659		109.6640	0.7285	0.0461		-1.7524	1.8144	-0.5146	0.0000e+00	0.0000e+00	0.0000e+00		1.1300e-07		54.7861	3.2761		76.7877	1.2025
Dync1li1		0.3932	4.9520	31.8066	1.1100e-04		0.3118	3.2527	148.1604	1.9600e-02		7.2446	0.3618	0.0806		50.5776	0.2820	0.0962		2.8035	-0.3597	0.2554	0.0000e+00	0.0000e+00	5.6900e-15		1.0600e-04		1.9363	3.8644		11.8776	2.1824
Slc44a2		0.2467	10.2228	2423.3958	2.9100e-02		0.4510	2.9519	1457.5362	2.3500e-01		271.2585	0.2401	0.0266		533.8914	0.3885	0.1379		0.9769	0.6943	2.3758	0.0000e+00	0.0000e+00	0.0000e+00		4.3200e-07		47.0470	4.8382		202.1937	1.2424
Gnb5		0.3126	7.8261	118.7649	6.8300e-04		0.2459	2.3744	289.7042	3.2100e-02		16.8526	0.3001	0.0419		134.6238	0.2210	0.1007		2.9979	-0.4414	1.2637	0.0000e+00	0.0000e+00	0.0000e+00		1.0100e-02		3.3701	5.0185		24.5786	2.1622
Tpbg		2.6380	3.6852	1.9775	2.1600e-04		0.2408	2.1262	360.2950	3.3400e-02		0.6349	1.4103	0.4359		188.2027	0.2143	0.1086		8.2116	-2.7180	-2.0046	0.0000e+00	0.0000e+00	0.0000e+00		4.2000e-05		0.7342	3.5915		32.9949	2.1240
Cwf19l2		0.1874	2.1098	380.9756	3.2100e-04		0.2953	1.7144	77.0221	1.6500e-02		202.0600	0.1705	0.0900		48.9663	0.2491	0.1561		-2.0449	0.5472	0.7940	0.0000e+00	0.0000e+00	0.0000e+00		7.5600e-02		24.4871	2.9982		10.2524	1.8897
Usp2		0.2224	5.5647	423.8896	2.1700e-02		0.2631	1.6882	146.4540	1.0500e-02		88.2297	0.2127	0.0434		96.0018	0.2251	0.1446		0.1218	0.0814	1.7352	8.0000e-08	2.6800e-06	0.0000e+00		5.5500e-02		12.4047	4.2770		18.6475	1.8619
Col5a3		43.1985	127.7688	0.3463	6.8800e-01		0.7912	5.5103	10.4393	5.9900e-04		0.0031	31.4718	0.2456		2.0968	0.6830	0.1357		9.4062	-5.5260	-0.8557	0.0000e+00	0.0000e+00	0.0000e+00		1.5300e-01		0.0562	6.8557		1.2034	3.7403
Smarcc1		0.2276	3.0414	810.2923	8.8500e-03		0.5254	23.6817	5161.3792	8.6200e-01		294.6909	0.2107	0.0748		234.3361	0.5132	0.0232		-0.3306	1.2843	-1.6890	4.1600e-27	0.0000e+00	0.0000e+00		5.6300e-06		47.0269	2.5724		114.7917	1.9264
Ccdc51		0.4772	8.8345	33.1067	3.2300e-06		0.4252	4.0625	26.6045	4.6200e-05		4.1317	0.4504	0.0558		7.5469	0.3813	0.1047		0.8691	-0.2402	0.9084	0.0000e+00	1.9300e-26	0.0000e+00		9.9800e-02		1.3430	5.8271		2.1577	3.2121
Mpi		0.2986	5.1752	87.2753	5.5100e-05		0.2545	1.7904	109.1894	2.7500e-02		19.3727	0.2805	0.0616		66.7619	0.2210	0.1320		1.7850	-0.3435	1.0984	0.0000e+00	0.0000e+00	0.0000e+00		2.1400e-02		3.9094	3.7698		11.2518	2.2960
Ulk3		0.2240	7.1048	239.9306	9.5700e-11		0.4071	4.6741	32.9638	5.7600e-04		40.2747	0.2160	0.0360		7.8281	0.3709	0.0885		-2.3631	0.7798	1.2995	0.0000e+00	0.0000e+00	0.0000e+00		1.0000e-01		4.6597	6.5797		2.2567	3.4067
Zc3h12c		28.3355	242.9368	2.4434	1.1700e-01		0.3183	4.0762	79.9075	7.3500e-05		0.0101	24.7119	0.1078		22.1501	0.2924	0.0808		11.1058	-6.4010	-0.4155	0.0000e+00	0.0000e+00	0.0000e+00		9.3900e-03		0.1824	6.8557		4.8347	3.0493
1110059G10Rik		0.2786	3.6817	76.2055	1.0100e-08		0.3564	2.7529	58.1265	4.1600e-03		23.2406	0.2569	0.0779		23.3955	0.3132	0.1226		0.0096	0.2858	0.6548	9.3500e-01	0.0000e+00	0.0000e+00		2.9400e-03		3.9616	3.8599		5.9303	2.1540
Pin1		0.2439	6.2909	1267.9515	6.9300e-03		0.7711	8.9057	477.2896	5.0800e-01		232.7750	0.2334	0.0437		58.4956	0.6962	0.0986		-1.9925	1.5769	1.1749	0.0000e+00	0.0000e+00	0.0000e+00		8.0200e-05		41.6244	3.2152		39.3828	1.0104
Coro2b		16.2427	255.9679	2.7785	1.1200e-01		0.5235	6.8706	23.9866	1.5200e-05		0.0124	15.2297	0.0659		3.9353	0.4829	0.0776		8.3137	-4.9789	0.2360	0.0000e+00	0.0000e+00	1.6300e-12		2.4100e-01		0.1546	6.8557		1.4536	4.3593
Tcf12		0.3216	4.7518	100.1565	8.6600e-05		0.3352	6.2697	1170.1858	8.4200e-02		23.6406	0.2991	0.0705		209.4832	0.3157	0.0577		3.1475	0.0780	-0.2901	0.0000e+00	2.8600e-06	1.4100e-18		1.3600e-07		5.4444	2.8881		54.4827	2.3670
Nedd4		0.6787	2.1460	1496.1670	2.3000e-01		1.6582	7.1004	4214.5476	6.6200e-01		737.3824	0.5115	0.2453		621.4263	1.3415	0.1915		-0.2468	1.3909	-0.3574	0.0000e+00	0.0000e+00	0.0000e+00		4.4300e-05		362.4939	0.9098		790.8911	0.7463
Spata19		21.2109	109.9396	0.3666	1.0000e+00		0.8482	10.8600	13.3038	2.3500e-06		0.0036	17.6210	0.1681		1.3216	0.7802	0.0782		8.5084	-4.4973	-1.1037	0.0000e+00	0.0000e+00	0.0000e+00		6.5400e-01		0.0381	6.8557		0.8421	6.4807
Qrich1		0.2388	2.4187	133.8124	2.4800e-02		0.4297	3.3943	549.0177	5.4700e-01		64.1925	0.2148	0.1017		179.7223	0.3777	0.1221		1.4853	0.8141	0.2634	0.0000e+00	0.0000e+00	2.5800e-18		3.8500e-09		10.0088	2.7399		59.8279	1.5624
Rplp1		1.4511	45.6851	7867.4217	4.0100e-01		1.7464	2.6149	2739.8442	4.1400e-01		180.2097	1.4066	0.0313		1105.4098	1.0401	0.4041		2.6168	-0.4355	3.6906	0.0000e+00	0.0000e+00	0.0000e+00		7.8700e-13		244.9019	0.8576		1084.8483	0.5590
Col12a1		0.3877	2.0736	119.2909	1.6600e-01		0.4442	2.4477	8293.3376	4.5600e-01		61.9028	0.3235	0.1650		3638.8394	0.3735	0.1588		5.8773	0.2075	-0.0557	0.0000e+00	0.0000e+00	6.1200e-03		2.1900e-14		18.8193	1.4176		1138.5664	1.5538
Csk		0.2212	2.3619	194.5062	4.7700e-05		0.4190	3.3480	305.2454	6.1500e-02		91.7604	0.2007	0.0933		100.5326	0.3681	0.1216		0.1317	0.8747	0.3828	4.0600e-06	0.0000e+00	0.0000e+00		1.4900e-06		13.6209	2.8672		35.6183	1.2553
Fli1		12.3249	29.9293	0.8952	1.2100e-02		0.3510	4.9608	57.7367	2.8100e-02		0.0338	8.3196	0.3069		14.0059	0.3237	0.0788		8.6943	-4.6838	-1.9609	0.0000e+00	0.0000e+00	0.0000e+00		5.7200e-02		0.2327	5.9101		3.3178	3.3684
Smad6		0.5847	4.5155	14.4288	1.0500e-04		0.3274	2.8946	295.5294	6.0300e-02		3.5963	0.5141	0.1215		118.7167	0.2892	0.1177		5.0449	-0.8299	-0.0455	0.0000e+00	0.0000e+00	4.4700e-10		2.4000e-08		1.4391	3.6473		28.7102	1.8705
Birc3		26.5778	156.2909	1.1075	9.0600e-01		0.3002	4.1589	67.9509	4.3100e-06		0.0071	22.2493	0.1566		18.2140	0.2779	0.0735		11.3207	-6.3232	-1.0905	0.0000e+00	0.0000e+00	0.0000e+00		1.5500e-01		0.1352	4.8581		3.6796	3.6465
2010321M09Rik		0.2658	5.5647	163.0323	1.8500e-04		0.2805	2.1505	145.0603	4.8200e-02		33.0807	0.2527	0.0503		75.1251	0.2456	0.1246		1.1833	-0.0412	1.3087	0.0000e+00	6.2200e-02	0.0000e+00		2.5200e-03		5.5109	4.3443		15.2836	2.0569
Cnot10		0.3028	2.8962	44.2131	9.7400e-06		0.3809	5.6943	89.4023	6.7900e-02		17.2815	0.2715	0.1039		17.5848	0.3544	0.0701		0.0251	0.3842	-0.5675	1.1000e-01	0.0000e+00	0.0000e+00		1.3200e-02		3.3038	3.1515		4.9620	2.8121
Arih1		0.1677	5.0986	2868.9199	6.8700e-05		0.4408	38.3962	9040.1289	8.0400e-01		645.3261	0.1617	0.0358		256.2421	0.4351	0.0130		-1.3325	1.4277	-1.4560	0.0000e+00	0.0000e+00	0.0000e+00		2.3600e-08		61.9721	5.4889		104.4787	2.2414
Cyb5r4		0.3959	5.3599	35.3942	3.7000e-07		0.3397	1.3828	104.7454	8.7600e-01		7.2591	0.3666	0.0743		82.9701	0.2698	0.2069		3.5147	-0.4427	1.4784	0.0000e+00	0.0000e+00	0.0000e+00		1.0200e-07		1.9589	4.1756		19.8213	1.4591
[truncated: 10,350 more rows]
