# Supplementary material for: Discrete distributional differential expression (D3E) - a tool for gene expression analysis of single-cell RNA-seq data
Source: BMC Bioinformatics. 2016 Feb 29;17:110. doi: 10.1186/s12859-016-0944-6 (PMC4772470; doi:10.1186/s12859-016-0944-6)
Supplement: Additional file 5 — Parameters for the Islam et al. data with degradation rates. Parameters for the 2,105 genes that were expressed in both cell types, and where degradation rates were available. (TSV 369 kb) [file 12859_2016_944_MOESM5_ESM.tsv]

#GeneId	a1	b1	g1	gof1	a2	b2	g2	gof2	f1	bs1	d1	f2	bs2	d2	log2(f2/f1)	log2(bs2/bs1)	log2(d2/d1)	p-value	mu1	cv1	mu2	cv2
Cd63	0.0417	0.6039	53.3001	3.5700e-01	0.0417	0.2746	97.8634	7.1000e-01	0.0390	88.2663	0.0646	0.0384	356.3234	0.1398	-0.0228	2.0133	1.1138	4.8000e-10	43.1016	1.7178	249.5952	0.9510
Yeats4	0.0307	0.3490	13.0539	4.3300e-02	0.0307	0.3390	36.8114	3.8700e-02	0.0282	37.3993	0.0808	0.0389	108.5771	0.1147	0.4631	1.5376	0.5050	4.9500e-03	9.0761	2.5083	30.2294	1.6370
Cbara1	1.6161	15.3149	0.1557	5.3900e-03	1.6161	0.1490	12.1909	3.9700e-01	1.4618	0.0102	0.0955	0.0108	81.7987	0.0726	-7.0777	12.9736	-0.3946	6.7200e-09	0.1703	5.4506	23.2260	2.0636
Bloc1s1	0.0163	0.1416	2.6499	4.8100e-04	0.0163	0.2545	15.6275	4.5800e-01	0.0146	18.7082	0.1029	0.0192	61.4007	0.0753	0.3943	1.7146	-0.4512	3.1600e-06	4.1829	2.7941	21.2071	1.8869
Polr2e	0.0206	0.1826	22.6875	1.8900e-02	0.0206	0.1176	7.6481	2.0300e-01	0.0185	124.2276	0.1013	0.0237	65.0073	0.2015	0.3578	-0.9343	0.9922	8.6700e-03	27.4941	2.0194	24.0737	1.2385
Sgpl1	0.0212	0.0974	1.7041	2.0600e-03	0.0212	0.0947	23.8664	8.2700e-01	0.0174	17.4893	0.1787	0.0202	252.1035	0.2132	0.2133	3.8495	0.2549	3.2700e-12	4.4163	1.9895	92.4041	1.1954
Cstb	0.0231	0.1375	37.4759	7.4100e-01	0.0231	0.1543	26.8783	5.8200e-01	0.0198	272.4872	0.1441	0.0365	174.1944	0.2367	0.8824	-0.6455	0.7164	1.0700e-02	88.1336	1.3493	115.1352	0.8075
Timm13	0.0169	0.0703	16.2487	6.6700e-01	0.0169	0.5637	54.8412	9.9900e-01	0.0136	231.1920	0.1936	0.0495	97.2796	0.0879	1.8644	-1.2489	-1.1395	5.8000e-03	66.6126	1.2543	103.3067	0.8957
Cirbp	0.0166	0.3315	8.8483	4.8700e-06	0.0166	0.4806	11.6139	1.7600e-04	0.0158	26.6925	0.0477	0.0325	24.1656	0.0677	1.0413	-0.1435	0.5054	6.1900e-02	4.6615	4.5663	5.5715	3.1572
Sgta	0.0169	0.2290	23.2664	6.8100e-03	0.0169	2.0994	183.7246	6.6800e-01	0.0157	101.6119	0.0687	0.0472	87.5149	0.0225	1.5845	-0.2155	-1.6122	1.6100e-09	22.5697	2.5225	78.3354	1.2308
Lrrc20	1.9868	8.7987	0.0933	1.1700e-01	1.9868	0.8344	4.7571	9.6200e-06	1.6208	0.0106	0.1842	0.0406	5.7015	0.0486	-5.3200	9.0708	-1.9215	5.8000e-02	0.1586	6.8557	1.8266	5.0045
Usp15	0.0326	0.4271	10.1413	7.8200e-05	0.0326	0.1100	14.4323	1.0600e-01	0.0302	23.7448	0.0708	0.0143	131.1792	0.1295	-1.0857	2.4659	0.8711	6.0700e-06	6.0917	2.7707	34.4239	1.7171
Pdxk	0.0170	0.4937	7.3148	2.0000e-06	0.0170	0.5021	35.4104	4.2000e-03	0.0165	14.8169	0.0333	0.0141	70.5207	0.0281	-0.2200	2.2508	-0.2444	1.1800e-03	3.2541	5.4840	15.0933	4.0867
Ptbp1	0.0384	0.2417	52.6636	2.2400e-01	0.0384	0.2272	245.7221	6.9600e-02	0.0331	217.8628	0.1371	0.0251	1081.5572	0.1104	-0.4009	2.3116	-0.3114	1.1700e-04	74.2434	1.3082	405.1385	1.6926
Rufy2	2.4671	9.0451	0.0917	9.9800e-01	2.4671	0.1716	6.9228	1.3900e-02	1.9384	0.0101	0.2143	0.0215	40.3334	0.1252	-6.4947	11.9579	-0.7750	6.9600e-05	0.0957	6.8557	9.2436	2.1070
Pcbp3	0.0199	0.6388	38.9464	1.5900e-04	0.0199	0.2136	11.2436	6.1800e-03	0.0193	60.9646	0.0303	0.0165	52.6432	0.0772	-0.2303	-0.2117	1.3504	3.8600e-02	8.6050	5.8967	11.2445	2.5300
Timeless	0.0356	0.2107	24.0759	2.8900e-03	0.0356	1.1878	0.1967	4.5700e-05	0.0305	114.2483	0.1447	0.2954	0.1656	0.2487	3.2767	-9.4300	0.7819	1.0400e-01	16.3521	2.3399	0.4976	6.0099
Nup37	0.0282	0.5286	312.4540	1.9000e-02	0.0282	0.8207	4.0164	9.8500e-04	0.0268	591.0893	0.0507	0.0513	4.8937	0.0625	0.9368	-6.9163	0.3021	5.5600e-01	73.3209	3.4644	2.0610	3.7200
Asf1a	1.8888	3.6486	0.3380	6.3400e-06	1.8888	0.2224	3.4541	3.0500e-02	1.2445	0.0926	0.3411	0.0326	15.5329	0.1468	-5.2529	7.3893	-1.2166	4.4100e-04	0.4072	6.0805	4.4209	2.0338
Ddx21	0.0401	0.3696	116.3132	4.5400e-01	0.0401	0.2469	27.8623	2.4100e-01	0.0362	314.7308	0.0980	0.0436	112.8410	0.1765	0.2679	-1.4798	0.8497	6.7800e-02	85.3262	1.5973	60.3144	1.0271
Ube2g2	0.0122	0.2018	7.3788	4.1600e-05	0.0122	0.3596	26.2902	6.7200e-01	0.0115	36.5686	0.0572	0.0394	73.1148	0.1096	1.7712	0.9996	0.9377	8.7800e-11	6.3428	3.8439	33.2188	1.3122
Pofut2	0.0079	0.1330	10.9623	1.2100e-02	0.0079	0.4403	25.9660	8.9800e-01	0.0075	82.4462	0.0563	0.0460	58.9753	0.1045	2.6196	-0.4833	0.8922	1.1000e-11	15.3236	3.1996	46.2510	1.0636
Csrp2	0.0316	0.1927	27.7826	7.4700e-02	0.0316	0.1891	12.4317	6.9200e-02	0.0271	144.2078	0.1409	0.0177	65.7342	0.0937	-0.6149	-1.1334	-0.5882	1.2600e-01	37.0660	1.5130	16.3469	2.1237
D10Wsu102e	0.0301	0.3130	37.6972	3.1400e-03	0.0301	0.3757	11.2756	2.9400e-03	0.0275	120.4194	0.0877	0.0355	30.0114	0.0946	0.3721	-2.0045	0.1089	8.0200e-02	17.0426	3.0239	7.6353	2.3974
1810008A18Rik	0.0889	0.8280	2.6516	1.9200e-10	0.0889	0.4813	26.2199	3.8500e-02	0.0803	3.2024	0.0969	0.0259	54.4745	0.0538	-1.6333	4.0884	-0.8506	2.5100e-04	1.3218	4.0903	11.4621	3.1647
Syde1	0.1304	1.0010	6.5522	1.9900e-04	0.1304	0.3512	35.1717	7.8100e-01	0.1154	6.5456	0.1153	0.0429	100.1461	0.1222	-1.4271	3.9354	0.0839	1.7700e-07	2.2552	2.8420	29.1130	1.7136
Krr1	0.0447	0.5858	33.6867	2.5600e-05	0.0447	0.3988	20.7020	1.8700e-01	0.0415	57.5082	0.0709	0.0286	51.9068	0.0716	-0.5407	-0.1478	0.0139	2.0100e-03	10.9249	2.9368	15.4265	2.1928
Ltv1	0.0250	0.4341	30.0505	5.6300e-05	0.0250	0.2551	6.0692	4.5700e-05	0.0236	69.2277	0.0545	0.0258	23.7885	0.1010	0.1243	-1.5411	0.8910	8.2200e-02	11.1584	3.4441	6.9059	2.1679
Supv3l1	0.0224	0.6984	87.1549	1.1900e-04	0.0224	0.7936	7.3754	5.5600e-03	0.0217	124.7880	0.0310	0.0371	9.2932	0.0468	0.7758	-3.7472	0.5914	6.0500e-02	12.2231	6.7863	2.9630	3.8667
Shmt2	0.0075	0.0575	1.0344	5.5900e-04	0.0075	0.2916	14.3867	4.0500e-01	0.0066	17.9887	0.1156	0.0250	49.3290	0.0857	1.9114	1.4553	-0.4312	2.7000e-05	4.3833	2.5079	18.4069	1.6466
Tsfm	0.0268	0.2477	2.9975	3.0100e-06	0.0268	0.6409	12.4306	6.3800e-03	0.0241	12.1026	0.0975	0.0315	19.3945	0.0491	0.3823	0.6803	-0.9894	3.3200e-03	2.7055	3.3435	5.5559	3.2758
Nfic	0.0314	0.3294	2.9770	1.0300e-03	0.0314	0.2638	25.2505	8.5200e-01	0.0287	9.0366	0.0871	0.0352	95.7297	0.1334	0.2933	3.4051	0.6141	2.6300e-15	2.7885	2.9722	61.1891	1.0773
Sept10	0.0238	0.3640	60.1753	2.6700e-09	0.0238	0.4160	5.0868	9.1600e-04	0.0223	165.3152	0.0613	0.0378	12.2287	0.0909	0.7597	-3.7569	0.5671	1.1100e-01	22.9734	3.2081	3.6758	2.7399
Pttg1ip	0.0100	0.1648	31.8844	1.4200e-05	0.0100	0.5762	90.0619	1.0200e-01	0.0094	193.5158	0.0572	0.0243	156.3003	0.0421	1.3653	-0.3081	-0.4409	9.4900e-09	28.3518	3.5189	72.4924	2.0320
Cs	0.0305	0.1664	10.9931	6.8200e-02	0.0305	0.1454	23.6398	8.2200e-01	0.0258	66.0681	0.1551	0.0213	162.6061	0.1467	-0.2748	1.2994	-0.0800	6.3900e-09	15.3610	1.7371	93.7294	1.0720
Dctn2	0.0334	0.3764	16.8137	1.6700e-02	0.0334	0.3244	39.2243	8.6500e-01	0.0307	44.6663	0.0816	0.0382	120.9173	0.1179	0.3158	1.4368	0.5304	6.0800e-08	15.8291	1.9029	78.6029	1.0807
Dapk3	0.0453	0.8466	1.6707	3.3100e-06	0.0453	1.1445	0.0630	2.2300e-01	0.0430	1.9734	0.0508	0.7975	0.0550	0.6967	4.2118	-5.1647	3.7768	3.4900e-02	1.0007	6.5291	0.6325	2.7225
Eea1	0.0602	0.7624	10.0834	1.4100e-02	0.0602	0.5507	84.9369	7.6400e-01	0.0558	13.2252	0.0731	0.0346	154.2250	0.0628	-0.6895	3.5437	-0.2203	7.8400e-09	4.0671	2.9040	51.2345	2.0786
Tmem97	0.0227	0.3989	58.5935	1.1200e-03	0.0227	0.2090	8.7338	3.5500e-03	0.0215	146.8989	0.0539	0.0182	41.7839	0.0870	-0.2427	-1.8138	0.6896	5.1600e-02	24.1981	3.1551	11.2727	2.2088
Akap1	0.0297	0.2866	20.3655	2.5100e-05	0.0297	0.3409	8.5616	2.7200e-02	0.0269	71.0500	0.0940	0.0317	25.1168	0.0929	0.2334	-1.5002	-0.0166	8.8100e-04	9.9033	3.1134	7.3253	2.2683
Morc2a	0.0505	0.8123	9.2064	1.7200e-05	0.0505	0.2695	20.0339	1.7800e-03	0.0475	11.3339	0.0585	0.0324	74.3300	0.1203	-0.5521	2.7133	1.0395	1.0800e-04	3.1951	3.6136	17.9581	1.9909
Cnot8	0.0310	0.5691	42.2638	1.9100e-02	0.0310	1.0542	139.9867	8.5600e-02	0.0294	74.2674	0.0516	0.0451	132.7889	0.0427	0.6169	0.8383	-0.2726	1.2400e-03	17.4829	2.6363	44.0390	2.3162
Exoc7	0.0190	0.5139	17.1398	4.9300e-06	0.0190	0.1838	4.8056	2.4800e-04	0.0183	33.3547	0.0357	0.0114	26.1503	0.0622	-0.6804	-0.3511	0.8031	5.7100e-03	5.3792	5.2043	6.8629	2.7356
Sat2	1.9863	9.9962	0.0601	4.8100e-01	1.9863	14.2152	0.1308	1.4500e-01	1.6570	0.0060	0.1658	5.6518	0.0092	0.3976	1.7701	0.6144	1.2621	6.6900e-01	0.1818	4.8317	0.2596	6.0317
Hexim1	0.0617	0.9852	19.9317	2.2400e-09	0.0617	0.4100	14.4670	4.3500e-01	0.0581	20.2319	0.0589	0.0349	35.2833	0.0851	-0.7338	0.8024	0.5308	2.5000e-07	3.6310	4.4867	11.4524	1.9995
Stk10	1.2131	7.8182	0.0327	6.8800e-01	1.2131	0.3597	3.9064	5.9700e-06	1.0502	0.0042	0.1343	0.0320	10.8589	0.0889	-5.0379	11.3403	-0.5961	1.7600e-02	0.1018	6.8557	3.0666	3.0456
Mink1	0.0219	0.3846	6.0131	2.4000e-07	0.0219	0.2017	3.9991	2.9600e-01	0.0207	15.6338	0.0538	0.0210	19.8291	0.1039	0.0194	0.3429	0.9508	1.7500e-05	3.2163	4.4407	6.8697	1.9903
Gemin4	0.1821	1.7083	2.8428	4.6900e-08	0.1821	0.6716	16.6512	4.7800e-02	0.1646	1.6641	0.0963	0.0341	24.7947	0.0509	-2.2689	3.8972	-0.9219	2.3400e-03	0.9936	4.7551	6.0306	3.4281
Pcyt2	0.0118	0.2013	4.8889	4.7900e-05	0.0118	0.3065	5.6829	9.8800e-03	0.0111	24.2869	0.0552	0.0374	18.5431	0.1220	1.7504	-0.3893	1.1440	3.0900e-03	4.4696	4.1515	5.8358	2.0246
Mapk9	0.0204	0.2941	7.8840	5.2300e-04	0.0204	0.1533	18.4697	7.4600e-01	0.0191	26.8035	0.0648	0.0254	120.4640	0.1656	0.4126	2.1681	1.3525	1.8300e-08	5.7096	3.3183	40.5339	1.3242
Commd1	0.0147	0.1274	10.6958	1.2700e-02	0.0147	0.1690	10.4721	2.2900e-01	0.0132	83.9833	0.1036	0.0158	61.9616	0.0935	0.2593	-0.4387	-0.1489	1.0100e-02	16.9611	2.1616	19.9270	1.7880
Dhrs13	7.6881	2.8130	0.0662	2.8600e-03	7.6881	29.3219	0.2300	9.6500e-01	2.0595	0.0235	0.7321	3.5086	0.0078	0.1197	0.7686	-1.5839	-2.6132	1.5700e-01	0.2608	6.8557	0.2078	3.4125
Uqcrq	0.0342	0.1529	27.5349	3.7200e-01	0.0342	0.2092	24.6893	7.4700e-01	0.0279	180.0894	0.1827	0.0404	117.9927	0.1929	0.5313	-0.6100	0.0786	4.2500e-04	62.0758	1.2467	114.5619	0.8491
Nol11	0.0310	0.1980	18.5163	2.3800e-03	0.0310	0.1747	4.4633	1.2300e-01	0.0268	93.5334	0.1356	0.0179	25.5540	0.1027	-0.5804	-1.8719	-0.3998	5.7300e-01	18.1884	2.0151	6.5874	2.4232
Slc39a11	0.0147	0.4888	10.2720	7.0000e-05	0.0147	0.2423	8.6004	3.4100e-05	0.0143	21.0149	0.0293	0.0093	35.4934	0.0382	-0.6290	0.7561	0.3834	5.2700e-01	3.8907	6.1593	6.2540	4.5705
Eno3	0.0163	0.3449	2.5075	3.1300e-08	0.0163	0.2908	22.4428	5.1800e-03	0.0156	7.2706	0.0452	0.0102	77.1851	0.0351	-0.6101	3.4082	-0.3638	2.0000e-02	2.0677	5.2119	12.4938	4.7495
Dnajc7	0.0227	0.2035	15.8095	2.5300e-01	0.0227	0.2054	20.7849	6.6200e-01	0.0204	77.6710	0.1001	0.0214	101.1891	0.1041	0.0691	0.3816	0.0560	5.1700e-01	22.3252	1.7134	27.9505	1.8206
Phb	0.0169	0.2077	99.0851	8.0500e-01	0.0169	0.5188	61.8780	4.6300e-01	0.0156	477.0353	0.0750	0.0301	119.2823	0.0581	0.9507	-1.9997	-0.3698	1.0600e-01	118.6868	1.9842	50.6675	1.8578
Mpp2	0.2901	0.3664	0.0944	2.0200e-06	0.2901	0.3312	2.4116	4.3300e-05	0.1619	0.2577	0.4419	0.0338	7.2826	0.1021	-2.2602	4.8209	-2.1141	5.8500e-02	0.4387	6.1331	2.2523	3.1224
Poldip2	0.0283	0.3004	3.0307	1.8300e-06	0.0283	0.2026	10.2979	2.1700e-01	0.0259	10.0877	0.0862	0.0298	50.8259	0.1471	0.2030	2.3330	0.7713	4.6100e-10	2.7237	3.2886	22.9809	1.2775
Ppp3r1	0.0365	0.8925	132.9887	1.2100e-02	0.0365	0.1043	18.7404	6.6500e-01	0.0351	148.9993	0.0393	0.0192	179.5986	0.1841	-0.8680	0.2695	2.2285	8.1100e-06	28.1451	3.4963	64.7928	1.2472
Phf23	0.0985	0.7012	6.8131	1.5600e-03	0.0985	0.4382	34.5089	3.3300e-01	0.0863	9.7164	0.1231	0.0650	78.7494	0.1482	-0.4103	3.0188	0.2679	2.2600e-08	3.0587	2.4736	27.5150	1.5026
Galk1	0.0275	0.5425	4.5903	5.2500e-05	0.0275	0.1378	11.8088	1.4700e-02	0.0262	8.4610	0.0482	0.0123	85.7095	0.0895	-1.0853	3.3406	0.8921	5.9500e-06	2.6842	4.1579	24.4663	2.0430
Fkbp10	0.0116	0.1193	3.5857	6.6100e-04	0.0116	0.0951	19.0006	6.5900e-01	0.0106	30.0593	0.0889	0.0197	199.8219	0.2075	0.8954	2.7328	1.2225	5.3700e-13	7.7651	2.2619	107.3919	0.8923
Smcr8	5.2698	33.8616	0.2080	9.1000e-01	5.2698	0.3709	7.9529	4.9200e-01	4.5601	0.0061	0.1347	0.0518	21.4403	0.1396	-6.4605	11.7692	0.0518	3.7500e-06	0.1036	6.8557	6.0234	2.0023
Kif1c	0.0391	0.3837	4.4177	1.6800e-03	0.0391	0.6263	64.8712	5.4400e-01	0.0355	11.5141	0.0924	0.0252	103.5771	0.0403	-0.4917	3.1692	-1.1987	2.1400e-16	3.6744	2.4179	91.8282	1.1755
Anxa6	0.0167	0.4184	15.5800	4.0700e-03	0.0167	0.2730	42.6687	6.0700e-01	0.0161	37.2352	0.0384	0.0198	156.2882	0.0724	0.2978	2.0695	0.9138	2.0600e-11	8.4609	3.8027	91.8067	1.1102
Prpsap2	0.0141	0.2776	40.9821	2.1200e-04	0.0141	0.2630	6.6929	1.8000e-02	0.0134	147.6199	0.0482	0.0271	25.4439	0.1029	1.0171	-2.5365	1.0949	3.9000e-01	19.8064	3.8841	6.0764	2.4425
Itga3	0.1055	0.3940	0.2464	9.7900e-07	0.1055	0.1182	7.4904	3.6200e-04	0.0832	0.6252	0.2112	0.0090	63.3546	0.0757	-3.2163	6.6629	-1.4796	5.0400e-03	0.6839	5.3864	11.0993	3.0737
Nme1	0.0271	0.2583	108.8792	6.0000e-01	0.0271	1.1196	198.2665	6.6800e-01	0.0245	421.4687	0.0950	0.0614	177.0854	0.0549	1.3244	-1.2510	-0.7913	4.3200e-04	148.0075	1.4899	225.9735	0.9058
Vamp2	0.2384	0.3663	0.1594	1.0500e-06	0.2384	0.5455	21.8499	6.6000e-02	0.1444	0.4351	0.3942	0.0462	40.0516	0.0846	-1.6456	6.5243	-2.2202	9.2500e-08	0.7966	2.9434	14.3851	1.7178
Thg1l	0.0112	0.2424	6.1194	1.9900e-06	0.0112	1.0537	0.1487	1.3700e-03	0.0107	25.2428	0.0443	0.3439	0.1411	0.3263	5.0015	-7.4826	2.8816	8.7900e-01	4.7705	4.3558	0.3940	6.4005
Rabep1	0.0443	0.2701	4.1691	2.7900e-07	0.0443	0.3744	24.2215	4.9100e-01	0.0380	15.4380	0.1408	0.0332	64.6897	0.0886	-0.1971	2.0670	-0.6685	2.0100e-09	3.8729	2.4303	31.3405	1.3330
Spnb2	0.0430	0.2632	36.3933	9.1700e-01	0.0430	0.8111	357.5562	7.6500e-01	0.0370	138.2981	0.1405	0.0532	440.8504	0.0656	0.5259	1.6725	-1.0980	7.2000e-16	60.8209	1.1700	659.5269	0.8942
Slc25a11	0.0437	0.3696	2.1855	1.0400e-07	0.0437	0.1411	5.0396	6.0100e-02	0.0391	5.9132	0.1058	0.0204	35.7123	0.1448	-0.9363	2.5944	0.4527	3.0600e-06	2.0824	3.0397	10.8743	1.7234
Lsmd1	0.0082	0.0480	10.0838	3.0900e-01	0.0082	0.1598	18.0694	9.3500e-01	0.0070	210.2463	0.1460	0.0259	113.0515	0.1621	1.8875	-0.8951	0.1509	1.3900e-05	40.3098	1.8284	62.6108	1.0467
Ankfy1	0.0517	1.6564	204.3233	6.0500e-01	0.0517	0.2422	15.9789	5.2400e-01	0.0501	123.3502	0.0303	0.0272	65.9635	0.1122	-0.8839	-0.9030	1.8897	4.3500e-01	44.4365	2.7240	31.4897	1.3733
Xpo1	0.0412	0.3903	37.6448	3.0700e-03	0.0412	0.3169	24.1948	9.8300e-02	0.0373	96.4529	0.0955	0.0301	76.3541	0.0948	-0.3103	-0.3371	-0.0097	2.3300e-02	19.9261	2.2317	25.3452	1.6250
Rab1	0.0363	0.1954	31.1243	6.6400e-02	0.0363	0.2318	35.4773	4.8700e-01	0.0306	159.2762	0.1566	0.0506	153.0229	0.2184	0.7264	-0.0578	0.4797	5.7000e-08	34.4436	1.6370	111.9926	0.8522
Becn1	0.0135	0.1881	43.5508	4.2700e-04	0.0135	0.4028	57.7270	4.8500e-01	0.0126	231.4792	0.0670	0.0286	143.3189	0.0710	1.1824	-0.6917	0.0842	4.6600e-05	34.2780	3.0630	48.8018	1.7884
Mdh1	0.0160	0.1522	28.8796	1.4600e-04	0.0160	0.1652	12.0239	1.4800e-01	0.0145	189.8007	0.0951	0.0139	72.7870	0.0842	-0.0578	-1.3827	-0.1764	2.8500e-05	32.0500	2.2651	29.4088	1.5945
Ddx42	0.0357	0.4300	11.4831	1.1500e-04	0.0357	0.2192	29.0741	3.2100e-01	0.0329	26.7027	0.0766	0.0254	132.6276	0.1158	-0.3765	2.3123	0.5956	3.5700e-05	5.7616	3.0865	25.4644	2.3116
Llgl1	0.0095	0.0936	11.7169	1.3100e-06	0.0095	0.2223	5.8712	1.6200e-02	0.0086	125.1701	0.0919	0.0272	26.4064	0.1222	1.6589	-2.2449	0.4109	5.3500e-05	14.9058	3.2709	9.3457	1.6696
Dusp14	0.1346	1.3153	5.3214	2.1300e-05	0.1346	0.5520	38.4728	2.9600e-01	0.1221	4.0458	0.0928	0.0471	69.6995	0.0853	-1.3740	4.1066	-0.1213	9.4600e-07	1.6777	3.6734	19.9698	2.0772
Aurkb	0.0415	0.2191	21.6677	2.0300e-03	0.0415	0.5279	5.5848	8.4000e-06	0.0349	98.8746	0.1591	0.0335	10.5792	0.0635	-0.0572	-3.2244	-1.3256	9.2700e-02	17.9731	1.9101	2.8340	3.7206
Ehbp1	1.4725	3.6308	0.4592	1.7200e-03	1.4725	0.2929	16.5690	1.0300e-01	1.0476	0.1265	0.2885	0.0275	56.5699	0.0940	-5.2496	8.8050	-1.6178	1.1800e-07	0.5174	4.7716	17.1345	1.9174
Plscr3	0.0263	0.3114	14.4979	3.3500e-02	0.0263	0.2601	71.7595	8.3500e-01	0.0242	46.5641	0.0779	0.0300	275.8527	0.1153	0.3068	2.5666	0.5660	6.1600e-13	10.6635	2.6602	155.2664	1.1974
Acyp2	0.0423	0.4055	0.7966	2.0300e-06	0.0423	0.2160	6.3890	2.6900e-01	0.0383	1.9643	0.0945	0.0249	29.5782	0.1153	-0.6224	3.9125	0.2863	1.3200e-07	1.0731	4.8179	10.5099	1.6494
Epn2	0.0298	0.3253	11.5185	1.1300e-03	0.0298	0.3701	16.1597	6.2100e-01	0.0273	35.4076	0.0839	0.0397	43.6667	0.1072	0.5392	0.3025	0.3533	2.7600e-03	7.7812	2.6243	12.2162	2.1370
Ap1b1	0.0071	0.1455	14.8802	3.4600e-05	0.0071	0.1405	7.5378	9.6900e-01	0.0067	102.2703	0.0462	0.0169	53.6592	0.1204	1.3295	-0.9305	1.3802	2.0100e-05	16.8247	3.5885	19.7340	1.5337
Upp1	0.0119	0.1663	38.0724	5.2600e-03	0.0119	17.3032	0.0429	1.0000e+00	0.0111	228.8950	0.0668	3.2469	0.0025	0.1876	8.1904	-16.4942	1.4895	7.5000e-05	49.9067	2.0697	0.0890	5.5201
Mrpl45	0.0138	0.1672	299.0798	2.0100e-03	0.0138	0.2229	9.6182	3.3500e-01	0.0128	1788.4302	0.0764	0.0227	43.1594	0.1018	0.8296	-5.3729	0.4154	4.2300e-02	219.3370	2.7898	16.1645	1.6788
Nmt1	0.0398	0.2179	33.0548	8.7700e-02	0.0398	0.4697	21.4208	6.0200e-01	0.0337	151.6636	0.1544	0.0513	45.6075	0.1093	0.6087	-1.7335	-0.4990	3.2100e-03	36.5773	1.5323	31.4715	1.0568
Rhot1	0.0530	0.7580	24.4391	2.5400e-03	0.0530	0.3477	59.5365	2.0300e-01	0.0495	32.2417	0.0653	0.0181	171.2354	0.0520	-1.4532	2.4090	-0.3288	2.8100e-05	7.5914	2.8959	42.9832	2.5995
Syngr2	0.0189	0.2822	8.8187	2.7300e-04	0.0189	0.1409	5.5411	3.0100e-01	0.0177	31.2507	0.0628	0.0229	39.3369	0.1628	0.3727	0.3320	1.3751	1.2100e-06	6.2090	3.5637	15.3419	1.3676
Nxn	0.0544	0.2787	5.4200	7.1500e-04	0.0544	0.3699	40.3055	8.5100e-01	0.0456	19.4468	0.1634	0.0374	108.9679	0.1012	-0.2837	2.4863	-0.6920	3.3300e-14	5.4764	1.8696	90.2220	1.0299
Gosr2	0.0146	0.1508	5.8166	6.9800e-04	0.0146	0.3187	38.0350	6.2000e-01	0.0133	38.5691	0.0883	0.0349	119.3490	0.1097	1.3925	1.6297	0.3131	1.0100e-09	8.4950	2.5356	59.1780	1.1501
Psmb6	0.0308	0.1858	26.8068	6.9800e-02	0.0308	0.2145	14.4078	7.8900e-02	0.0264	144.2455	0.1420	0.0272	67.1732	0.1268	0.0437	-1.1026	-0.1631	1.1900e-01	39.5084	1.5355	34.9675	1.2373
Eif1	0.0808	0.2912	74.9912	6.7600e-01	0.0808	0.3813	91.0262	8.8100e-01	0.0633	257.4868	0.2172	0.1033	238.7530	0.2710	0.7074	-0.1090	0.3188	1.1200e-03	107.9838	1.0543	194.7419	0.7611
Tmem93	0.0243	0.2729	12.2961	3.6900e-02	0.0243	0.1997	18.4792	1.7900e-01	0.0223	45.0557	0.0818	0.0382	92.5256	0.1914	0.7768	1.0381	1.2273	1.3100e-07	11.1965	2.2712	42.6919	1.1062
Dusp3	0.0290	0.9041	8.6753	3.3300e-06	0.0290	0.7617	9.9305	6.3600e-03	0.0281	9.5949	0.0311	0.0619	13.0376	0.0813	1.1396	0.4423	1.3870	4.9300e-04	2.1419	6.5983	4.1075	2.6118
Mrpl55	0.0368	0.4983	20.7110	3.0600e-07	0.0368	0.2848	11.0658	5.8600e-03	0.0343	41.5645	0.0688	0.0243	38.8546	0.0852	-0.4990	-0.0973	0.3080	4.1000e-03	7.8202	3.1858	9.5450	2.4515
Fasn	0.0099	0.0630	3.1366	4.3700e-05	0.0099	0.1328	10.2282	3.1000e-01	0.0086	49.7612	0.1362	0.0229	77.0142	0.1724	1.4155	0.6301	0.3403	6.2000e-06	10.9059	1.9879	33.7713	1.1122
Sept9	0.0086	0.0547	7.1608	4.1900e-05	0.0086	0.2957	38.7607	4.5400e-01	0.0074	131.0018	0.1361	0.0399	131.0918	0.1351	2.4243	0.0010	-0.0111	7.0500e-09	22.1672	2.0859	71.5177	1.1768
Eftud2	0.0179	0.3000	22.1826	3.0400e-05	0.0179	0.1308	6.3975	6.1800e-01	0.0169	73.9328	0.0563	0.0130	48.8923	0.0996	-0.3738	-0.5966	0.8234	1.7900e-04	13.4007	3.2216	16.4281	1.8086
Smek2	0.0366	0.5843	33.3143	9.5800e-05	0.0366	0.5544	55.3072	2.0700e-01	0.0345	57.0193	0.0590	0.0367	99.7601	0.0663	0.0920	0.8070	0.1677	1.2400e-05	11.3048	3.0309	32.4576	2.1041
Myh10	0.0221	0.6249	47.6219	3.1200e-02	0.0221	0.3000	216.9646	1.4800e-01	0.0214	76.2016	0.0342	0.0143	723.2850	0.0478	-0.5772	3.2467	0.4817	1.0300e-09	23.1612	2.8373	298.7850	1.8773
Nsf	0.0229	0.5753	75.9528	2.6000e-05	0.0229	0.2453	15.7400	1.0100e-01	0.0220	132.0305	0.0382	0.0135	64.1734	0.0550	-0.7035	-1.0408	0.5263	4.1300e-02	18.2166	4.8232	17.2359	2.6120
Slc1a4	0.0285	0.5051	9.1405	3.0500e-07	0.0285	0.1872	8.7445	7.4300e-02	0.0270	18.0967	0.0534	0.0306	46.7132	0.1633	0.1808	1.3681	1.6128	7.3500e-03	4.4157	3.6045	12.0451	1.6342
Tubg1	0.0102	0.1425	45.0624	9.9900e-05	0.0102	0.1386	4.0155	6.0600e-04	0.0095	316.3299	0.0668	0.0166	28.9697	0.1198	0.8032	-3.4488	0.8427	1.7900e-01	44.5182	2.9685	7.2542	2.1633
Guk1	0.0130	0.1126	4.0330	1.2500e-04	0.0130	0.2227	11.1199	6.1100e-02	0.0116	35.8308	0.1032	0.0242	49.9380	0.1087	1.0590	0.4789	0.0748	4.3200e-06	7.9417	2.4989	21.9250	1.4025
Lig3	0.0304	0.4558	18.3030	4.3800e-06	0.0304	0.2861	9.7138	5.0300e-03	0.0285	40.1529	0.0626	0.0285	33.9552	0.0995	-0.0025	-0.2419	0.6696	3.6000e-03	7.0700	3.4788	8.7536	2.2832
Chac2	0.0302	0.5801	38.9354	1.1700e-05	0.0302	0.6207	6.1232	3.9700e-03	0.0287	67.1129	0.0495	0.0788	9.8650	0.1270	1.4577	-2.7662	1.3602	5.6900e-03	8.7911	4.7713	3.0321	2.5027
Gemin5	0.0249	0.2360	7.9180	1.0900e-06	0.0249	0.1753	6.9723	2.9000e-02	0.0225	33.5494	0.0955	0.0121	39.7762	0.0689	-0.8990	0.2456	-0.4699	7.6100e-04	5.5778	3.2289	9.7917	2.6817
Acaca	0.0861	1.2699	36.3872	7.3100e-11	0.0861	0.1646	4.4801	1.9900e-01	0.0806	28.6528	0.0635	0.0164	27.2122	0.0999	-2.2940	-0.0744	0.6534	1.3100e-04	5.1676	3.8909	8.2239	2.1545
Crk	0.0543	0.5271	43.3056	2.1600e-02	0.0543	0.6011	63.4336	8.3400e-01	0.0492	82.1629	0.0933	0.0891	105.5338	0.1482	0.8562	0.3611	0.6666	2.5100e-11	16.9349	2.3673	85.7486	0.9307
Dhx8	0.0232	0.2532	8.7892	8.2400e-05	0.0232	0.4442	25.8994	4.4200e-01	0.0212	34.7170	0.0839	0.0345	58.3092	0.0777	0.7004	0.7481	-0.1107	2.1600e-03	6.6186	3.0393	14.4757	2.4893
Mtif2	0.0187	0.2920	56.6664	3.5600e-08	0.0187	0.2821	30.4322	1.0700e-02	0.0176	194.0561	0.0603	0.0247	107.8623	0.0874	0.4862	-0.8473	0.5358	1.4100e-03	23.7396	3.8593	25.6910	2.0979
1110031I02Rik	0.0287	0.6323	2.9945	3.6700e-06	0.0287	0.4792	2.5828	1.0400e-06	0.0275	4.7357	0.0434	0.0190	5.3900	0.0396	-0.5331	0.1867	-0.1331	5.1400e-01	1.5126	5.9545	1.6397	5.9721
Mrps24	0.0302	0.3734	19.9535	1.1500e-02	0.0302	0.2562	37.0210	9.1400e-02	0.0279	53.4328	0.0747	0.0149	144.4981	0.0582	-0.9031	1.4353	-0.3595	1.1000e-05	10.4364	2.8931	46.4055	1.9266
Gabarap	0.0170	0.3812	72.7915	1.1300e-01	0.0170	0.1634	51.6283	7.5900e-01	0.0163	190.9295	0.0426	0.0329	315.9343	0.2013	1.0173	0.7266	2.2395	7.7800e-12	55.9816	2.4277	275.0416	0.8399
Copz2	0.0047	0.0914	3.9353	2.9700e-04	0.0047	0.1437	21.2178	8.3600e-01	0.0045	43.0743	0.0492	0.0168	147.6277	0.1167	1.8986	1.7771	1.2450	3.2200e-06	7.5397	4.0126	35.4453	1.8642
Rnmtl1	0.6415	2.3634	1.2076	5.8200e-04	0.6415	1.0497	1.7258	5.4400e-06	0.5045	0.5110	0.2135	0.1159	1.6440	0.1104	-2.1225	1.6859	-0.9517	1.6100e-01	0.6846	5.7190	1.1306	4.0409
Spag9	0.0224	0.0912	1.4316	5.8900e-04	0.0224	0.3024	47.8258	1.3000e-01	0.0180	15.6887	0.1971	0.0234	158.1520	0.0775	0.3810	3.3335	-1.3476	9.8200e-10	3.9502	1.9219	68.0541	1.5644
Rufy1	0.1602	0.6041	0.5713	1.1800e-07	0.1602	0.2716	5.1044	3.2400e-03	0.1266	0.9458	0.2096	0.0183	18.7940	0.0673	-2.7913	4.3126	-1.6381	1.1000e-02	0.8720	3.4340	5.5020	2.7491
Tmem11	0.0795	0.7097	109.1448	3.9700e-02	0.0795	0.6669	51.7820	2.7300e-01	0.0715	153.7948	0.1007	0.0458	77.6483	0.0686	-0.6430	-0.9860	-0.5533	1.3500e-03	24.9537	2.4351	25.1300	2.0215
Tmem49	0.0271	0.3044	15.7465	2.8300e-02	0.0271	0.4991	54.7643	9.5100e-01	0.0248	51.7256	0.0816	0.0726	109.7196	0.1455	1.5477	1.0849	0.8344	9.9900e-11	10.4595	2.7372	65.1388	0.9641
Rab5c	0.0569	0.2408	0.5092	6.6500e-05	0.0569	0.4325	25.1022	7.9500e-01	0.0460	2.1142	0.1911	0.0237	58.0331	0.0548	-0.9580	4.7787	-1.8028	1.0600e-10	1.4701	2.6286	24.0296	2.1518
Mis12	0.1114	1.2217	18.4534	3.8400e-07	0.1114	0.8165	9.8035	6.8000e-04	0.1021	15.1053	0.0836	0.0869	12.0064	0.1064	-0.2326	-0.3313	0.3486	6.5100e-03	3.2687	3.4599	4.0546	2.3339
Spag7	0.0279	0.1180	16.0793	1.6100e-02	0.0279	0.6525	61.5969	5.0100e-01	0.0226	136.2082	0.1912	0.0426	94.3946	0.0653	0.9170	-0.5290	-1.5497	1.6300e-02	26.3031	1.6613	35.6108	1.7493
H2afv	0.0250	0.5638	24.5749	4.4000e-03	0.0250	0.1031	7.5424	6.3100e-01	0.0239	43.5860	0.0424	0.0114	73.1699	0.1107	-1.0678	0.7474	1.3836	3.0500e-04	9.5789	3.4334	23.4134	1.6489
Ykt6	0.0335	0.1660	1.8964	6.9200e-05	0.0335	0.1706	10.0282	7.1500e-01	0.0279	11.4249	0.1679	0.0333	58.7726	0.1954	0.2586	2.3630	0.2188	3.4300e-10	3.1904	2.1666	29.1372	1.0614
0610009B22Rik	0.0900	2.2688	33.4485	2.4300e-07	0.0900	0.4612	18.4920	2.7600e-01	0.0865	14.7429	0.0381	0.0580	40.0985	0.1258	-0.5768	1.4435	1.7218	1.1100e-05	3.2803	5.0981	12.0875	1.7273
Dus1l	0.0306	0.9187	57.3642	1.8900e-05	0.0306	0.2645	5.4804	6.1100e-06	0.0296	62.4406	0.0322	0.0293	20.7160	0.1108	-0.0160	-1.5917	1.7801	9.7800e-01	11.0255	4.8116	5.0197	2.5214
Mtmr3	0.0656	1.2119	16.8464	4.6200e-05	0.0656	0.2633	19.1888	1.1900e-01	0.0622	13.9005	0.0513	0.0307	72.8823	0.1165	-1.0200	2.3904	1.1826	1.2700e-05	3.6864	3.7944	22.3594	1.6063
Flot2	0.0081	0.1702	17.5327	5.7500e-07	0.0081	0.1037	8.6067	9.0200e-01	0.0077	103.0034	0.0454	0.0157	82.9714	0.1510	1.0193	-0.3120	1.7338	3.3700e-10	14.1553	4.5092	31.7247	1.3594
Ddx56	0.0104	0.3051	462.5455	2.0900e-06	0.0104	0.3351	21.1508	3.2700e-03	0.0101	1516.2156	0.0331	0.0243	63.1269	0.0725	1.2665	-4.5861	1.1313	1.3700e-04	121.6028	5.7721	17.3682	2.1360
Mnt	0.0218	0.4224	0.8371	1.9000e-05	0.0218	0.4328	5.6433	4.8700e-03	0.0207	1.9819	0.0490	0.0541	13.0389	0.1249	1.3858	2.7178	1.3506	4.9200e-07	0.9947	6.8557	5.4201	1.7820
Trim47	2.7676	7.9471	0.0637	9.9800e-01	2.7676	0.8012	29.4350	3.6400e-02	2.0527	0.0080	0.2583	0.0423	36.7407	0.0528	-5.6005	12.1618	-2.2902	3.4000e-06	0.0788	6.8557	9.7491	2.9763
Mxra7	0.0307	0.2688	0.9574	5.9600e-05	0.0307	0.2268	23.3214	9.7600e-02	0.0276	3.5613	0.1025	0.0208	102.8324	0.0916	-0.4081	4.8518	-0.1627	3.4900e-08	1.6029	3.3195	35.6719	1.5610
Hint1	0.0454	0.3629	89.6392	1.8000e-01	0.0454	0.2481	39.2521	2.0800e-01	0.0404	246.9785	0.1113	0.0389	158.1966	0.1568	-0.0537	-0.6427	0.4950	7.0000e-02	113.3773	1.1584	125.5045	0.9058
Hn1	0.0275	0.4577	28.0815	3.8600e-04	0.0275	0.2842	28.9664	4.2400e-01	0.0259	61.3563	0.0566	0.0358	101.9304	0.1259	0.4656	0.7323	1.1531	4.1500e-10	13.3905	2.7282	63.6424	0.9653
Ap2b1	0.0100	0.0867	10.9800	1.6000e-02	0.0100	0.1003	13.9569	1.8600e-01	0.0089	126.6873	0.1032	0.0166	139.2086	0.1659	0.8954	0.1360	0.6853	4.2900e-04	33.3119	1.7459	70.6454	1.0686
Sf3a1	0.0356	0.1817	1.7542	2.6600e-06	0.0356	0.1427	10.8973	6.1900e-01	0.0297	9.6567	0.1637	0.0190	76.3892	0.1333	-0.6455	2.9838	-0.2968	1.5400e-06	2.5242	2.4208	21.2558	1.6641
Vps53	0.0312	0.2320	1.1979	3.8900e-04	0.0312	0.0682	5.3454	4.8200e-03	0.0275	5.1638	0.1186	0.0109	78.4003	0.1598	-1.3362	3.9243	0.4304	7.2900e-05	1.9105	2.9344	17.8528	1.7716
Skp1a	0.0143	0.0403	8.1732	4.0300e-01	0.0143	0.4188	61.8624	3.2900e-01	0.0106	202.7462	0.2623	0.0430	147.7108	0.1028	2.0252	-0.4569	-1.3518	7.9200e-05	44.2325	1.2371	119.8275	1.0907
Slc9a3r1	0.0288	0.1982	1.4476	4.0300e-05	0.0288	0.1956	8.9896	8.9500e-03	0.0251	7.3025	0.1267	0.0148	45.9477	0.0754	-0.7673	2.6535	-0.7484	1.9800e-02	2.4828	2.6525	11.6820	2.2940
Psmc5	0.0296	0.3203	23.5081	2.0500e-03	0.0296	0.1557	8.6279	1.3300e-01	0.0271	73.3950	0.0847	0.0246	55.4210	0.1581	-0.1408	-0.4052	0.9000	7.1200e-03	17.9313	2.1246	21.4971	1.2566
Gna13	0.0252	0.9531	394.9691	6.1600e-04	0.0252	0.7071	85.0542	2.7600e-01	0.0246	414.4163	0.0258	0.0610	120.2909	0.0863	1.3112	-1.7846	1.7419	1.9200e-06	52.3465	5.5165	46.9020	1.5996
C1qbp	0.0312	0.3472	38.7994	1.4000e-01	0.0312	0.4135	32.7482	5.3900e-01	0.0287	111.7575	0.0825	0.0516	79.1888	0.1248	0.8495	-0.4970	0.5971	8.3100e-06	27.4959	2.0850	51.6432	1.0367
Prkar1a	0.0281	0.3498	27.3434	1.5400e-02	0.0281	2.2892	269.9112	5.7900e-01	0.0260	78.1734	0.0743	0.0624	117.9081	0.0272	1.2629	0.5929	-1.4474	1.8800e-14	22.2778	2.1076	178.3187	0.9307
Caskin2	0.3459	1.5398	0.6409	1.0500e-04	0.3459	13.0606	0.1372	1.5900e-01	0.2824	0.4162	0.1834	2.7456	0.0105	0.2102	3.2811	-5.3080	0.1968	3.5800e-01	0.5680	6.8557	0.2987	3.8031
Birc5	0.0292	0.1860	28.0509	5.0200e-02	0.0292	0.1895	4.0281	4.5300e-04	0.0252	150.8388	0.1356	0.0246	21.2594	0.1297	-0.0372	-2.8268	-0.0642	2.1500e-03	34.2196	1.7124	4.9785	2.3307
Ube2z	0.0307	0.5921	46.0027	5.0900e-03	0.0307	0.2595	27.0530	8.3300e-01	0.0292	77.6912	0.0493	0.0248	104.2400	0.0956	-0.2365	0.4241	0.9535	9.1600e-08	13.4108	3.7237	44.9646	1.4187
1810046J19Rik	0.0110	0.1063	8.2622	9.6100e-04	0.0110	0.1155	7.9923	2.7400e-01	0.0100	77.7575	0.0938	0.0177	69.1705	0.1528	0.8250	-0.1688	0.7041	3.0900e-05	14.6467	2.4203	23.4987	1.4522
Nipsnap1	0.0139	0.1183	16.7916	1.6400e-04	0.0139	0.2902	1.9186	6.6700e-05	0.0124	141.9888	0.1051	0.0265	6.6121	0.0912	1.0901	-4.4245	-0.2048	5.1200e-01	22.8858	2.3609	2.3298	3.2128
Rps6kb1	0.0299	0.4197	13.3839	1.0200e-02	0.0299	0.1533	19.0447	5.8100e-01	0.0279	31.8861	0.0664	0.0240	124.2658	0.1566	-0.2161	1.9624	1.2375	6.4400e-07	7.1328	2.9346	41.8967	1.3418
Lrrc45	0.0488	0.1545	0.2123	6.7100e-06	0.0488	0.3476	8.5873	1.0500e-04	0.0371	1.3737	0.2401	0.0434	24.7012	0.1247	0.2247	4.1684	-0.9450	9.5600e-03	0.9946	3.0921	6.1517	2.2231
Med11	0.0359	0.7191	4.6811	3.6400e-06	0.0359	0.2294	4.2764	3.8700e-03	0.0342	6.5096	0.0475	0.0366	18.6415	0.1594	0.0983	1.5179	1.7466	3.8300e-05	1.7434	5.3322	5.3437	1.9349
1110036O03Rik	0.0115	0.0789	1.1703	1.3800e-03	0.0115	0.0952	14.0339	7.6900e-01	0.0100	14.8359	0.1270	0.0240	147.4497	0.2526	1.2631	3.3131	0.9922	6.8900e-11	4.5443	2.1232	55.2130	1.0621
Rad50	0.0346	0.2895	27.3483	4.4000e-03	0.0346	0.2746	10.9128	6.3500e-01	0.0309	94.4549	0.1067	0.0220	39.7376	0.0799	-0.4933	-1.2491	-0.4170	1.4100e-03	19.2476	2.1174	15.7415	1.8098
Rars	0.0244	0.1842	17.6890	4.6700e-04	0.0244	0.5264	46.8701	4.0900e-01	0.0215	96.0292	0.1169	0.0318	89.0422	0.0604	0.5628	-0.1090	-0.9520	1.3500e-06	16.4703	2.3077	38.8470	1.8401
Cct4	0.0766	0.5335	82.9060	7.5500e-01	0.0766	0.2903	34.3736	2.3900e-01	0.0670	155.4050	0.1256	0.0419	118.4044	0.1443	-0.6776	-0.3923	0.2003	2.9000e-01	77.5724	1.1790	69.1050	1.1882
Clk4	0.0368	0.8594	229.9336	8.1800e-07	0.0368	0.6659	38.4778	2.2400e-02	0.0353	267.5441	0.0411	0.0626	57.7825	0.0940	0.8272	-2.2111	1.1952	2.1500e-02	28.4653	4.9239	11.1487	2.6891
Elac2	0.0438	0.7528	2.5640	4.2500e-07	0.0438	0.2665	1.5467	1.2100e-03	0.0414	3.4057	0.0550	0.0244	5.8038	0.0916	-0.7633	0.7690	0.7349	1.0100e-01	1.2890	5.6131	2.0381	3.3514
Ftsj3	0.0226	0.5993	305.5792	5.8100e-02	0.0226	0.1000	4.0864	4.4700e-02	0.0218	509.9278	0.0363	0.0177	40.8696	0.1769	-0.2997	-3.6412	2.2837	8.5300e-04	55.6062	4.9267	13.1268	1.4549
Dhrs7b	0.0350	0.3358	17.1254	9.0200e-05	0.0350	0.1406	5.4250	8.3000e-02	0.0317	51.0029	0.0945	0.0164	38.5940	0.1166	-0.9524	-0.4022	0.3038	5.6600e-04	8.9498	2.8776	11.0575	2.0005
Sdf2	0.0318	0.7628	170.2784	1.8800e-04	0.0318	0.1559	23.7482	3.9600e-01	0.0305	223.2301	0.0400	0.0248	152.3684	0.1594	-0.2977	-0.5510	1.9933	8.6200e-06	35.4205	3.7650	51.6859	1.3870
Foxk2	0.0322	0.5203	26.3832	1.2700e-03	0.0322	0.1158	4.9112	1.0100e-01	0.0303	50.7044	0.0583	0.0176	42.4237	0.1519	-0.7857	-0.2572	1.3825	3.4300e-03	8.8707	3.7060	11.8654	1.7134
Tbc1d10a	0.0562	1.1693	11.1292	9.7400e-03	0.0562	0.2115	11.5529	7.3400e-01	0.0536	9.5178	0.0459	0.0339	54.6142	0.1602	-0.6627	2.5206	1.8039	1.4300e-05	2.6125	4.4879	13.5983	1.7115
Mrpl22	0.0301	0.4685	47.4686	3.3700e-05	0.0301	0.3936	23.1475	1.0800e-02	0.0283	101.3130	0.0603	0.0278	58.8047	0.0706	-0.0239	-0.7848	0.2274	7.7500e-04	16.6657	3.1494	15.8609	2.2572
Trim16	2.0588	1.6976	0.1920	3.2600e-04	2.0588	0.3864	34.1261	5.3300e-01	0.9304	0.1131	0.5481	0.0422	88.3294	0.1092	-4.4623	9.6089	-2.3268	7.0700e-11	0.4224	4.3927	31.5132	1.4795
Alkbh5	0.0473	1.3802	73.9062	3.4000e-02	0.0473	0.6007	79.4451	2.0700e-01	0.0457	53.5489	0.0331	0.0333	132.2541	0.0555	-0.4551	1.3044	0.7450	1.2900e-03	12.7750	3.7276	38.0193	2.4037
Mpdu1	0.0134	0.1536	18.6502	2.7400e-03	0.0134	0.2060	9.4098	5.4100e-02	0.0123	121.4561	0.0800	0.0217	45.6774	0.1051	0.8181	-1.4109	0.3941	1.9500e-01	20.7454	2.6903	11.2146	2.1389
Mrps7	0.0386	0.3847	6.3942	5.9500e-05	0.0386	0.1348	5.4504	1.1900e-01	0.0351	16.6234	0.0912	0.0211	40.4296	0.1563	-0.7352	1.2822	0.7774	4.1800e-06	3.6807	3.0715	11.3082	1.7281
Senp3	0.0206	0.1617	22.9978	8.1700e-04	0.0206	0.2769	54.9467	4.8200e-01	0.0183	142.1838	0.1131	0.0310	198.4429	0.1121	0.7627	0.4810	-0.0129	2.2500e-07	23.3007	2.3707	71.7232	1.5773
Rac3	0.0264	0.7305	3.6904	2.2200e-05	0.0264	0.3529	6.8494	3.1400e-04	0.0255	5.0520	0.0349	0.0276	19.4078	0.0782	0.1142	1.9417	1.1637	1.7000e-02	1.5235	6.5110	5.1183	2.7249
Rai12	0.0175	0.3488	23.6074	1.8200e-04	0.0175	0.2162	11.3931	1.2700e-01	0.0166	67.6767	0.0477	0.0254	52.7074	0.1173	0.6075	-0.3607	1.2980	5.2500e-05	12.2345	3.5521	18.9922	1.4920
Scpep1	0.0319	0.1628	28.9256	2.1600e-01	0.0319	1.3839	297.3561	4.7800e-01	0.0267	177.6697	0.1640	0.0228	214.8750	0.0165	-0.2263	0.2743	-3.3138	1.1600e-03	48.8586	1.4148	123.4971	1.7997
Ccdc56	0.0163	0.4571	115.3263	3.7700e-02	0.0163	0.3023	32.5899	7.5900e-01	0.0158	252.2924	0.0345	0.0409	107.7988	0.1354	1.3778	-1.2268	1.9742	6.4200e-05	45.6708	3.3818	43.6943	1.3708
Rtn4	0.0367	0.7154	102.7281	3.4500e-01	0.0367	0.7273	188.7903	8.1000e-01	0.0349	143.5993	0.0489	0.0492	259.5886	0.0676	0.4927	0.8542	0.4690	1.4400e-14	44.5434	2.2638	392.7951	0.8354
Sar1b	0.0209	0.1918	23.7727	2.0700e-06	0.0209	0.1465	23.7767	5.3200e-02	0.0188	123.9751	0.0981	0.0254	162.2529	0.1730	0.4302	0.3882	0.8182	3.4900e-07	17.0856	2.9760	51.9186	1.3769
Myst2	0.0350	0.2329	18.4204	2.9100e-02	0.0350	0.2353	14.2585	1.0100e-01	0.0304	79.1045	0.1307	0.0278	60.6053	0.1182	-0.1293	-0.3843	-0.1442	2.1400e-01	16.4523	1.9291	13.7688	2.2290
Aatf	0.0277	0.3579	7.6315	9.9500e-08	0.0277	0.6030	21.9914	2.8500e-04	0.0257	21.3236	0.0717	0.0198	36.4726	0.0329	-0.3736	0.7744	-1.1261	3.8500e-02	4.4077	3.3975	7.7314	4.4178
Rpa1	0.0173	0.3346	15.7491	7.0200e-05	0.0173	0.0926	6.8605	4.4000e-01	0.0165	47.0639	0.0492	0.0111	74.1093	0.1197	-0.5707	0.6550	1.2832	6.7800e-03	8.8819	3.5670	17.2515	1.9635
Sh3pxd2b	0.0345	0.2480	3.3159	1.6100e-05	0.0345	0.2883	50.8286	2.1600e-02	0.0303	13.3725	0.1220	0.0170	176.3233	0.0590	-0.8299	3.7209	-1.0472	2.9100e-03	3.7809	2.4025	33.5840	2.8637
Acadvl	0.0092	0.1787	20.0293	3.0500e-04	0.0092	0.2501	39.4229	1.9500e-01	0.0087	112.0678	0.0487	0.0178	157.6354	0.0712	1.0315	0.4922	0.5468	1.2400e-05	19.1832	3.4941	48.2487	1.9260
Nudcd3	0.0081	0.0826	20.8100	1.8200e-03	0.0081	0.3947	49.4289	1.2500e-01	0.0074	252.0219	0.0894	0.0239	125.2350	0.0605	1.6940	-1.0089	-0.5630	1.0900e-05	35.9011	2.5924	51.0830	1.7631
Vrk2	0.0605	1.2937	14.9640	2.9500e-07	0.0605	0.4071	0.9467	1.0900e-04	0.0578	11.5670	0.0447	0.0593	2.3256	0.1457	0.0383	-2.3143	1.7065	1.7100e-01	2.7576	4.8966	1.2897	3.2308
Polr2a	0.0267	0.3443	15.7552	3.9200e-07	0.0267	0.1337	7.5734	2.3100e-03	0.0248	45.7621	0.0720	0.0154	56.6388	0.1149	-0.6908	0.3076	0.6737	2.8200e-06	7.0373	3.6789	17.3079	1.6504
Mrps23	0.0254	0.2264	17.7006	2.0400e-05	0.0254	0.3009	28.1951	6.0100e-02	0.0228	78.1932	0.1009	0.0319	93.7046	0.1061	0.4825	0.2611	0.0719	5.2200e-04	14.4424	2.4102	25.7566	1.8954
Smtn	0.0222	0.5137	2.5249	6.4000e-07	0.0222	0.1716	6.5294	2.0600e-01	0.0212	4.9148	0.0413	0.0248	38.0547	0.1447	0.2256	2.9529	1.8077	5.4000e-07	1.6518	5.6086	10.2905	1.8130
Ube2g1	0.0735	1.1099	26.6536	5.2200e-10	0.0735	0.5097	24.7693	8.1400e-01	0.0689	24.0154	0.0621	0.0406	48.5940	0.0796	-0.7644	1.0168	0.3583	1.3700e-07	4.8062	3.5829	17.8915	1.8484
Mrpl10	0.0257	0.3797	32.4333	1.7000e-03	0.0257	0.3293	10.3774	7.8700e-01	0.0241	85.4138	0.0634	0.0518	31.5132	0.1574	1.1056	-1.4385	1.3112	4.5700e-07	15.5400	3.0795	18.4207	1.1077
Psme4	0.0250	0.1905	39.8815	8.6400e-03	0.0250	0.3229	48.1632	4.0000e-01	0.0221	209.3926	0.1160	0.0155	149.1808	0.0479	-0.5153	-0.4891	-1.2766	9.4000e-04	44.7907	1.7693	73.0438	1.4229
Tsr1	0.0413	0.5822	49.0470	8.5500e-06	0.0413	0.2457	11.2804	8.6900e-02	0.0386	84.2384	0.0662	0.0340	45.9164	0.1383	-0.1831	-0.8755	1.0618	3.4500e-03	13.1919	3.3446	12.2915	1.7986
Drg1	0.0207	0.2437	19.6949	3.8500e-05	0.0207	0.1850	8.7768	9.1500e-01	0.0191	80.8240	0.0782	0.0293	47.4425	0.1584	0.6214	-0.7686	1.0189	1.1100e-04	14.4572	2.7822	17.2089	1.3851
Zcchc10	0.0499	0.6971	37.0456	6.3200e-05	0.0499	0.7166	45.0894	1.4000e-03	0.0466	53.1390	0.0668	0.0590	62.9236	0.0823	0.3409	0.2438	0.3012	2.3500e-02	9.3498	3.1599	11.9748	2.8148
Top2a	0.0748	0.5046	184.1730	7.4300e-01	0.0748	0.3488	50.6223	5.2900e-03	0.0652	364.9703	0.1291	0.0166	145.1202	0.0475	-1.9745	-1.3305	-1.4419	2.9700e-06	132.1528	1.2826	28.4379	3.0456
Coil	0.1690	0.9184	0.8565	1.2500e-06	0.1690	0.7063	2.1290	8.3000e-02	0.1427	0.9327	0.1554	0.1024	3.0143	0.1449	-0.4798	1.6924	-0.1010	5.9000e-02	0.7952	4.6634	1.6150	2.9014
Nup88	0.0235	0.2940	48.4314	6.6400e-04	0.0235	0.3772	34.4408	1.0600e-01	0.0217	164.7556	0.0739	0.0194	91.3043	0.0514	-0.1634	-0.8516	-0.5231	4.2100e-03	24.6846	2.9534	22.7028	3.0081
Atox1	0.0209	0.1099	13.3148	3.0800e-01	0.0209	0.3315	42.4537	3.3700e-01	0.0175	121.1835	0.1595	0.0460	128.0666	0.1389	1.3928	0.0797	-0.2003	8.8700e-06	36.9665	1.3895	104.8691	1.0734
Mybbp1a	0.0327	0.1893	22.7322	7.3200e-02	0.0327	0.1091	6.2395	6.2800e-01	0.0279	120.0779	0.1474	0.0157	57.1716	0.1436	-0.8325	-1.0706	-0.0379	6.9800e-03	25.3983	1.7120	20.1458	1.5412
Ptrh2	0.0826	0.9432	8.8506	1.4300e-07	0.0826	0.3719	3.8428	4.2900e-03	0.0759	9.3834	0.0805	0.0324	10.3319	0.0870	-1.2311	0.1389	0.1115	2.6900e-01	2.5350	3.5271	3.0366	2.9904
Trim65	1.0158	10.1946	0.0361	9.1500e-01	1.0158	1.6113	4.4422	1.1000e-04	0.9237	0.0035	0.0906	0.0786	2.7569	0.0488	-3.5541	9.6027	-0.8926	5.1400e-01	0.1114	5.2103	1.1693	6.2868
2310004N24Rik	0.0224	0.5221	6.5457	3.0400e-06	0.0224	0.1417	6.4048	1.5300e-02	0.0215	12.5374	0.0411	0.0137	45.1873	0.0967	-0.6488	1.8497	1.2323	1.9300e-02	3.3829	4.2669	10.3396	2.3247
Psmd11	0.0225	0.3340	72.5825	3.9800e-02	0.0225	0.2545	23.9933	9.1800e-01	0.0211	217.3162	0.0631	0.0351	94.2921	0.1378	0.7350	-1.2046	1.1274	3.6200e-02	43.1000	2.4396	26.8283	1.6564
Sparc	0.0691	0.1944	34.2356	8.6200e-01	0.0691	0.0944	293.3430	1.0800e-01	0.0510	176.1210	0.2624	0.0227	3106.1483	0.2399	-1.1706	4.1405	-0.1292	2.7200e-17	124.6133	0.8075	2211.7287	0.9362
Acox1	0.0201	0.1220	2.3247	1.2300e-03	0.0201	0.1975	36.4541	1.2100e-01	0.0173	19.0480	0.1415	0.0192	184.6234	0.0973	0.1545	3.2769	-0.5396	8.3000e-06	4.8746	2.1637	55.7191	1.5236
Amfr	0.0654	0.3712	0.8970	1.3300e-04	0.0654	0.2122	17.3048	8.6100e-01	0.0556	2.4163	0.1497	0.0251	81.5541	0.1185	-1.1445	5.0769	-0.3375	3.4000e-14	1.2618	3.0823	43.1227	1.1634
Edc4	0.0168	0.2133	6.7508	1.5600e-03	0.0168	0.1804	7.1557	2.3400e-01	0.0156	31.6449	0.0732	0.0233	39.6732	0.1294	0.5807	0.3262	0.8229	6.8200e-05	5.9076	3.3174	12.0302	1.7099
Aars	0.0320	0.6999	28.5910	3.3300e-03	0.0320	0.1238	10.7535	6.6500e-01	0.0306	40.8514	0.0438	0.0234	86.8812	0.1893	-0.3877	1.0887	2.1117	1.6200e-09	10.1481	3.1659	47.6870	0.9498
Col4a1	0.0183	0.1284	7.1578	5.2400e-01	0.0183	0.1015	134.6096	6.9800e-01	0.0160	55.7318	0.1246	0.0131	1326.2865	0.1288	-0.2908	4.5727	0.0488	2.4300e-13	21.2573	1.3798	563.8184	1.4648
Otud4	0.0370	0.4272	216.0237	8.2800e-03	0.0370	1.6078	107.5815	8.1400e-01	0.0340	505.7016	0.0797	0.0738	66.9115	0.0459	1.1160	-2.9180	-0.7962	7.8600e-06	58.9074	3.1715	33.6678	1.6525
Cox4i1	0.0523	0.1471	65.9982	1.7200e-01	0.0523	0.1617	65.4381	9.0500e-01	0.0386	448.6416	0.2622	0.0497	404.7772	0.3074	0.3656	-0.1484	0.2294	5.7500e-05	228.5036	0.9236	450.0341	0.6027
Hmox1	0.0171	0.7033	324.6847	6.9700e-04	0.0171	0.2517	754.8268	2.5000e-01	0.0167	461.6755	0.0237	0.0334	2999.0877	0.1325	1.0010	2.6996	2.4835	2.6300e-08	72.7576	5.2620	751.5331	1.6696
Gipc1	0.0067	0.0339	1.9070	9.1300e-03	0.0067	0.1612	12.7953	6.3000e-01	0.0056	56.1783	0.1652	0.0241	79.3725	0.1497	2.1053	0.4986	-0.1423	1.4000e-04	10.9827	1.9319	29.5676	1.2966
Pgls	0.0350	0.5899	11.8637	7.3700e-04	0.0350	0.1415	9.4837	8.6700e-01	0.0331	20.1100	0.0561	0.0330	67.0461	0.2334	-0.0025	1.7372	2.0578	4.3600e-12	5.1906	3.2642	38.6188	0.9267
Bcar1	0.0702	1.3053	65.0886	3.8900e-06	0.0702	0.3183	21.3652	6.6500e-01	0.0666	49.8636	0.0510	0.0525	67.1318	0.1649	-0.3440	0.4290	1.6921	4.6000e-11	8.9670	3.6822	30.7750	1.1734
Armc6	0.0340	0.6985	12.6559	9.5200e-05	0.0340	0.3519	1.2499	8.7900e-04	0.0325	18.1179	0.0465	0.0490	3.5521	0.1392	0.5929	-2.3507	1.5822	1.1000e-01	3.6104	4.6272	1.7053	2.8334
Fkbp8	0.0069	0.0636	1.3934	4.2600e-03	0.0069	0.1536	8.9142	2.3700e-01	0.0062	21.9107	0.0977	0.0222	58.0308	0.1448	1.8402	1.4052	0.5679	4.7900e-11	4.8024	2.8070	31.9183	1.1597
Dhps	0.0223	0.5349	8.5654	2.2500e-06	0.0223	0.5930	56.0458	6.6300e-04	0.0215	16.0133	0.0401	0.0221	94.5186	0.0373	0.0423	2.5613	-0.1064	2.9200e-03	3.1521	5.2051	15.4826	4.4624
Cbr4	0.6384	0.9395	0.1145	1.1200e-02	0.6384	0.2967	2.3494	7.6500e-05	0.3801	0.1218	0.4046	0.0260	7.9178	0.0875	-3.8714	6.0220	-2.2085	9.6400e-02	0.3307	6.8557	2.2369	3.4591
Lsm1	0.0462	0.4412	12.6310	5.4700e-07	0.0462	0.1549	7.1326	5.9800e-03	0.0418	28.6311	0.0947	0.0177	46.0505	0.1141	-1.2415	0.6856	0.2686	4.0700e-04	5.7549	2.7692	13.9568	1.7628
Klhdc4	0.0166	0.2158	8.6392	1.6700e-03	0.0166	0.1922	6.1940	4.6200e-02	0.0154	40.0246	0.0716	0.0216	32.2219	0.1126	0.4868	-0.3128	0.6540	2.5200e-02	7.7125	3.1636	7.8198	2.2862
Prkaca	0.0156	0.2104	9.9781	7.6900e-05	0.0156	0.3561	48.1355	6.2700e-01	0.0145	47.4212	0.0688	0.0279	135.1841	0.0783	0.9442	1.5113	0.1853	2.0100e-10	9.9068	2.9098	71.5354	1.3299
Glg1	0.0181	0.6081	109.3003	1.1900e-04	0.0181	0.1458	8.6579	7.8000e-01	0.0176	179.7281	0.0289	0.0159	59.3751	0.1092	-0.1406	-1.5979	1.9196	1.1300e-10	19.1169	6.4659	27.1998	1.3613
Tusc3	0.0289	0.6567	24.2520	4.5400e-05	0.0289	0.3252	127.5232	2.5000e-01	0.0277	36.9282	0.0421	0.0127	392.1965	0.0392	-1.1172	3.4088	-0.1030	2.1400e-08	8.1049	3.7545	114.1482	2.7516
Mrps31	0.0528	0.7652	21.5169	2.5600e-06	0.0528	0.5770	9.6868	5.6300e-03	0.0494	28.1197	0.0645	0.0359	16.7872	0.0622	-0.4608	-0.7442	-0.0536	3.9700e-02	5.2823	3.6336	4.4809	3.2749
Vps36	0.0277	0.3960	15.1404	2.9500e-02	0.0277	0.1900	22.1819	3.4600e-01	0.0259	38.2321	0.0653	0.0217	116.7330	0.1142	-0.2542	1.6104	0.8051	8.9400e-05	10.7270	2.4138	41.7711	1.4563
Lsm4	0.0173	0.1463	15.8207	4.0300e-07	0.0173	0.0568	3.5784	4.2700e-01	0.0155	108.1507	0.1057	0.0140	62.9651	0.2468	-0.1410	-0.7804	1.2230	8.5000e-06	17.1916	2.5111	19.0783	1.2072
Dlc1	0.0592	1.6113	545.3401	8.8900e-02	0.0592	0.0571	21.8609	7.7800e-01	0.0571	338.4569	0.0354	0.0078	383.0107	0.1368	-2.8701	0.1784	1.9490	2.0800e-07	56.2534	4.2119	150.8234	1.4490
Rab4a	0.0101	0.2292	10.0655	7.4900e-06	0.0101	0.2809	25.1358	8.6500e-02	0.0097	43.9150	0.0424	0.0186	89.4786	0.0663	0.9387	1.0268	0.6452	8.2200e-03	7.9752	4.2187	19.4493	2.5801
Exoc8	0.2656	1.2977	1.3910	2.0200e-07	0.2656	0.5196	34.8754	1.6600e-02	0.2205	1.0719	0.1699	0.0317	67.1143	0.0611	-2.7965	5.9684	-1.4761	5.6900e-05	0.8908	4.5638	17.2866	2.3594
Slc27a1	0.0072	0.2392	5.0133	3.0100e-04	0.0072	0.1737	3.1542	2.9400e-04	0.0070	20.9548	0.0293	0.0211	18.1579	0.1217	1.5908	-0.2067	2.0526	1.8400e-02	3.4598	6.8557	4.1379	2.6278
Gsr	0.0162	0.1161	24.5708	4.3300e-04	0.0162	0.1150	14.1481	2.0600e-02	0.0143	211.5667	0.1227	0.0157	122.9991	0.1368	0.1431	-0.7825	0.1570	1.4600e-01	31.0200	2.3172	24.7616	1.9619
Fnta	0.0264	0.2457	24.4101	1.3400e-02	0.0264	0.1430	15.6988	1.6600e-01	0.0239	99.3390	0.0971	0.0204	109.7840	0.1425	-0.2279	0.1442	0.5532	1.4700e-06	15.2882	2.7343	36.4719	1.4261
Mtap1s	0.0534	1.1092	12.4474	1.6000e-05	0.0534	0.3232	28.7595	9.4000e-01	0.0510	11.2220	0.0460	0.0300	88.9920	0.0929	-0.7638	2.9874	1.0153	8.2300e-08	2.6644	4.6783	25.7378	1.8708
Shcbp1	0.0270	0.8555	24.5605	8.7500e-06	0.0270	0.8145	13.8059	5.5600e-07	0.0262	28.7090	0.0306	0.0273	16.9500	0.0335	0.0596	-0.7602	0.1304	5.2500e-01	4.3000	6.5394	3.2758	5.8435
Spcs3	0.0191	0.5053	57.1752	5.5700e-05	0.0191	0.4294	129.8053	9.8100e-01	0.0184	113.1430	0.0364	0.0273	302.3263	0.0635	0.5664	1.4180	0.8015	4.5200e-07	19.5183	4.0072	105.4947	1.5884
Csnk2a2	0.0148	0.2022	6.9800	2.4300e-05	0.0148	0.0882	4.5202	4.7200e-01	0.0138	34.5239	0.0681	0.0182	51.2678	0.2061	0.3992	0.5705	1.5965	7.2600e-06	6.0837	3.5981	13.5724	1.4369
Dync1li2	0.0511	0.5293	23.0178	4.8400e-02	0.0511	0.3798	49.6689	9.6300e-01	0.0466	43.4896	0.0880	0.0582	130.7664	0.1532	0.3216	1.5882	0.8002	1.5000e-10	11.4263	2.2065	83.1529	0.9484
Hook3	0.0282	0.4646	158.1636	7.3500e-03	0.0282	0.3776	37.2742	1.8800e-01	0.0266	340.4122	0.0572	0.0449	98.7143	0.1190	0.7576	-1.7860	1.0568	6.0300e-13	40.6152	3.9577	60.0400	1.1595
Cc2d1a	6.5733	33.3969	0.0462	1.0000e+00	6.5733	0.2696	16.7257	1.0800e-02	5.4923	0.0014	0.1645	0.0141	62.0409	0.0524	-8.6023	15.4539	-1.6495	4.0300e-04	0.0514	6.8557	12.1380	3.3587
Psmb10	0.0181	0.2307	10.1137	1.7900e-06	0.0181	0.0907	3.5452	6.0400e-03	0.0168	43.8387	0.0728	0.0101	39.0698	0.1108	-0.7400	-0.1662	0.6062	7.9200e-03	7.6468	3.2764	9.4974	2.1968
Slc12a4	0.0397	0.4341	5.8269	1.0300e-04	0.0397	0.2030	29.9180	4.2300e-01	0.0364	13.4241	0.0838	0.0273	147.3722	0.1345	-0.4135	3.4566	0.6829	2.6300e-09	3.8040	2.8880	52.4577	1.3515
Pcm1	0.0278	0.4188	32.2506	1.3900e-04	0.0278	0.3048	15.2719	6.9300e-01	0.0260	77.0086	0.0622	0.0350	50.1062	0.1149	0.4271	-0.6200	0.8855	6.9300e-08	13.9483	2.9210	27.9969	1.1566
Tubgcp3	1.3314	1.2855	0.1908	6.9500e-06	1.3314	0.3250	0.3073	6.3200e-06	0.6540	0.1484	0.5088	0.0858	0.9456	0.2641	-2.9299	2.6718	-0.9458	1.7100e-01	0.6075	3.5111	1.0146	2.8125
Slc25a4	0.0404	0.1432	14.9944	3.2200e-01	0.0404	0.4846	157.9391	4.0200e-01	0.0315	104.6980	0.2201	0.0756	325.9332	0.1560	1.2621	1.6383	-0.4965	8.5600e-14	30.4131	1.2334	305.8717	0.8839
Atp6v1b2	0.0126	0.2700	177.8398	5.3700e-03	0.0126	0.1665	16.9286	2.1900e-01	0.0120	658.6031	0.0446	0.0258	101.6958	0.1552	1.1025	-2.6951	1.8004	5.9000e-05	73.6059	4.4407	37.7856	1.2617
Ddx39	0.0277	0.2132	20.5314	7.6000e-04	0.0277	0.2200	21.1360	7.5200e-03	0.0245	96.2821	0.1149	0.0168	96.0867	0.0765	-0.5422	-0.0029	-0.5870	9.0200e-02	18.3328	2.1091	23.5178	2.2760
Ap1m1	0.0171	0.4993	20.3594	2.5900e-02	0.0171	0.4362	58.9858	1.6600e-01	0.0166	40.7752	0.0332	0.0217	135.2385	0.0497	0.3885	1.7297	0.5836	1.7400e-06	7.4020	4.8528	38.0500	2.4567
Casp3	0.0853	0.8189	0.7197	3.2200e-06	0.0853	0.5843	40.3336	2.4800e-07	0.0772	0.8789	0.0943	0.0248	69.0251	0.0424	-1.6394	6.2953	-1.1526	2.3100e-03	0.7602	6.4488	11.9427	3.9650
Setd6	0.0225	0.4596	22.9346	2.6200e-04	0.0225	0.3239	2.2692	3.5200e-04	0.0214	49.8975	0.0466	0.0309	7.0056	0.0955	0.5300	-2.8324	1.0349	7.4600e-01	8.2308	4.2486	2.2893	3.1653
Asf1b	0.0264	0.3543	39.2750	3.2200e-04	0.0264	0.3562	7.4522	5.0900e-07	0.0246	110.8462	0.0693	0.0276	20.9215	0.0775	0.1687	-2.4055	0.1611	8.2400e-01	16.3636	3.1140	4.5577	3.2092
Slc7a6os	0.0537	0.6000	1.3333	1.5100e-06	0.0537	0.4336	3.6897	1.5400e-05	0.0493	2.2222	0.0822	0.0458	8.5094	0.1057	-0.1055	1.9371	0.3632	3.4400e-02	1.0977	4.6995	2.7635	2.6810
Ddx49	0.0138	0.1271	78.0061	9.2400e-05	0.0138	0.2258	7.0058	5.2400e-04	0.0124	613.9049	0.0978	0.0195	31.0331	0.0865	0.6521	-4.3061	-0.1771	7.7700e-02	63.4295	3.0396	7.4310	2.4990
Tradd	0.3315	0.5051	0.1566	2.5200e-05	0.3315	0.2976	7.1065	2.7100e-03	0.2001	0.3101	0.3963	0.0217	23.8785	0.0730	-3.2030	6.2670	-2.4399	3.0800e-02	0.5379	4.1159	5.9368	2.7326
2810004N23Rik	0.0369	0.4259	43.1254	1.3700e-01	0.0369	0.4255	29.2366	9.6400e-01	0.0340	101.2614	0.0798	0.0322	68.7122	0.0757	-0.0775	-0.5594	-0.0762	4.3600e-02	25.9782	1.9337	27.2762	1.6366
Ssbp4	0.0165	0.2550	1.3224	4.3600e-05	0.0165	0.4533	0.0824	3.1200e-03	0.0155	5.1858	0.0609	0.2411	0.1817	0.5320	3.9572	-4.8346	3.1274	6.8500e-02	1.7858	4.2550	0.8083	2.3502
Rbmxrt	0.0422	0.2384	12.5955	1.1900e-02	0.0422	0.5224	33.4784	9.7000e-02	0.0359	52.8443	0.1505	0.0473	64.0835	0.0905	0.3985	0.2782	-0.7336	2.9000e-03	9.4231	2.2766	20.6298	1.7985
Psmd7	0.0328	0.4026	52.9952	1.7000e-02	0.0328	0.2972	36.5063	7.2000e-01	0.0304	131.6261	0.0754	0.0365	122.8489	0.1230	0.2672	-0.0996	0.7053	5.9700e-05	29.7467	2.2695	59.4657	1.2094
Aga	0.0272	0.2217	0.8747	6.3700e-05	0.0272	0.0984	13.6405	5.6000e-01	0.0242	3.9451	0.1092	0.0192	138.5613	0.1953	-0.3331	5.1343	0.8382	1.0200e-12	1.7474	3.2205	56.0533	1.1153
Rab11fip1	0.0593	1.0283	5.8600	4.9900e-07	0.0593	2.9590	0.1772	4.2400e-06	0.0561	5.6986	0.0545	0.9992	0.0599	0.3377	4.1549	-6.5722	2.6301	7.2600e-01	1.9080	4.6978	0.3628	6.4807
Lsm6	0.0261	0.1283	13.1757	6.8200e-02	0.0261	0.2384	17.6854	5.4900e-01	0.0217	102.7046	0.1691	0.0407	74.1956	0.1708	0.9084	-0.4691	0.0146	3.4000e-03	26.5615	1.5098	41.0845	1.0584
Thyn1	0.0134	0.1176	12.9041	1.9900e-02	0.0134	0.2465	66.1992	7.2100e-01	0.0121	109.6874	0.1025	0.0203	268.5286	0.0823	0.7509	1.2917	-0.3165	2.0900e-06	19.6293	2.3827	79.5322	1.8596
Clasp2	0.0370	0.8126	25.6457	8.2600e-05	0.0370	0.2243	8.6498	4.2400e-04	0.0353	31.5589	0.0435	0.0203	38.5638	0.0906	-0.7980	0.2892	1.0592	2.2200e-02	6.3727	4.1398	9.5079	2.4430
Ddx6	0.0615	0.3936	112.1851	1.3400e-01	0.0615	0.5024	93.2302	9.7800e-01	0.0532	285.0576	0.1352	0.0988	185.5607	0.1966	0.8923	-0.6194	0.5400	2.6900e-06	62.1629	1.7221	140.8534	0.8603
Ppib	0.0156	0.0889	22.8077	1.1500e-02	0.0156	0.1175	25.1998	6.5300e-01	0.0132	256.5862	0.1490	0.0240	214.4019	0.2046	0.8605	-0.2591	0.4575	2.6300e-06	49.7069	1.7841	120.5370	0.9583
Cdc37	0.0141	0.0751	7.5738	9.4800e-02	0.0141	0.0465	13.4297	3.3800e-01	0.0119	100.8279	0.1581	0.0139	288.6853	0.2986	0.2263	1.5176	0.9176	1.1800e-10	25.7302	1.5643	167.2366	0.7840
Tle3	0.0375	0.5142	29.0891	1.9200e-02	0.0375	0.2401	22.1806	2.7600e-01	0.0350	56.5688	0.0680	0.0329	92.3615	0.1370	-0.0878	0.7073	1.0107	9.8800e-05	11.8066	2.6549	25.4350	1.6574
Rexo2	0.0295	0.5102	6.8026	4.7700e-05	0.0295	0.4651	105.9361	6.3600e-01	0.0279	13.3346	0.0547	0.0268	227.7502	0.0575	-0.0594	4.0942	0.0739	3.0300e-15	3.8402	3.2816	130.9069	1.4159
Endod1	0.3042	0.5044	0.1778	1.3500e-04	0.3042	0.1395	14.5095	2.7800e-01	0.1898	0.3525	0.3762	0.0185	103.9794	0.1323	-3.3619	8.2046	-1.5079	3.1000e-08	0.5916	4.4102	26.0148	1.6382
Uqcrc1	0.0049	0.0371	4.3960	1.7500e-01	0.0049	0.5185	27.2474	4.2200e-01	0.0044	118.4232	0.1175	0.0262	52.5533	0.0505	2.5858	-1.1721	-1.2182	1.2100e-05	23.6918	1.9960	35.7657	1.3735
Cbl	0.0416	0.4465	3.3287	1.0800e-05	0.0416	0.4770	22.8145	1.3100e-02	0.0380	7.4543	0.0852	0.0382	47.8317	0.0800	0.0040	2.6818	-0.0911	1.8500e-02	2.0317	3.8273	9.9398	2.7601
Atm	0.0324	0.4140	3.6730	3.8000e-06	0.0324	0.2748	22.2570	6.4800e-03	0.0301	8.8729	0.0727	0.0123	80.9996	0.0447	-1.2916	3.1904	-0.7004	2.3300e-04	2.4418	3.6879	19.1734	2.9924
Alkbh8	0.0840	1.8969	5.4965	9.9000e-07	0.0840	1.2829	0.5512	3.1500e-05	0.0804	2.8977	0.0424	0.3292	0.4297	0.2566	2.0329	-2.7536	2.5971	2.4200e-01	1.1354	6.8557	0.7255	3.9725
Srpr	0.0477	0.4548	21.6143	5.8900e-02	0.0477	0.1612	12.5636	5.3800e-01	0.0432	47.5272	0.0949	0.0289	77.9297	0.1794	-0.5771	0.7134	0.9191	5.0200e-08	12.8795	1.9359	51.8285	0.8651
Ppan	0.0828	1.5721	70.7854	4.1700e-03	0.0828	0.5480	25.6942	6.1600e-02	0.0786	45.0262	0.0500	0.0367	46.8855	0.0669	-1.1013	0.0584	0.4191	1.5600e-02	8.3419	3.7568	11.1594	2.7719
Sin3a	0.0525	0.9732	32.5035	1.8700e-05	0.0525	0.4026	8.7595	2.3600e-03	0.0498	33.3985	0.0512	0.0300	21.7550	0.0746	-0.7298	-0.6184	0.5434	1.9800e-01	6.4794	3.6648	5.6015	2.8820
Psma4	0.0188	0.2778	36.6067	2.6500e-05	0.0188	0.2577	17.9308	7.1200e-01	0.0176	131.7797	0.0632	0.0378	69.5706	0.1467	1.1061	-0.9216	1.2142	3.1900e-08	22.5670	3.0051	44.4494	1.0097
Fbxo22	0.0212	0.3662	123.0703	1.4000e-02	0.0212	0.5818	25.0456	1.1900e-02	0.0200	336.0875	0.0547	0.0367	43.0517	0.0630	0.8724	-2.9647	0.2046	3.0400e-01	51.3325	3.1184	11.3966	2.5859
Pdcd6ip	0.0273	0.4760	41.2868	1.7000e-03	0.0273	0.1076	19.7725	9.4100e-01	0.0258	86.7314	0.0542	0.0214	183.8078	0.1994	-0.2679	1.0836	1.8778	2.1900e-11	19.1861	2.8701	120.3916	0.8968
Idh3a	0.0231	0.4609	31.3492	6.6400e-05	0.0231	0.1065	7.2005	1.6200e-02	0.0220	68.0179	0.0478	0.0169	67.6361	0.1586	-0.3836	-0.0081	1.7305	4.4600e-04	12.1405	3.6895	19.6110	1.4606
Acad11	0.0219	0.4608	1.8810	3.2900e-04	0.0219	0.1346	8.3776	1.3000e-02	0.0209	4.0824	0.0455	0.0090	62.2510	0.0672	-1.2112	3.9306	0.5644	1.1300e-03	1.4083	6.0613	11.9723	2.9667
Stag1	0.0276	0.5731	27.5868	3.2600e-04	0.0276	0.2097	9.6894	3.9300e-02	0.0264	48.1401	0.0460	0.0173	46.2046	0.0826	-0.6060	-0.0592	0.8443	7.2300e-04	8.3557	3.9541	13.4138	2.1035
Pias1	0.0377	1.2174	200.7923	2.7300e-05	0.0377	0.7885	59.7223	3.1400e-02	0.0366	164.9381	0.0300	0.0385	75.7391	0.0489	0.0758	-1.1228	0.7023	1.2600e-05	16.5993	6.6397	17.1221	3.0076
Syncrip	0.0276	0.3923	28.5210	1.9000e-01	0.0276	0.4582	46.4904	7.9400e-01	0.0258	72.7105	0.0657	0.0383	101.4738	0.0836	0.5729	0.4809	0.3488	4.8300e-05	17.4133	2.4316	47.8188	1.2754
Timm8b	0.0222	0.1794	32.1287	2.1100e-01	0.0222	0.3120	27.8710	9.7000e-01	0.0198	179.0613	0.1103	0.0610	89.3194	0.1955	1.6243	-1.0034	0.8260	1.9100e-04	56.2330	1.3971	96.1963	0.7254
Herc1	0.0392	0.7897	31.5472	7.2300e-06	0.0392	0.0910	5.5026	4.1300e-01	0.0374	39.9494	0.0473	0.0153	60.4689	0.1678	-1.2910	0.5980	1.8264	6.1500e-04	7.4290	3.8449	15.5616	1.6015
Arcn1	0.0290	0.2508	36.2998	2.4100e-03	0.0290	0.1784	17.3893	7.8000e-01	0.0260	144.7642	0.1036	0.0252	97.4996	0.1415	-0.0420	-0.5702	0.4495	2.3000e-04	27.6939	2.2022	38.4818	1.3636
Mrpl3	0.0804	1.0096	2.5144	9.0800e-06	0.0804	0.2141	12.5819	2.6700e-02	0.0745	2.4903	0.0738	0.0240	58.7711	0.1121	-1.6336	4.5607	0.6040	1.5500e-06	1.2995	4.5593	18.1926	1.6413
Gmppb	0.3904	1.3904	0.5954	2.5900e-02	0.3904	0.2611	8.2017	7.4500e-02	0.3048	0.4283	0.2192	0.0255	31.4133	0.0978	-3.5776	6.1968	-1.1647	1.7800e-04	0.6800	4.5492	8.7583	2.1140
Usp4	0.0159	0.1428	2.8222	4.4500e-06	0.0159	0.0724	5.5655	4.9600e-01	0.0143	19.7667	0.1001	0.0171	76.8306	0.2364	0.2600	1.9586	1.2389	8.1500e-09	4.8037	2.6308	29.1377	1.0981
Pccb	0.0155	0.2667	0.6105	1.4000e-07	0.0155	0.0991	2.2117	1.2700e-04	0.0146	2.2893	0.0548	0.0116	22.3152	0.1169	-0.3356	3.2851	1.0923	2.3800e-03	1.1076	6.0657	5.8179	2.2367
Sltm	0.0285	0.4614	30.1561	1.4000e-03	0.0285	0.3642	22.9754	6.2100e-02	0.0269	65.3562	0.0582	0.0271	63.0918	0.0746	0.0152	-0.0509	0.3567	2.9700e-04	12.8099	2.8734	18.4097	2.1372
Dcun1d5	0.0288	0.6385	7.4658	7.9200e-08	0.0288	0.2224	16.6661	5.5800e-01	0.0276	11.6928	0.0432	0.0257	74.9386	0.1156	-0.1013	2.6801	1.4203	3.4500e-10	2.7335	4.9716	26.8063	1.5716
Tex264	0.0548	0.4027	5.8476	1.3000e-03	0.0548	0.1359	26.7421	3.8600e-01	0.0483	14.5200	0.1199	0.0255	196.7561	0.1874	-0.9222	3.7603	0.6449	6.0500e-12	3.7903	2.4944	69.1838	1.2799
Adam10	0.0313	0.2490	4.1698	3.5300e-03	0.0313	0.0670	8.6027	8.1000e-01	0.0278	16.7430	0.1118	0.0177	128.4550	0.2636	-0.6569	2.9396	1.2379	1.0500e-12	4.6936	2.2793	66.2189	0.8293
Rbm6	0.0329	0.7136	47.4112	1.1000e-06	0.0329	0.2939	23.8334	4.4800e-02	0.0314	66.4377	0.0440	0.0327	81.1024	0.1113	0.0581	0.2877	1.3380	9.6800e-07	9.9129	4.2630	22.0313	1.8345
Nme6	0.9228	2.2417	0.1527	3.5600e-06	0.9228	0.3118	1.6795	3.3000e-03	0.6537	0.0681	0.2916	0.0385	5.3865	0.1235	-4.0849	6.3051	-1.2391	3.5300e-02	0.5501	3.5984	2.2900	2.5270
Chordc1	0.0244	0.2690	31.7239	4.5100e-02	0.0244	0.4933	97.9981	6.7000e-01	0.0224	117.9405	0.0832	0.0385	198.6471	0.0780	0.7818	0.7521	-0.0932	4.0100e-07	24.0240	2.3873	88.8095	1.4906
Col7a1	3.1408	4.8308	0.0437	3.9200e-02	3.1408	0.1568	8.3105	2.3900e-02	1.9033	0.0090	0.3940	0.0211	52.9938	0.1344	-6.4963	12.5172	-1.5512	5.6600e-06	0.3023	4.7227	15.3656	1.5486
Fem1b	0.0688	3.2380	1771.5173	6.9400e-02	0.0688	1.0488	154.3129	5.3000e-01	0.0674	547.1003	0.0208	0.0475	147.1265	0.0453	-0.5045	-1.8947	1.1218	1.8700e-01	117.6523	3.2775	31.2197	3.2378
Ubl7	0.0145	0.1442	1.5929	7.9000e-06	0.0145	0.2123	9.5080	7.3300e-01	0.0132	11.0478	0.0915	0.0215	44.7806	0.1011	0.7035	2.0191	0.1451	9.1600e-09	2.8083	3.3007	14.8478	1.8502
Rcn2	0.0229	0.1395	3.0268	1.7500e-02	0.0229	0.4311	87.4910	7.8200e-01	0.0196	21.7001	0.1408	0.0419	202.9583	0.0972	1.0931	3.2254	-0.5348	1.4000e-17	6.3514	1.8837	187.4293	1.0589
Ctnnb1	0.0197	0.3581	106.6785	3.1300e-01	0.0197	0.1970	54.1379	4.1300e-01	0.0187	297.9406	0.0522	0.0493	274.8501	0.2504	1.3992	-0.1164	2.2614	3.7900e-08	79.7836	2.2447	217.8736	0.7388
Dpy19l1	0.0239	0.2658	29.8441	1.0600e-03	0.0239	0.1776	18.3225	6.0200e-02	0.0219	112.2966	0.0826	0.0102	103.1638	0.0576	-1.1017	-0.1224	-0.5202	4.3700e-02	20.9823	2.4707	27.6794	2.3879
Fdx1	1.3210	0.9591	0.1316	6.4900e-03	1.3210	0.3493	29.2023	3.2000e-02	0.5557	0.1372	0.5794	0.0164	83.6121	0.0468	-5.0862	9.2516	-3.6288	1.9900e-04	0.4125	4.7542	15.4427	3.5293
Trip4	0.0298	0.8163	48.9580	2.7900e-05	0.0298	0.1072	15.3300	5.9300e-03	0.0288	59.9780	0.0352	0.0127	143.0659	0.1185	-1.1800	1.2542	1.7493	4.0500e-04	10.8487	4.2240	32.4992	2.0016
Nradd	0.0297	0.2727	11.4546	2.9100e-06	0.0297	0.1150	7.4598	1.1600e-01	0.0268	42.0119	0.0982	0.0169	64.8929	0.1474	-0.6595	0.6273	0.5865	2.6800e-05	7.3313	2.9533	19.8496	1.5310
Rbp1	0.0246	0.1855	1.1488	2.6500e-05	0.0246	0.0876	8.2700	4.9200e-02	0.0218	6.1916	0.1173	0.0037	94.3826	0.0426	-2.5426	3.9301	-1.4602	1.5500e-01	2.0273	3.0505	15.7614	3.7503
Gclc	0.0664	1.8063	18.6992	1.6900e-04	0.0664	0.4245	28.6956	4.5200e-04	0.0641	10.3519	0.0355	0.0333	67.5964	0.0785	-0.9443	2.7070	1.1448	2.2600e-03	2.3659	6.0570	13.4867	2.6670
Ubl5	0.0248	0.2133	56.0681	2.7800e-01	0.0248	0.1483	21.3042	9.9800e-01	0.0222	262.8182	0.1041	0.0395	143.7033	0.2668	0.8322	-0.8710	1.3573	4.7900e-05	82.5371	1.5851	133.3982	0.6967
Ubp1	0.0330	0.4228	3.5765	3.0800e-06	0.0330	0.2196	23.0053	2.1600e-01	0.0306	8.4590	0.0724	0.0323	104.7481	0.1471	0.0772	3.6303	1.0222	4.3800e-07	2.4125	3.7679	27.1332	1.6126
Usp19	0.0199	0.3992	15.0607	4.7000e-05	0.0199	0.6490	61.2540	5.8800e-01	0.0189	37.7248	0.0474	0.0335	94.3849	0.0516	0.8233	1.3230	0.1223	1.8800e-08	7.8841	3.4072	40.8016	1.9445
Twf2	0.0195	0.6096	38.5550	9.5500e-07	0.0195	0.3651	10.9882	1.3700e-03	0.0189	63.2445	0.0311	0.0219	30.0981	0.0599	0.2084	-1.0713	0.9481	3.4600e-02	9.7298	5.3365	7.9455	2.7611
Map2k1	0.0443	0.7788	43.9590	7.8200e-03	0.0443	0.4316	26.9336	8.7500e-01	0.0419	56.4462	0.0538	0.0393	62.4027	0.0910	-0.0950	0.1447	0.7565	1.5000e-08	12.1358	3.0924	39.2891	1.1573
Sept7	0.0287	0.1973	18.9081	2.3900e-01	0.0287	0.3562	65.7895	4.1300e-01	0.0251	95.8103	0.1271	0.0577	184.7104	0.1620	1.2020	0.9470	0.3502	1.2200e-09	40.5481	1.2209	177.2405	0.7881
Elovl5	0.0129	0.2582	240.4198	6.3400e-05	0.0129	0.1628	14.2149	6.4800e-01	0.0123	931.2932	0.0475	0.0200	87.3404	0.1230	0.7056	-3.4145	1.3712	1.3100e-04	103.5738	3.9525	31.3195	1.4341
Uaca	3.1643	2.6556	0.0593	5.3800e-03	3.1643	0.1051	6.7941	5.3400e-03	1.4439	0.0223	0.5437	0.0117	64.6443	0.1115	-6.9456	11.4991	-2.2863	9.1600e-04	0.3126	4.8191	13.5867	2.1344
Crtap	0.0063	0.3766	187.6850	2.8600e-02	0.0063	0.1559	106.4859	9.0100e-01	0.0062	498.3913	0.0164	0.0162	682.9183	0.1037	1.3932	0.4544	2.6653	9.3800e-10	94.0643	5.4792	328.6212	1.3628
Ccdc12	0.0260	0.1816	13.2903	3.3100e-03	0.0260	0.3268	33.4909	1.3200e-01	0.0228	73.1777	0.1254	0.0223	102.4965	0.0682	-0.0314	0.4861	-0.8787	1.1000e-02	16.2201	1.8894	31.3190	2.0314
Armc8	0.0309	0.6445	45.4835	1.1400e-04	0.0309	0.1353	7.4268	1.8500e-02	0.0295	70.5709	0.0457	0.0196	54.9005	0.1445	-0.5916	-0.3623	1.6607	6.1100e-03	10.7839	4.0270	13.2286	1.7951
Higd1a	0.0270	0.2118	35.8636	9.8900e-01	0.0270	0.3243	38.3504	8.9300e-01	0.0239	169.3442	0.1130	0.0402	118.2562	0.1240	0.7491	-0.5180	0.1343	1.9800e-03	45.1663	1.6564	71.0083	1.1702
Trappc4	0.0309	0.5371	48.9498	2.5200e-04	0.0309	0.8889	103.5814	9.7300e-01	0.0293	91.1449	0.0545	0.0484	116.5324	0.0545	0.7276	0.3545	0.0007	2.2800e-09	16.8336	3.2235	69.8348	1.3377
Ecsit	0.0316	0.3804	1.9054	3.3100e-06	0.0316	0.3459	6.2418	1.0100e-04	0.0292	5.0094	0.0766	0.0209	18.0431	0.0604	-0.4807	1.8487	-0.3438	7.0300e-02	1.8030	3.9118	4.2681	3.5860
Deb1	0.0811	0.4844	0.5099	7.6400e-05	0.0811	0.3243	10.6914	8.1400e-01	0.0694	1.0527	0.1433	0.0370	32.9627	0.1140	-0.9085	4.9686	-0.3298	9.4400e-08	0.8642	5.0314	11.6643	1.6586
Srprb	0.0372	0.5909	17.3206	1.8700e-05	0.0372	0.1138	9.3770	3.7200e-01	0.0350	29.3107	0.0593	0.0178	82.3704	0.1564	-0.9760	1.4907	1.4000	1.5400e-09	5.7575	3.6586	31.1833	1.3192
Anp32a	0.0226	0.2465	141.3978	5.3100e-01	0.0226	0.1692	24.9813	9.7100e-02	0.0207	573.5218	0.0839	0.0145	147.6074	0.0855	-0.5155	-1.9581	0.0272	1.2900e-02	182.7259	1.5999	48.4269	1.6784
Sacm1l	0.6897	0.8838	0.2401	5.0500e-06	0.6897	0.2811	13.0789	5.4300e-01	0.3874	0.2717	0.4383	0.0380	46.5337	0.1353	-3.3482	7.4201	-1.6953	3.8200e-12	0.7355	3.2368	21.5499	1.2555
Carm1	0.0167	0.1784	10.3676	1.8300e-04	0.0167	0.2697	21.3010	1.0800e-01	0.0153	58.1249	0.0857	0.0168	78.9925	0.0625	0.1396	0.4426	-0.4567	1.1300e-03	11.4159	2.5984	24.4093	2.0957
Copb2	0.0191	0.1898	29.1481	3.1900e-03	0.0191	0.0653	8.4069	5.2600e-01	0.0174	153.5757	0.0916	0.0162	128.6875	0.2487	-0.0986	-0.2551	1.4401	8.1000e-05	31.3376	2.1342	50.3776	1.0089
Tmed1	0.0215	0.2481	13.6824	4.1600e-03	0.0215	0.2000	9.1576	4.8400e-02	0.0198	55.1390	0.0796	0.0165	45.7776	0.0823	-0.2629	-0.2684	0.0479	7.6900e-02	8.9935	3.2801	9.7420	2.6833
Amotl2	0.2066	1.5186	25.3162	1.6600e-02	0.2066	0.3884	97.6520	3.8400e-01	0.1819	16.6708	0.1198	0.0769	251.3975	0.1979	-1.2423	3.9146	0.7247	1.3800e-12	4.3692	2.3764	108.4338	0.9969
Plod2	0.0178	0.1860	7.2624	3.3300e-03	0.0178	0.9194	206.7740	1.2400e-01	0.0162	39.0362	0.0872	0.0413	224.9095	0.0450	1.3504	2.5265	-0.9546	8.4800e-12	9.2080	2.3791	119.1203	1.7527
Mtap4	0.0371	1.0154	93.3927	2.4200e-01	0.0371	1.3085	356.7483	7.1000e-01	0.0358	91.9763	0.0352	0.0348	272.6349	0.0266	-0.0412	1.5676	-0.4071	1.2000e-11	32.2827	2.5190	218.8785	1.3446
Sdhd	0.0177	0.2204	12.3884	8.3500e-03	0.0177	0.2481	17.5250	8.6300e-01	0.0164	56.2169	0.0744	0.0300	70.6434	0.1208	0.8705	0.3296	0.6996	2.5900e-05	11.7616	2.6168	28.0632	1.4047
Pafah1b2	0.0905	0.9194	63.8928	6.7800e-02	0.0905	0.4099	238.4722	7.3400e-02	0.0824	69.4948	0.0897	0.0376	581.8513	0.0918	-1.1317	3.0657	0.0339	2.0500e-10	20.6098	1.8302	256.2763	1.6021
Anln	0.0367	0.3482	18.7398	3.2600e-06	0.0367	0.2077	11.6876	9.1000e-02	0.0332	53.8202	0.0953	0.0131	56.2724	0.0630	-1.3429	0.0643	-0.5975	6.2800e-01	10.5989	2.4687	12.1907	2.7927
Gpd1l	0.0289	0.7777	4.0497	5.6300e-05	0.0289	0.1302	1.2111	4.6100e-03	0.0279	5.2073	0.0358	0.0129	9.3044	0.0988	-1.1163	0.8374	1.4626	3.3400e-02	1.5399	6.6514	2.9226	2.7453
Smarca4	0.0273	0.3498	42.4905	8.3000e-03	0.0273	0.0847	8.8671	4.4800e-01	0.0253	121.4732	0.0725	0.0156	104.6671	0.1837	-0.7038	-0.2148	1.3420	1.4400e-05	23.9229	2.5918	43.1196	1.2123
Dhx30	0.0205	0.6807	93.7499	1.0800e-04	0.0205	0.4624	70.1904	8.6100e-02	0.0199	137.7165	0.0292	0.0183	151.7972	0.0396	-0.1162	0.1404	0.4418	3.0800e-04	18.8577	5.2527	33.8113	3.1676
Gnai2	0.0223	0.1094	11.5387	1.2500e-01	0.0223	0.1711	38.9194	5.1200e-01	0.0185	105.4528	0.1691	0.0549	227.4667	0.3211	1.5697	1.1091	0.9248	6.1800e-17	33.6795	1.2301	339.5734	0.5525
Mre11a	0.0241	0.3366	16.0656	8.6200e-05	0.0241	0.2894	12.2179	3.8200e-07	0.0225	47.7241	0.0668	0.0185	42.2231	0.0638	-0.2843	-0.1767	-0.0660	9.1900e-01	8.1367	3.4548	6.3480	4.1709
Cox7a2	0.0255	0.2263	234.1294	8.3200e-01	0.0255	0.1765	59.4274	5.5000e-01	0.0229	1034.6873	0.1013	0.0347	336.6958	0.1965	0.5978	-1.6197	0.9563	6.9300e-02	375.8225	1.3750	258.9610	0.8125
Abhd14b	0.1467	0.5405	0.0441	2.5600e-03	0.1467	0.3586	11.0204	5.2600e-02	0.1154	0.0816	0.2135	0.0276	30.7303	0.0770	-2.0635	8.5565	-1.4717	9.5000e-03	0.3464	6.8557	6.4257	3.0367
Faim	0.0098	0.0807	5.5846	2.5000e-03	0.0098	0.1537	11.0953	2.2700e-01	0.0088	69.2273	0.1085	0.0247	72.1789	0.1605	1.4952	0.0602	0.5650	2.9700e-02	14.7049	2.2034	19.4576	1.5867
Gsta4	0.0222	0.3458	97.9227	1.1800e-01	0.0222	0.2716	10.8459	1.1600e-05	0.0209	283.1937	0.0603	0.0091	39.9310	0.0334	-1.2009	-2.8262	-0.8527	1.0500e-05	77.1295	1.8379	6.7122	5.2208
Dnmt1	0.0261	0.3858	73.8742	1.6300e-02	0.0261	0.3441	44.3790	8.6000e-01	0.0244	191.4929	0.0634	0.0148	128.9723	0.0431	-0.7222	-0.5702	-0.5572	7.2300e-01	39.0938	2.5386	29.8256	3.1838
Slc25a20	0.0142	0.1483	0.5791	9.9500e-06	0.0142	0.1020	3.2395	1.3400e-02	0.0130	3.9040	0.0873	0.0159	31.7490	0.1556	0.2940	3.0237	0.8337	7.9300e-04	1.6541	3.5655	8.7647	1.7555
Kif23	0.0308	0.9877	83.5099	2.4400e-09	0.0308	0.2309	1.1649	1.5500e-03	0.0298	84.5532	0.0302	0.0266	5.0448	0.1151	-0.1659	-4.0670	1.9308	5.4100e-01	11.4137	5.6531	1.8186	3.1399
Commd4	0.0065	0.0719	6.9901	3.2600e-03	0.0065	0.2606	18.1482	1.8000e-01	0.0060	97.2830	0.0829	0.0265	69.6412	0.1018	2.1555	-0.4822	0.2968	6.9900e-05	16.4320	2.6832	23.3871	1.6297
Gpx1	0.0413	0.3217	89.3545	1.2400e-01	0.0413	2.8842	769.9284	6.7800e-01	0.0366	277.7562	0.1138	0.0730	266.9484	0.0253	0.9964	-0.0573	-2.1680	5.3500e-07	133.4562	1.2581	359.4341	0.9055
Eif1b	0.0311	0.8194	65.9103	1.0600e-04	0.0311	0.8429	77.8943	1.1200e-01	0.0300	80.4406	0.0366	0.0431	92.4128	0.0511	0.5232	0.2002	0.4823	7.6400e-06	12.2867	4.7113	25.9356	2.5235
Vps11	0.0118	0.3972	176.9425	3.7700e-09	0.0118	0.2241	13.5306	1.0900e-03	0.0115	445.4222	0.0288	0.0202	60.3667	0.0901	0.8176	-2.8833	1.6432	6.5800e-04	40.0059	6.6087	11.8431	2.6694
Wdr6	0.0136	0.3528	24.7347	2.1100e-04	0.0136	0.0957	13.2528	6.8900e-01	0.0131	70.1060	0.0372	0.0146	138.5185	0.1522	0.1515	0.9825	2.0342	8.6700e-07	11.2082	4.7998	40.7897	1.4285
Rhoa	0.0320	0.1770	13.7808	2.2000e-01	0.0320	0.8697	82.7272	1.3800e-01	0.0271	77.8482	0.1530	0.0803	95.1222	0.0923	1.5672	0.2891	-0.7294	2.1000e-15	23.1644	1.4489	201.6467	0.6563
Zw10	0.0302	0.3587	6.0168	1.2500e-05	0.0302	0.3647	11.1865	5.9800e-04	0.0279	16.7726	0.0778	0.0261	30.6721	0.0717	-0.0936	0.8708	-0.1175	1.0200e-03	3.3668	3.7770	8.3980	2.5297
Topbp1	0.0430	0.6083	114.0932	8.0400e-04	0.0430	0.1628	18.1902	9.7300e-02	0.0401	187.5466	0.0660	0.0188	111.7251	0.1156	-1.0923	-0.7473	0.8094	7.3600e-02	27.5951	3.0001	22.5804	2.0900
Ifrd2	0.0310	0.2780	23.1830	2.7800e-03	0.0310	0.3537	1.9687	1.9700e-02	0.0279	83.4039	0.1005	0.0363	5.5659	0.1026	0.3775	-3.9054	0.0299	1.9600e-01	18.4778	2.0782	2.3796	2.7487
Xrn1	0.0364	0.4771	15.1406	7.2000e-05	0.0364	0.2103	3.9169	2.3900e-04	0.0338	31.7379	0.0708	0.0288	18.6271	0.1370	-0.2302	-0.7688	0.9516	2.4700e-02	6.0455	3.3712	5.3435	1.9732
Imp3	0.0708	0.3437	16.4868	8.0700e-02	0.0708	1.0476	60.2032	4.3300e-01	0.0587	47.9705	0.1707	0.0614	57.4700	0.0586	0.0645	0.2607	-1.5434	1.4000e-02	13.1138	1.5522	26.3502	1.6249
Usp3	0.0455	1.1433	18.4000	3.9100e-05	0.0455	0.4521	4.4508	2.7600e-03	0.0437	16.0931	0.0383	0.0436	9.8441	0.0964	-0.0045	-0.7091	1.3340	3.8200e-02	3.4805	4.9162	3.0983	2.7284
Ncapd3	0.0273	0.5276	192.9303	4.6400e-06	0.0273	1.2074	0.0357	3.8400e-02	0.0260	365.6669	0.0492	1.0086	0.0296	0.8354	5.2799	-13.5943	4.0856	4.1300e-01	42.9408	3.8086	0.4026	3.7122
Rbms3	0.0241	0.1385	1.2553	3.7200e-03	0.0241	2.7902	497.5185	1.4200e-01	0.0205	9.0655	0.1481	0.0551	178.3091	0.0198	1.4260	4.2979	-2.9067	3.4000e-12	3.0207	2.2321	101.1372	1.3336
Stt3a	0.0104	0.0876	6.8269	4.1500e-04	0.0104	0.0824	8.6811	6.9700e-01	0.0093	77.9050	0.1063	0.0221	105.3826	0.2681	1.2457	0.4358	1.3349	7.2700e-12	13.0437	2.6803	58.1846	0.9065
Arih2	0.0162	0.4794	67.9957	7.4700e-04	0.0162	0.1528	8.1540	3.2900e-01	0.0157	141.8495	0.0327	0.0252	53.3555	0.1648	0.6837	-1.4107	2.3330	6.8900e-07	21.4038	4.5119	21.0425	1.3184
Epm2aip1	0.0695	0.7033	6.2535	2.7200e-03	0.0695	1.5314	163.1771	6.0200e-01	0.0633	8.8917	0.0900	0.0681	106.5531	0.0444	0.1049	3.5830	-1.0177	1.8200e-10	2.5640	3.1501	41.2821	2.0601
Yap1	0.0342	0.5704	180.0261	5.7300e-01	0.0342	1.3687	138.6506	2.7300e-01	0.0322	315.6218	0.0565	0.0597	101.2997	0.0436	0.8898	-1.6396	-0.3730	1.1300e-07	54.7861	3.2761	76.7877	1.2025
Dync1li1	0.0746	0.9389	6.0305	1.1100e-04	0.0746	0.3198	14.5669	1.9600e-02	0.0691	6.4230	0.0736	0.0280	45.5500	0.0875	-1.3039	2.8261	0.2499	1.0600e-04	1.9363	3.8644	11.8776	2.1824
Slc44a2	0.0134	0.5541	131.3481	2.9100e-02	0.0134	0.1733	85.5451	2.3500e-01	0.0131	237.0579	0.0236	0.0230	493.7621	0.1325	0.8145	1.0586	2.4917	4.3200e-07	47.0470	4.8382	202.1937	1.2424
Pin1	0.0190	0.4894	98.6466	6.9300e-03	0.0190	0.2534	13.5809	5.0800e-01	0.0183	201.5533	0.0373	0.0202	53.5937	0.0797	0.1446	-1.9110	1.0942	8.0200e-05	41.6244	3.2152	39.3828	1.0104
Nedd4	0.0414	0.1309	91.2662	2.3000e-01	0.0414	0.2179	129.3184	6.6200e-01	0.0315	697.1887	0.2403	0.0412	593.5648	0.1893	0.3911	-0.2321	-0.3438	4.4300e-05	362.4939	0.9098	790.8911	0.7463
Rplp1	0.1410	4.4406	764.7134	4.0100e-01	0.1410	0.0649	68.0443	4.1400e-01	0.1367	172.2098	0.0308	0.0260	1047.7816	0.4004	-2.3942	2.6051	3.7012	7.8700e-13	244.9019	0.8576	1084.8483	0.5590
Arih1	0.0388	1.1793	663.5812	6.8700e-05	0.0388	2.4827	584.5280	8.0400e-01	0.0376	562.6878	0.0318	0.0282	235.4433	0.0114	-0.4144	-1.2570	-1.4883	2.3600e-08	61.9721	5.4889	104.4787	2.2414
Arhgef12	0.0392	0.6733	25.4566	1.6000e-05	0.0392	0.1924	46.8557	9.8900e-01	0.0370	37.8090	0.0550	0.0201	243.4950	0.1047	-0.8776	2.6871	0.9293	7.4300e-10	7.1078	3.6978	76.1947	1.6335
Pcbp4	0.0274	0.4910	10.7778	3.4800e-04	0.0274	0.8012	73.0986	7.8000e-01	0.0260	21.9503	0.0529	0.0436	91.2335	0.0544	0.7470	2.0553	0.0406	2.1600e-11	5.8134	3.0990	53.7099	1.5261
Arpp19	0.0097	0.1983	20.0879	5.8600e-03	0.0097	0.2787	17.2640	1.2000e-01	0.0092	101.2899	0.0466	0.0314	61.9511	0.1129	1.7673	-0.7093	1.2765	3.4300e-04	27.9514	2.6828	41.6470	1.0430
Dcps	0.0182	0.1277	4.5182	1.6900e-04	0.0182	0.1737	5.7995	1.4700e-02	0.0159	35.3745	0.1244	0.0130	33.3862	0.0748	-0.2899	-0.0835	-0.7336	4.0400e-01	6.2281	2.6456	6.1331	3.3778
Snx1	0.0724	0.6107	1.4650	2.6800e-08	0.0724	0.1780	14.2482	5.5700e-01	0.0648	2.3990	0.1061	0.0173	80.0394	0.0973	-1.9032	5.0602	-0.1248	4.4200e-07	1.1860	4.0399	21.4851	1.9975
Spg21	0.0166	0.1646	7.8742	1.2900e-02	0.0166	0.1004	7.5366	5.6700e-01	0.0151	47.8448	0.0916	0.0113	75.0765	0.1123	-0.4197	0.6500	0.2935	2.6800e-04	10.7312	2.3099	26.0782	1.4735
Chek1	0.0219	0.6697	32.7853	1.3100e-07	0.0219	0.6328	87.7935	1.0000e-02	0.0212	48.9530	0.0317	0.0212	138.7426	0.0335	-0.0030	1.5029	0.0788	2.5200e-01	6.7462	6.2033	17.6073	5.2176
Prkcsh	0.0170	0.2305	9.7248	8.4400e-03	0.0170	0.1236	14.4335	7.1300e-02	0.0158	42.1824	0.0687	0.0198	116.7788	0.1605	0.3247	1.4691	1.2240	3.6000e-10	10.4223	2.5860	63.5441	1.0730
Rpusd4	0.0444	1.1814	15.6049	1.8500e-04	0.0444	2.0491	0.1360	1.9900e-04	0.0428	13.2094	0.0363	1.9428	0.0664	0.9481	5.5033	-7.6368	4.7088	1.6500e-01	2.7980	5.5484	0.7067	2.9949
Cox5a	0.0365	0.3358	23.4554	3.0400e-01	0.0365	0.4072	37.4698	8.7600e-01	0.0329	69.8438	0.0979	0.0396	92.0075	0.0973	0.2686	0.3976	-0.0096	4.1500e-05	24.7247	1.6515	66.4800	1.0572
Aasdhppt	0.0264	0.3728	59.5032	7.9400e-05	0.0264	0.1824	7.8885	1.8800e-02	0.0247	159.5924	0.0662	0.0248	43.2404	0.1359	0.0058	-1.8839	1.0370	4.3600e-03	22.4816	3.4065	13.4506	1.6050
Tbrg1	0.0302	0.1666	29.0870	3.7200e-01	0.0302	0.5382	61.1979	6.1500e-01	0.0256	174.6376	0.1536	0.0445	113.7161	0.0827	0.7989	-0.6189	-0.8931	1.4000e-05	34.1238	1.8092	76.3643	1.0208
Ibtk	0.0456	1.0060	72.4769	5.8100e-05	0.0456	0.3450	52.7682	2.3800e-01	0.0436	72.0419	0.0434	0.0293	152.9645	0.0851	-0.5720	1.0863	0.9721	1.0300e-04	13.3395	3.6148	42.7789	1.9144
Ptpn23	0.0259	0.3277	6.1230	7.7500e-03	0.0259	0.1486	9.9045	2.4900e-01	0.0240	18.6846	0.0732	0.0255	66.6332	0.1712	0.0849	1.8344	1.2254	3.3300e-08	4.5880	3.0129	26.9944	1.1897
Phldb1	16.4458	4.1098	0.0738	3.5600e-03	16.4458	0.3197	22.7319	3.5200e-02	3.2881	0.0180	0.8001	0.0329	71.0929	0.1030	-6.6413	11.9510	-2.9573	1.6100e-12	0.4699	4.3898	28.8707	1.5142
Kdelc2	0.0088	0.2005	11.7437	3.9100e-04	0.0088	0.1534	10.5449	1.2000e-01	0.0085	58.5716	0.0422	0.0162	68.7329	0.1056	0.9359	0.2308	1.3221	1.5400e-06	8.1359	4.8597	20.6941	1.5873
Rpl4	0.1315	7.1422	808141.0408	1.8300e-01	0.1315	0.1395	1695.6221	2.0200e-01	0.1291	113149.4520	0.0181	0.0267	12154.4253	0.1913	-2.2749	-3.2187	3.4031	1.2500e-11	86530.4054	0.9082	6867.9063	1.1324
Rrp9	0.0283	0.1230	6.1455	5.9300e-02	0.0283	0.1658	8.2902	6.0600e-02	0.0230	49.9436	0.1869	0.0189	50.0077	0.1140	-0.2830	0.0018	-0.7130	7.7900e-02	11.0921	1.7126	14.7247	1.8706
Phip	0.1030	1.0376	27.1218	1.3600e-04	0.1030	0.1631	32.8728	1.5800e-01	0.0937	26.1399	0.0903	0.0286	201.5315	0.1753	-1.7122	2.9467	0.9570	3.5500e-03	7.6352	2.2175	42.9704	1.6122
Anxa2	0.0304	0.1702	6.7070	4.6000e-01	0.0304	1.9698	666.4772	9.7300e-01	0.0258	39.3962	0.1517	0.0607	338.3484	0.0308	1.2336	3.1024	-2.2988	2.8100e-16	14.7174	1.4436	453.8742	0.8219
Myo6	0.0467	0.5668	6.1633	2.6500e-05	0.0467	0.1700	17.9315	3.3400e-04	0.0432	10.8741	0.0762	0.0099	105.4741	0.0582	-2.1248	3.2779	-0.3876	8.5900e-02	2.8910	3.5039	20.3990	2.8115
Mrps22	0.1017	0.7890	2.7485	9.3700e-08	0.1017	0.7224	15.5380	8.8700e-04	0.0901	3.4837	0.1142	0.0257	21.5097	0.0356	-1.8072	2.6263	-1.6800	5.3600e-01	1.3764	3.6908	3.9026	5.5218
1190002N15Rik	0.0910	0.9412	12.0572	1.8400e-05	0.0910	0.3634	37.8636	1.3000e-03	0.0830	12.8098	0.0881	0.0317	104.2007	0.0872	-1.3886	3.0240	-0.0154	2.5800e-03	2.7952	3.5521	20.0031	2.4518
Qars	0.0095	0.0719	53.9102	7.6800e-02	0.0095	0.3897	51.8122	5.3000e-01	0.0084	750.0580	0.1172	0.0175	132.9476	0.0448	1.0509	-2.4961	-1.3880	3.8800e-02	148.0263	1.7845	53.3616	2.0200
Vprbp	0.0373	0.2386	7.8265	1.0800e-06	0.0373	0.5451	120.3140	3.7600e-02	0.0323	32.8011	0.1352	0.0224	220.7015	0.0411	-0.5255	2.7503	-1.7175	9.6300e-04	5.8183	2.5761	37.6424	3.6589
Ube2a	0.0195	0.1901	15.0272	1.7300e-05	0.0195	0.1205	6.4642	1.7500e-01	0.0177	79.0625	0.0929	0.0164	53.6302	0.1362	-0.1052	-0.5599	0.5519	4.9000e-03	16.2822	2.2894	18.8327	1.5374
Cask	0.0389	0.5610	10.6534	3.1200e-05	0.0389	0.0542	4.4365	2.4400e-01	0.0364	18.9910	0.0649	0.0117	81.7881	0.2159	-1.6365	2.1066	1.7339	5.0600e-07	4.3833	3.4466	24.2063	1.2532
Upf3b	0.0142	0.4992	102.4038	1.7300e-02	0.0142	0.3315	28.0484	3.0300e-03	0.0138	205.1535	0.0277	0.0277	84.6087	0.0834	0.9984	-1.2778	1.5889	3.3900e-02	34.3013	4.2013	20.1840	2.3523
Fundc1	0.0069	0.2072	35.0059	5.7900e-08	0.0069	0.2388	16.6044	2.5000e-02	0.0067	168.9379	0.0324	0.0189	69.5291	0.0791	1.4925	-1.2808	1.2877	2.5000e-07	16.8803	6.3429	21.1355	2.0118
Brcc3	0.0290	0.4026	4.6004	1.2800e-05	0.0290	0.1959	3.2213	1.2700e-03	0.0270	11.4265	0.0672	0.0200	16.4473	0.1020	-0.4364	0.5255	0.6032	2.0400e-02	2.6153	4.0520	4.5494	2.5999
Plp2	0.0204	0.2263	17.5828	1.4700e-01	0.0204	0.2681	41.9139	1.5000e-01	0.0187	77.6912	0.0827	0.0304	156.3332	0.1133	0.6996	1.0088	0.4551	2.2200e-07	16.3735	2.3563	65.3714	1.4437
Araf	0.0097	0.1146	3.5049	2.0700e-03	0.0097	0.1755	20.8822	8.3400e-01	0.0089	30.5761	0.0780	0.0292	118.9896	0.1662	1.7056	1.9604	1.0911	6.2600e-10	7.0015	2.7339	50.7061	1.2316
Gpc4	0.0306	0.2029	9.3716	2.7300e-01	0.0306	0.0951	63.6676	7.5900e-01	0.0266	46.1981	0.1309	0.0186	669.2104	0.1950	-0.5176	3.8566	0.5748	4.9300e-13	16.2866	1.4854	349.5767	1.0539
Acsl4	0.0269	0.3419	6.4157	2.3300e-06	0.0269	0.0868	12.6552	3.2000e-01	0.0250	18.7631	0.0730	0.0185	145.8620	0.2133	-0.4323	2.9586	1.5462	1.2400e-06	4.4878	3.0519	38.2759	1.2251
Las1l	0.0249	0.3891	23.1967	2.3700e-04	0.0249	0.2038	21.2773	2.3100e-01	0.0234	59.6098	0.0602	0.0160	104.4103	0.0786	-0.5490	0.8086	0.3842	6.6500e-05	12.0719	2.9545	32.9177	1.8577
Prdx4	0.0133	0.1293	14.1050	5.0100e-05	0.0133	0.0743	4.5557	8.0000e-03	0.0120	109.0924	0.0930	0.0133	61.3233	0.1796	0.1499	-0.8310	0.9493	2.1600e-02	17.9271	2.5894	13.8334	1.6505
Sh3bgrl	0.0191	0.1530	7.0337	7.0800e-02	0.0191	0.2857	122.9766	2.8500e-01	0.0170	45.9595	0.1111	0.0417	430.4087	0.1458	1.2930	3.2273	0.3923	7.5000e-16	13.5252	1.7618	351.7686	0.9673
Med12	0.0872	0.7747	2.1936	2.2100e-06	0.0872	0.1015	1.9939	1.0800e-04	0.0784	2.8315	0.1012	0.0101	19.6522	0.0996	-2.9554	2.7950	-0.0227	5.9100e-02	1.3361	3.8737	4.9628	2.5053
Pgrmc1	0.0213	0.2875	16.7720	6.9200e-02	0.0213	0.0991	30.0808	4.5500e-01	0.0199	58.3432	0.0691	0.0206	303.4795	0.2074	0.0494	2.3790	1.5856	5.2300e-11	13.2304	2.6389	130.5887	1.0456
Sh3kbp1	0.0210	0.1174	0.4613	1.1100e-05	0.0210	0.1059	18.8203	6.9300e-01	0.0178	3.9277	0.1515	0.0155	177.7689	0.1469	-0.1947	5.5002	-0.0450	4.1000e-12	1.6526	2.7720	59.9349	1.4238
Mtm1	0.0530	0.8472	6.7754	1.2900e-06	0.0530	0.2795	3.1392	1.0900e-05	0.0499	7.9970	0.0589	0.0286	11.2303	0.1024	-0.8023	0.4899	0.7975	1.6100e-01	1.9195	4.8556	3.0013	2.9253
Mcts1	0.0175	0.3851	26.1475	3.7100e-05	0.0175	0.3702	16.5511	5.2600e-01	0.0168	67.8910	0.0435	0.0492	44.7137	0.1329	1.5530	-0.6025	1.6103	1.3200e-04	11.5776	3.7882	16.2237	1.4560
Cul4b	0.0249	0.6706	204.2310	4.6800e-02	0.0249	0.2961	55.2930	4.9200e-01	0.0240	304.5445	0.0357	0.0207	186.7578	0.0698	-0.2137	-0.7055	0.9659	1.8600e-01	70.0189	2.7917	57.0685	2.0436
Gyk	0.0086	0.1173	2.4486	2.0800e-07	0.0086	0.1710	7.5437	3.3100e-02	0.0080	20.8729	0.0685	0.0155	44.1234	0.0906	0.9471	1.0799	0.4036	3.9100e-02	4.3284	3.4963	9.5013	2.4667
Ercc6l	0.0487	1.6908	55.7990	3.6000e-08	0.0487	1.5220	0.2959	6.3800e-04	0.0473	33.0013	0.0280	0.4863	0.1944	0.3195	3.3604	-7.4072	3.5122	3.5800e-01	4.7444	6.8557	0.5483	5.4979
Lrch2	0.0347	0.7713	5.4752	1.6400e-06	0.0347	0.3041	19.1661	1.1100e-04	0.0332	7.0990	0.0431	0.0183	63.0250	0.0603	-0.8575	3.1502	0.4852	3.4400e-02	1.9852	5.4435	11.7244	3.0843
Rbmx	0.2300	0.5580	0.1740	6.3600e-03	0.2300	0.5226	3.5866	4.1100e-06	0.1629	0.3118	0.2919	0.0437	6.8625	0.0836	-1.8981	4.4601	-1.8036	3.4700e-02	0.5583	5.0563	2.3149	3.3320
Phka1	0.2372	0.7087	0.1218	1.6600e-05	0.2372	0.1324	3.0610	1.2400e-02	0.1777	0.1718	0.2507	0.0133	23.1126	0.1006	-3.7374	7.0718	-1.3175	4.8300e-03	0.5380	5.0117	5.4783	2.5163
Smc1a	0.0246	0.1357	21.7016	6.0800e-02	0.0246	0.1110	13.9573	6.2400e-01	0.0208	159.9482	0.1532	0.0127	125.7476	0.1146	-0.7093	-0.3471	-0.4196	1.2600e-02	29.0086	1.9108	41.4244	1.5811
2610029G23Rik	0.0316	0.2441	16.8239	1.1000e-03	0.0316	0.0946	4.4434	5.6800e-01	0.0280	68.9267	0.1146	0.0115	46.9733	0.1214	-1.2852	-0.5532	0.0823	2.7500e-02	16.5127	1.8419	17.2397	1.5057
Hdac6	0.0106	0.3279	12.7318	2.4600e-08	0.0106	0.1517	6.5668	5.2700e-02	0.0103	38.8277	0.0313	0.0166	43.2740	0.1097	0.6974	0.1564	1.8090	2.8200e-04	5.8059	5.8265	10.0928	2.2460
Idh3g	0.0174	0.2237	26.4328	1.0400e-03	0.0174	0.3098	68.3782	3.0100e-02	0.0161	118.1533	0.0721	0.0128	220.7084	0.0414	-0.3326	0.9015	-0.8023	4.8300e-03	22.2079	2.6196	50.6379	2.9953
Atp7a	0.0484	0.6040	5.8506	7.3500e-05	0.0484	0.1286	31.0539	2.2900e-01	0.0448	9.6871	0.0742	0.0198	241.5306	0.1537	-1.1799	4.6400	1.0520	1.7600e-06	2.7692	3.3999	60.9307	1.4028
Tsr2	0.0291	0.2771	0.8560	3.6300e-07	0.0291	0.3142	60.1761	8.9600e-05	0.0263	3.0890	0.0950	0.0138	191.5275	0.0439	-0.9312	5.9543	-1.1123	2.1000e-03	1.3372	3.9806	33.3418	3.3761
Nono	0.0344	0.2033	41.4671	5.1100e-01	0.0344	0.9081	120.2696	4.9300e-01	0.0294	203.9744	0.1446	0.0435	132.4421	0.0479	0.5644	-0.6230	-1.5948	7.0400e-04	67.2035	1.3067	128.6444	1.0124
G6pdx	0.0517	0.4147	1.2819	5.9900e-06	0.0517	0.0978	6.9098	4.1900e-01	0.0460	3.0912	0.1108	0.0103	70.6712	0.1051	-2.1611	4.5149	-0.0765	5.8700e-05	1.4613	3.3473	19.4557	1.8435
Acot9	0.0179	0.3156	35.0584	2.2500e-04	0.0179	0.1595	18.5144	6.2300e-01	0.0170	111.0764	0.0537	0.0183	116.0773	0.1148	0.1116	0.0635	1.0962	1.6900e-04	18.5956	3.3927	36.4872	1.5469
Clcn5	5.0997	25.1447	0.2342	2.1800e-02	5.0997	0.1323	1.9666	1.7500e-03	4.2398	0.0093	0.1686	0.0229	14.8615	0.1734	-7.5297	10.6401	0.0403	1.6400e-02	0.2008	5.6679	3.7332	2.1091
Htatsf1	0.0313	0.4113	3.7147	2.0400e-06	0.0313	0.1217	7.8867	1.4900e-01	0.0291	9.0309	0.0707	0.0141	64.8019	0.1162	-1.0412	2.8431	0.7157	8.5200e-05	2.6299	3.5247	16.0171	1.9251
Taz	0.0177	0.3149	1.7848	4.2500e-06	0.0177	0.3005	1.7259	2.0100e-03	0.0167	5.6677	0.0531	0.0349	5.7434	0.1163	1.0630	0.0191	1.1306	1.0100e-01	1.7695	4.9354	2.1034	2.8250
Hsd17b10	0.0132	0.1025	10.0909	6.8200e-02	0.0132	0.2661	38.3395	6.4200e-01	0.0117	98.4056	0.1138	0.0151	144.0538	0.0566	0.3686	0.5498	-1.0074	5.2100e-04	18.6413	2.1740	44.9538	2.1291
Diap2	0.5153	0.7938	0.2492	8.8600e-06	0.5153	0.1365	3.8241	1.9600e-05	0.3124	0.3140	0.3936	0.0190	28.0201	0.1389	-4.0424	6.4796	-1.5023	3.2900e-02	0.5304	4.8796	5.5681	2.4293
Pir	0.0187	0.1997	10.2720	1.6600e-04	0.0187	0.1781	2.3625	4.2900e-04	0.0171	51.4245	0.0855	0.0144	13.2683	0.0810	-0.2443	-1.9545	-0.0785	1.8300e-01	9.0971	2.8247	3.7196	2.9902
Ap1s2	0.0237	0.6713	64.7288	4.3000e-07	0.0237	0.1963	11.7738	2.6900e-02	0.0229	96.4286	0.0342	0.0239	59.9705	0.1217	0.0596	-0.6852	1.8332	1.6600e-06	11.7475	5.6959	15.8993	1.8832
Flna	0.0200	0.2945	26.9295	5.9200e-02	0.0200	0.2358	98.9160	5.1800e-01	0.0187	91.4274	0.0635	0.0373	419.4681	0.1583	0.9967	2.1979	1.3175	9.5500e-16	29.3065	2.0320	474.2436	0.8004
Nsdhl	0.0160	0.1909	8.3663	9.1400e-07	0.0160	0.0858	5.6039	3.4600e-03	0.0148	43.8283	0.0774	0.0100	65.3293	0.1171	-0.5563	0.5759	0.5977	1.9000e-02	7.9758	3.2376	12.8150	2.2923
Bcap31	0.0212	0.2441	9.4724	3.3100e-03	0.0212	0.4219	51.2214	3.0400e-02	0.0195	38.7986	0.0800	0.0309	121.4164	0.0734	0.6639	1.6459	-0.1251	7.4500e-13	8.4186	2.7269	91.5392	0.9945
Atp6ap2	0.0182	0.1102	5.0512	3.3200e-03	0.0182	0.3528	173.9889	2.4800e-01	0.0156	45.8181	0.1415	0.0122	493.1191	0.0346	-0.3530	3.4279	-2.0313	1.8100e-09	10.4852	1.9565	185.6816	2.3740
Dusp9	0.0170	0.2746	5.1864	1.6900e-07	0.0170	0.1640	0.8994	2.6600e-06	0.0160	18.8842	0.0584	0.0186	5.4857	0.1133	0.2112	-1.7834	0.9555	3.7900e-01	3.4591	4.5248	1.9443	2.9857
Kif4	0.0358	0.6248	23.6690	1.3000e-08	0.0358	0.3089	15.0153	1.1100e-04	0.0339	37.8830	0.0542	0.0143	48.6041	0.0462	-1.2474	0.3595	-0.2313	5.5100e-01	6.6294	3.9106	8.8017	3.8753
Timm17b	0.0123	0.1481	5.3432	1.4600e-03	0.0123	0.0459	7.6861	1.7300e-01	0.0113	36.0877	0.0766	0.0079	167.5217	0.1721	-0.5229	2.2148	1.1673	3.7200e-04	7.7790	2.8376	38.6182	1.5269
Car5b	2.1661	9.5469	0.0462	9.9900e-01	2.1661	0.1737	2.3157	2.7500e-04	1.7655	0.0048	0.1849	0.0148	13.3327	0.0855	-6.8942	11.4284	-1.1138	5.6400e-02	0.1585	6.8557	3.4613	3.1778
Msn	0.0235	0.2621	45.1154	5.9700e-01	0.0235	1.0828	811.0328	7.8900e-01	0.0215	172.1233	0.0822	0.0338	749.0267	0.0312	0.6510	2.1216	-1.3955	6.2700e-12	54.7319	1.8577	588.6321	1.3489
Fundc2	0.0131	0.1552	23.5448	2.6700e-03	0.0131	0.0547	10.4737	5.5200e-01	0.0121	151.7218	0.0778	0.0088	191.6070	0.1612	-0.4548	0.3367	1.0505	2.9100e-06	25.0844	2.8444	64.3419	1.3140
Ubqln2	0.0197	0.6147	106.1148	1.0400e-05	0.0197	1.8613	317.3181	7.6400e-01	0.0191	172.6185	0.0310	0.0456	170.4821	0.0245	1.2596	-0.0180	-0.3387	9.8500e-14	21.3451	5.5168	103.8025	1.4170
Cstf2	0.0204	0.5667	24.4683	7.2900e-08	0.0204	0.3215	20.5881	3.0500e-02	0.0197	43.1779	0.0347	0.0138	64.0372	0.0431	-0.5066	0.5686	0.3111	3.2800e-02	6.4286	5.5791	11.5442	3.9918
Prps2	0.0114	0.2103	32.5255	4.2900e-06	0.0114	0.1161	12.8653	6.4400e-01	0.0108	154.6658	0.0513	0.0168	110.7715	0.1443	0.6352	-0.4816	1.4917	4.1200e-06	21.4746	3.4736	31.7278	1.5017
Gdi1	0.0132	0.1474	4.8845	1.9800e-04	0.0132	1.0778	163.2144	6.2600e-01	0.0121	33.1333	0.0819	0.0350	151.4377	0.0325	1.5349	2.1924	-1.3351	2.3000e-10	7.0325	2.7978	76.6181	1.6764
Igbp1	0.0196	0.1739	19.2165	8.2300e-03	0.0196	0.0746	8.8268	5.2600e-01	0.0176	110.4725	0.1013	0.0139	118.3004	0.1860	-0.3438	0.0988	0.8774	3.5300e-04	19.3360	2.3881	33.4353	1.3634
Utp14a	0.0429	0.5662	9.8754	5.6800e-05	0.0429	0.1403	7.7710	3.1500e-02	0.0398	17.4412	0.0704	0.0233	55.3728	0.1661	-0.7732	1.6667	1.2392	3.9700e-04	3.6305	3.7741	13.3964	1.6833
Vbp1	0.0237	0.2023	20.0484	3.9700e-02	0.0237	0.1298	14.9152	2.2800e-01	0.0212	99.0825	0.1048	0.0278	114.8708	0.2140	0.3907	0.2133	1.0307	6.0300e-03	24.4542	1.8465	39.5817	1.1279
Usp9x	0.0355	0.2907	77.1495	2.9300e-01	0.0355	0.4719	110.4354	2.0000e-01	0.0317	265.4246	0.1089	0.0334	234.0253	0.0707	0.0755	-0.1816	-0.6236	1.1500e-06	63.5331	1.8189	182.2252	1.2274
Gpkow	0.0605	0.4977	1.9462	4.3300e-05	0.0605	0.1299	9.6508	2.9900e-02	0.0539	3.9107	0.1084	0.0174	74.3104	0.1342	-1.6298	4.2481	0.3082	4.1100e-03	1.5210	3.4607	14.8608	2.0164
Syap1	0.0100	0.1252	5.3054	1.9700e-06	0.0100	0.6955	47.8157	4.4600e-01	0.0092	42.3825	0.0739	0.0315	68.7502	0.0453	1.7676	0.6979	-0.7065	8.8300e-10	8.8133	2.8376	39.8438	1.4907
Rab9	0.0549	0.5868	34.8178	1.5100e-03	0.0549	0.5768	52.9656	2.5400e-01	0.0502	59.3353	0.0856	0.0586	91.8271	0.1016	0.2236	0.6300	0.2484	8.5600e-03	10.7599	2.7804	22.3822	1.9037
Phf6	0.0265	0.4613	42.0824	5.2400e-06	0.0265	0.5082	48.6167	1.5600e-01	0.0251	91.2328	0.0543	0.0186	95.6557	0.0365	-0.4333	0.0683	-0.5733	2.3000e-03	12.4707	3.9801	22.1323	3.1294
Hcfc1	0.0378	0.3649	49.3384	3.4900e-05	0.0378	0.1895	15.2576	5.5700e-01	0.0343	135.2183	0.0939	0.0210	80.5175	0.1108	-0.7066	-0.7479	0.2386	3.6600e-05	23.6904	2.4378	34.2862	1.2304
Pqbp1	0.0369	0.8202	3.2533	4.2200e-06	0.0369	0.1506	6.2674	1.5900e-01	0.0353	3.9666	0.0431	0.0176	41.6239	0.1170	-1.0034	3.3914	1.4421	1.6800e-09	1.4876	5.6446	18.1910	1.3272
Bgn	0.0362	0.6168	65.7653	8.2500e-01	0.0362	0.0347	163.3181	8.1100e-01	0.0342	106.6309	0.0554	0.0098	4708.3724	0.2824	-1.8023	5.4645	2.3499	3.7600e-13	72.2315	1.3728	1812.2717	0.9620
Thoc2	0.0181	0.3125	41.8660	8.3900e-05	0.0181	0.3859	42.8334	2.5000e-01	0.0171	133.9800	0.0548	0.0306	111.0033	0.0792	0.8345	-0.2714	0.5301	2.9300e-06	25.9126	2.6121	50.7759	1.4262
Rap2c	0.0208	0.3107	7.9767	1.0700e-03	0.0208	0.2537	29.1458	9.5700e-01	0.0195	25.6737	0.0628	0.0423	114.9056	0.1666	1.1152	2.1621	1.4079	1.2500e-12	6.4744	2.8797	66.3944	1.0131
Ddx3x	0.0283	0.2305	113.7175	3.2400e-01	0.0283	1.1492	487.5026	8.7400e-01	0.0252	493.4241	0.1095	0.0747	424.1980	0.0650	1.5665	-0.2181	-0.7516	4.8100e-06	101.1349	1.9458	276.6451	1.4849
Rp2h	0.0143	0.1838	8.9019	3.2300e-06	0.0143	0.2357	4.9547	2.5300e-04	0.0132	48.4295	0.0721	0.0217	21.0238	0.0919	0.7093	-1.2039	0.3508	6.7200e-03	7.0950	3.7113	5.9374	2.3036
Cetn2	0.0105	0.1319	6.9683	1.9600e-05	0.0105	0.2076	14.7282	3.1400e-02	0.0097	52.8467	0.0739	0.0158	70.9297	0.0759	0.6950	0.4246	0.0399	1.4900e-03	8.4778	3.3075	16.6579	2.1954
Rragb	0.0329	0.6266	18.9257	1.1000e-08	0.0329	8.6860	0.0996	1.5400e-01	0.0313	30.2043	0.0499	1.8850	0.0115	0.2170	5.9128	-11.3637	2.1197	8.7100e-01	5.3849	4.1670	0.1503	5.5016
Pdzd11	0.0151	0.1833	4.1549	3.0900e-04	0.0151	0.0999	5.5704	3.2800e-01	0.0140	22.6632	0.0761	0.0218	55.7650	0.2181	0.6423	1.2990	1.5183	3.0700e-05	4.4670	3.4863	14.7934	1.3663
Pak3	0.0769	0.5780	1.7793	3.4100e-06	0.0769	0.6843	115.3554	6.2100e-01	0.0679	3.0784	0.1174	0.0950	168.5716	0.1388	0.4846	5.7750	0.2410	1.3900e-16	1.4360	3.4733	79.9181	1.2226
Eif2s3y	0.0138	0.1560	7.6859	2.3600e-03	0.0138	0.1900	30.3758	2.5900e-03	0.0127	49.2816	0.0814	0.0129	159.8419	0.0679	0.0232	1.6975	-0.2619	3.0200e-01	9.9335	2.6591	24.1554	3.2489
Smyd3	0.0199	0.2802	27.9981	8.4300e-06	0.0199	0.1575	0.4377	7.8200e-09	0.0186	99.9093	0.0665	0.0238	2.7787	0.1510	0.3531	-5.1681	1.1841	7.2100e-01	16.3520	2.9035	1.3984	3.0551
Eef1b2	0.0788	0.2022	776.5741	3.7500e-01	0.0788	1.0147	562.7308	2.9300e-01	0.0567	3839.7060	0.2804	0.0659	554.5742	0.0649	0.2161	-2.7915	-2.1107	1.5200e-04	2079.6503	0.7988	999.0751	0.8549
Cnih4	0.0161	0.1282	19.6801	1.5100e-01	0.0161	0.3473	44.2795	2.9600e-01	0.0143	153.4990	0.1116	0.0127	127.4946	0.0366	-0.1702	-0.2678	-1.6079	2.8500e-02	35.7313	1.6778	37.3861	2.9718
Sf3b1	0.0463	0.3291	46.1296	8.5300e-02	0.0463	0.9387	63.2250	7.6800e-01	0.0406	140.1718	0.1234	0.0635	67.3533	0.0676	0.6439	-1.0574	-0.8683	2.0100e-05	40.4723	1.5606	79.8151	0.8335
Ppp2r5a	0.0323	0.5649	10.2400	4.2000e-06	0.0323	0.1924	15.6749	5.9000e-02	0.0305	18.1272	0.0541	0.0150	81.4669	0.0780	-1.0255	2.1681	0.5283	5.8000e-04	4.3910	3.5625	19.6102	2.2247
Uchl5	0.0341	0.3469	9.7161	1.8500e-03	0.0341	0.2812	7.2173	8.8000e-03	0.0310	28.0053	0.0894	0.0177	25.6697	0.0630	-0.8089	-0.1256	-0.5056	9.3000e-01	7.1590	2.3683	6.1990	3.0545
Ufc1	0.0145	0.2214	23.3421	4.6300e-03	0.0145	0.2955	27.3630	2.0300e-01	0.0136	105.4269	0.0616	0.0223	92.6073	0.0754	0.7084	-0.1870	0.2920	1.6900e-03	23.1221	2.5951	37.1616	1.5213
Farp2	0.1647	0.8722	0.4399	1.5700e-08	0.1647	0.2049	2.3673	2.9200e-05	0.1386	0.5044	0.1589	0.0298	11.5540	0.1453	-2.2186	4.5177	-0.1288	5.3900e-02	0.6713	5.5604	3.2723	2.2803
Ncoa2	0.0313	0.4571	15.4328	5.4600e-07	0.0313	0.2311	9.7776	6.9600e-03	0.0293	33.7657	0.0642	0.0253	42.3164	0.1096	-0.2117	0.3257	0.7724	9.8900e-03	5.5166	4.0132	9.0828	2.3541
Smap1	0.0238	0.2822	11.4968	1.4300e-04	0.0238	0.1303	9.5527	5.9700e-01	0.0220	40.7440	0.0779	0.0222	73.3200	0.1702	0.0130	0.8476	1.1279	6.2600e-08	7.1208	3.2400	25.9055	1.3342
Ing5	0.0335	0.3987	5.2264	6.5300e-04	0.0335	0.7618	17.9445	5.5700e-05	0.0309	13.1085	0.0776	0.0592	23.5569	0.0777	0.9365	0.8456	0.0025	1.0200e-01	3.1700	3.5118	6.0957	2.6818
Ndufb3	0.0266	0.1282	19.7340	7.7300e-02	0.0266	0.3164	66.1089	3.2000e-01	0.0220	153.8739	0.1716	0.0250	208.9291	0.0791	0.1866	0.4413	-1.1163	1.1100e-02	34.4848	1.6126	66.7592	1.9804
Copa	0.0251	0.4271	56.8174	2.1700e-03	0.0251	0.2608	35.1319	7.6900e-01	0.0237	133.0357	0.0555	0.0328	134.7155	0.1259	0.4698	0.0181	1.1814	2.3100e-11	25.7739	2.9335	116.9995	0.8502
Pdcl3	0.0234	0.1461	4.7221	3.4200e-04	0.0234	0.1000	12.4690	4.3600e-01	0.0202	32.3128	0.1383	0.0273	124.6606	0.2734	0.4366	1.9478	0.9836	3.0700e-09	7.0873	2.1700	50.0587	0.9537
Mrps14	0.0157	0.0596	12.8275	3.8900e-03	0.0157	0.3862	26.1611	9.5900e-01	0.0124	215.2160	0.2088	0.0223	67.7421	0.0577	0.8394	-1.6677	-1.8565	3.3700e-03	40.0014	1.4784	32.6650	1.7455
Imp4	0.0245	0.3243	2.5132	3.1900e-07	0.0245	0.0983	3.1605	3.4700e-04	0.0228	7.7489	0.0702	0.0147	32.1522	0.1493	-0.6349	2.0528	1.0873	2.0400e-02	2.2166	3.8264	6.9209	2.1405
Rnpep	0.0173	0.2102	0.5603	1.7700e-04	0.0173	0.0916	2.0162	8.9000e-02	0.0160	2.6658	0.0759	0.0172	22.0172	0.1883	0.1123	3.0460	1.3110	1.7900e-06	1.1809	4.6820	6.9299	1.6004
Lrrfip1	0.0588	0.2728	5.4019	1.3200e-05	0.0588	1.5071	146.6595	7.2900e-01	0.0484	19.8046	0.1774	0.0597	97.3092	0.0396	0.3041	2.2967	-2.1620	2.8600e-12	5.2555	1.8240	73.6403	1.0541
Enah	0.0252	0.5691	144.5261	1.5400e-03	0.0252	0.1422	6.2130	7.5700e-02	0.0242	253.9591	0.0425	0.0172	43.6919	0.1208	-0.4925	-2.5392	1.5082	6.2700e-02	40.7874	3.5958	14.0386	1.5870
D1Ertd622e	0.1715	2.1492	4.5841	4.2300e-08	0.1715	0.6171	19.0909	1.4800e-05	0.1588	2.1329	0.0739	0.0503	30.9369	0.0815	-1.6594	3.8584	0.1409	9.8100e-03	1.0194	5.7583	7.2532	2.6704
Dusp12	0.0556	0.7468	15.2480	3.4000e-04	0.0556	0.4046	14.5342	1.1900e-02	0.0517	20.4179	0.0693	0.0275	35.9215	0.0680	-0.9102	0.8150	-0.0260	7.7200e-03	4.4777	3.4418	8.5442	2.8604
Hdlbp	0.0228	0.4690	115.7126	3.4700e-01	0.0228	0.6910	186.0288	9.8100e-01	0.0218	246.7323	0.0464	0.0410	269.2307	0.0593	0.9141	0.1259	0.3550	5.0000e-10	71.9103	1.9423	304.3235	0.8244
Stk16	0.0264	0.6063	13.6298	3.7500e-05	0.0264	0.1552	6.9698	2.2900e-01	0.0253	22.4799	0.0417	0.0220	44.9163	0.1420	-0.1999	0.9986	1.7662	1.7000e-07	4.9294	4.2570	17.5016	1.3457
Cacybp	0.0235	0.1755	25.6811	2.7000e-01	0.0235	0.4061	28.0603	5.6400e-01	0.0207	146.3083	0.1181	0.0338	69.0908	0.0832	0.7054	-1.0824	-0.5049	4.0800e-03	31.9742	1.7924	34.3162	1.3373
Als2	0.0865	0.2145	1.6945	4.3100e-02	0.0865	0.4000	5.0030	4.4700e-02	0.0617	7.8998	0.2874	0.0227	12.5070	0.0567	-1.4418	0.6628	-2.3409	1.6200e-01	3.6382	1.3246	4.2145	3.1309
Pecr	0.0083	0.1766	14.7857	6.7100e-06	0.0083	0.3138	5.4796	3.8400e-05	0.0079	83.7232	0.0449	0.0229	17.4630	0.0730	1.5302	-2.2613	0.7010	3.9000e-01	11.6833	4.3392	4.3552	3.0923
Csrp1	0.0123	0.2562	2.3580	6.1700e-04	0.0123	0.1858	7.9314	3.4600e-01	0.0117	9.2042	0.0457	0.0170	42.6810	0.0915	0.5368	2.2132	1.0000	9.5100e-06	2.3745	4.8813	12.3951	2.0865
Rab3gap2	0.0265	0.2509	10.3225	4.6400e-05	0.0265	0.5088	37.5894	1.3700e-01	0.0240	41.1382	0.0955	0.0178	73.8745	0.0351	-0.4248	0.8446	-1.4447	9.9400e-06	6.6203	3.1373	24.3655	2.5065
Lancl1	0.0128	0.1632	4.7325	5.5300e-05	0.0128	0.0994	2.7840	2.4600e-02	0.0118	28.9999	0.0725	0.0100	27.9950	0.1001	-0.2493	-0.0509	0.4652	3.1500e-03	5.2915	3.5351	7.8302	2.1757
Prdx6	0.0234	0.1925	17.4286	4.2800e-03	0.0234	0.4925	90.3820	2.2500e-01	0.0209	90.5482	0.1085	0.0296	183.5057	0.0600	0.5022	1.0191	-0.8533	1.1200e-10	20.9059	1.9701	144.1693	1.0200
Clasp1	0.0323	0.4563	11.0786	3.9600e-05	0.0323	0.2401	17.9818	9.4200e-01	0.0301	24.2806	0.0661	0.0274	74.8986	0.1143	-0.1352	1.6251	0.7912	3.4500e-08	5.0520	3.3854	28.3050	1.4012
Steap3	1.7628	15.9145	0.0395	1.0000e+00	1.7628	1.6685	0.0448	1.2800e-03	1.5870	0.0025	0.0997	0.5528	0.0268	0.3313	-1.5215	3.4335	1.7322	5.0000e-01	0.0252	6.8557	0.3043	4.5300
Mcm6	0.0274	0.3245	13.7454	9.6600e-05	0.0274	0.1986	1.4049	2.3600e-05	0.0253	42.3550	0.0780	0.0229	7.0741	0.1156	-0.1409	-2.5819	0.5677	6.3500e-01	9.6231	2.4205	2.3765	2.7767
Cops8	0.0469	0.3767	3.6204	2.6600e-06	0.0469	0.1264	34.2233	5.7400e-01	0.0417	9.6114	0.1108	0.0253	270.7740	0.2002	-0.7216	4.8162	0.8539	1.9400e-07	3.3360	2.4653	63.8412	1.4409
Lbr	0.0129	0.1192	29.7435	2.5600e-03	0.0129	0.3512	9.8934	1.6300e-01	0.0116	249.5797	0.0976	0.0254	28.1701	0.0725	1.1290	-3.1473	-0.4302	3.0900e-01	45.9097	2.1712	7.7919	2.4972
Arl8a	0.0508	0.3492	8.0650	3.5700e-03	0.0508	3.0959	321.8208	9.1900e-01	0.0443	23.0972	0.1269	0.1304	103.9521	0.0421	1.5573	2.1701	-1.5910	1.3100e-13	6.9259	1.9453	99.8689	0.9531
Parp1	0.0239	0.1478	27.2537	6.4700e-02	0.0239	0.0923	3.8748	1.7300e-02	0.0206	184.4362	0.1394	0.0119	41.9773	0.1290	-0.7908	-2.1354	-0.1120	1.9500e-01	35.5307	1.7778	12.2927	1.7972
Psen2	0.0157	0.2113	9.3960	2.0300e-03	0.0157	0.2721	35.2447	5.3100e-02	0.0146	44.4624	0.0691	0.0134	129.5429	0.0493	-0.1210	1.5428	-0.4855	3.5500e-03	8.4953	3.2055	28.3530	2.8679
Smg7	0.0148	0.3398	22.2400	5.4700e-08	0.0148	0.6648	95.8639	3.0200e-02	0.0142	65.4516	0.0417	0.0403	144.2016	0.0606	1.5098	1.1396	0.5415	1.5800e-06	9.2964	4.6638	38.1287	2.2831
Bag2	0.0638	0.3093	1.5548	7.1600e-06	0.0638	0.3172	15.3429	6.7400e-01	0.0529	5.0269	0.1710	0.0343	48.3634	0.1080	-0.6269	3.2662	-0.6635	9.8700e-07	1.8531	2.3984	16.1166	1.7364
Phlda3	0.0714	0.4484	11.4626	1.0300e-01	0.0714	0.8755	64.2510	3.4900e-01	0.0616	25.5636	0.1373	0.1031	73.3836	0.1178	0.7434	1.5214	-0.2221	7.0900e-15	6.7579	1.9730	77.8776	0.9296
Ppil3	0.0231	0.4042	53.9861	4.7600e-04	0.0231	0.2691	13.7205	1.3900e-01	0.0219	133.5711	0.0541	0.0273	50.9927	0.1015	0.3201	-1.3892	0.9071	5.5500e-06	17.3525	3.9541	16.4310	1.6772
Ugt1a6a	0.7932	0.6642	0.0437	2.5600e-03	0.7932	0.0817	0.9589	7.7900e-04	0.3615	0.0657	0.5442	0.0088	11.7381	0.1082	-5.3534	7.4800	-2.3299	9.5500e-02	0.3464	6.0583	3.0227	2.9242
Pde6d	0.0331	0.5415	6.6830	1.6700e-06	0.0331	0.2216	15.8017	2.2200e-01	0.0312	12.3406	0.0577	0.0206	71.3064	0.0929	-0.6012	2.5306	0.6879	6.2300e-06	2.7713	4.4369	15.9272	2.3284
Rab23	0.0670	1.3713	69.0141	1.2900e-04	0.0670	0.2659	17.5593	9.3000e-01	0.0638	50.3260	0.0466	0.0422	66.0373	0.1585	-0.5990	0.3920	1.7676	1.2600e-05	9.6819	3.5033	21.0320	1.4585
Nab1	0.0318	0.5195	8.2911	2.3100e-05	0.0318	0.2350	24.2269	2.8500e-01	0.0299	15.9584	0.0576	0.0212	103.1013	0.0902	-0.4971	2.6917	0.6476	6.3100e-08	3.6063	3.9870	33.3222	1.6486
Uap1	0.0229	0.5653	88.2375	7.8800e-04	0.0229	0.2877	50.1749	3.9700e-01	0.0220	156.0770	0.0389	0.0310	174.4268	0.1079	0.4984	0.1604	1.4732	3.0800e-04	22.7835	4.2628	45.2045	1.7534
Col5a2	0.0266	0.1110	4.2678	2.3200e-01	0.0266	0.0887	41.6514	2.8500e-01	0.0215	38.4362	0.1932	0.0159	469.5827	0.1792	-0.4328	3.6108	-0.1088	1.5700e-14	13.6971	1.2804	336.6842	0.9076
Lactb2	0.0186	0.1651	11.4915	4.8600e-05	0.0186	0.2821	4.2994	6.8100e-04	0.0167	69.6187	0.1014	0.0269	15.2431	0.0954	0.6840	-2.1913	-0.0889	9.4100e-01	11.1568	2.8163	3.7111	2.9266
Lypla1	0.0179	0.2601	25.1682	5.6700e-03	0.0179	0.1316	12.0566	1.2800e-01	0.0167	96.7697	0.0644	0.0133	91.6310	0.1015	-0.3268	-0.0787	0.6563	8.9700e-03	18.9499	2.6602	25.5070	1.9475
Tram1	0.0148	0.1205	4.6422	6.2800e-03	0.0148	0.7474	310.8617	3.1200e-02	0.0132	38.5368	0.1093	0.0349	415.9404	0.0467	1.4055	3.4321	-1.2277	1.6300e-11	8.3069	2.4598	138.6726	2.7696
Rqcd1	0.0279	0.4175	8.7092	1.2100e-03	0.0279	0.2085	22.3046	2.0000e-02	0.0261	20.8587	0.0626	0.0200	106.9568	0.0961	-0.3831	2.3583	0.6185	2.4700e-03	4.6716	3.5275	22.4371	2.1789
Cyp20a1	0.0454	1.4848	14.0059	2.7900e-06	0.0454	0.2930	6.6974	1.8500e-02	0.0441	9.4330	0.0297	0.0337	22.8573	0.1151	-0.3858	1.2769	1.9555	2.0500e-04	2.0741	6.8557	6.6244	2.0442
Pfdn2	0.0220	0.2057	21.1163	8.8000e-03	0.0220	0.3915	21.0442	7.1200e-02	0.0199	102.6752	0.0967	0.0374	53.7534	0.0955	0.9112	-0.9337	-0.0175	1.2000e-02	23.7873	1.9354	19.8309	1.7222
Lpgat1	0.0323	0.2447	2.7911	3.7900e-04	0.0323	0.2207	15.9183	4.2100e-01	0.0285	11.4053	0.1164	0.0346	72.1131	0.1566	0.2786	2.6606	0.4273	1.4100e-12	3.4472	2.4464	47.2586	0.9673
Mr1	1.7347	21.3345	0.1626	6.8800e-01	1.7347	45.9159	0.0358	1.0000e+00	1.6043	0.0076	0.0752	11.7452	0.0008	0.2558	2.8721	-3.2889	1.7663	6.5400e-01	0.1511	6.8557	0.0275	6.4807
Actr1b	0.0175	0.2203	8.7867	2.6000e-05	0.0175	0.1007	5.4140	1.5000e-01	0.0162	39.8824	0.0737	0.0173	53.7752	0.1719	0.0918	0.4312	1.2216	1.0300e-03	7.9604	3.0487	16.5006	1.3771
Pex19	0.0109	0.1293	8.6605	8.4400e-04	0.0109	0.1352	16.8492	6.4200e-01	0.0100	66.9694	0.0775	0.0167	124.6007	0.1234	0.7352	0.8957	0.6707	1.3500e-06	11.0059	3.0822	39.7001	1.4754
Eif4e2	0.0534	0.6397	84.7768	5.8300e-02	0.0534	0.4073	42.5932	2.8800e-01	0.0493	132.5357	0.0770	0.0547	104.5751	0.1342	0.1497	-0.3418	0.8009	2.0800e-06	40.6339	1.7541	98.8562	0.8325
Prim2	0.0220	0.7016	20.3453	5.1100e-05	0.0220	0.3208	0.8918	1.5400e-04	0.0213	28.9984	0.0303	0.0335	2.7795	0.1044	0.6534	-3.3831	1.7822	5.2200e-01	4.3649	6.6401	1.2795	4.0802
Map4k4	0.0148	0.2900	63.6282	5.0500e-01	0.0148	0.1645	20.0138	7.0000e-01	0.0141	219.3875	0.0486	0.0320	121.6743	0.1947	1.1844	-0.8505	2.0027	1.6300e-05	50.4680	2.7031	76.9548	0.9887
Sumo1	0.0367	0.3576	46.3298	5.6600e-01	0.0367	0.1865	18.4410	2.7800e-01	0.0333	129.5525	0.0931	0.0324	98.8706	0.1737	-0.0393	-0.3899	0.8998	3.7100e-01	52.6420	1.3916	52.8543	1.0466
Acsl3	0.0305	0.5589	237.9191	2.8500e-07	0.0305	0.4186	20.4830	3.1800e-02	0.0290	425.7281	0.0518	0.0227	48.9371	0.0543	-0.3496	-3.1209	0.0674	4.3200e-02	46.5774	4.0368	9.9607	3.2893
Rabif	0.0667	1.2249	39.1019	1.6100e-07	0.0667	0.2861	11.6654	3.3700e-01	0.0633	31.9234	0.0517	0.0469	40.7744	0.1639	-0.4321	0.3530	1.6660	4.7200e-07	6.3178	3.6619	13.0612	1.5108
Ivns1abp	0.0250	0.5121	123.9515	3.2900e-02	0.0250	0.2211	32.5258	4.1600e-01	0.0238	242.0372	0.0466	0.0187	147.1190	0.0844	-0.3533	-0.7182	0.8586	4.3000e-01	46.3858	2.8496	30.2634	2.3565
Fh1	0.0195	0.1550	89.4211	2.0800e-02	0.0195	0.2751	41.2780	2.0300e-02	0.0174	576.9186	0.1120	0.0135	150.0670	0.0491	-0.3618	-1.9428	-1.1894	3.1300e-01	68.2414	2.6087	28.8516	3.0509
Sdpr	0.0185	0.0530	3.1799	1.5500e-02	0.0185	0.1923	121.9297	1.0900e-01	0.0137	59.9460	0.2590	0.0279	633.9971	0.1450	1.0215	3.4027	-0.8367	1.6900e-09	12.5910	1.4125	241.3569	1.2248
Ccdc115	0.0280	0.5798	18.3557	8.9900e-08	0.0280	0.5334	17.6950	1.6300e-02	0.0267	31.6573	0.0461	0.0412	33.1744	0.0773	0.6251	0.0675	0.7456	2.0500e-02	5.3963	4.4661	7.8701	2.6221
Ndufs1	0.0227	0.2846	14.0535	7.9400e-05	0.0227	0.2114	12.6403	5.1300e-02	0.0210	49.3821	0.0739	0.0163	59.8019	0.0771	-0.3663	0.2762	0.0628	7.1000e-03	10.4845	2.5670	18.9460	1.7752
Vcpip1	0.0689	2.1251	132.2401	4.2500e-06	0.0689	0.5740	70.4442	2.0700e-03	0.0667	62.2288	0.0314	0.0519	122.7295	0.0904	-0.3625	0.9798	1.5259	7.8000e-05	8.3117	6.0224	27.6853	2.0937
Mrps9	0.0264	0.1480	16.2158	1.2400e-02	0.0264	0.1696	8.9799	1.4500e-01	0.0224	109.5342	0.1511	0.0273	52.9629	0.1612	0.2884	-1.0483	0.0927	2.2100e-02	19.8556	1.9829	15.4664	1.5550
Bpnt1	0.0136	0.2452	23.6309	4.5900e-04	0.0136	0.2747	8.1153	1.2900e-01	0.0129	96.3546	0.0525	0.0294	29.5398	0.1071	1.1915	-1.7057	1.0278	2.0000e-05	15.2463	3.3660	12.1440	1.5922
Soat1	0.0236	0.3166	7.1143	4.3400e-03	0.0236	0.2103	37.5174	2.5900e-01	0.0219	22.4688	0.0693	0.0185	178.4034	0.0880	-0.2463	2.9892	0.3441	3.5700e-07	5.2652	2.9993	45.1356	2.1990
Nsl1	0.0476	0.6607	12.7884	1.6300e-05	0.0476	2.0993	7.6962	3.0400e-07	0.0444	19.3551	0.0673	0.1103	3.6661	0.0525	1.3117	-2.4004	-0.3561	6.8800e-01	3.8028	3.8096	1.4393	5.0266
Fhl2	0.1005	0.7273	5.1893	7.5100e-05	0.1005	0.2870	50.8603	7.1400e-01	0.0883	7.1349	0.1214	0.0486	177.1883	0.1695	-0.8598	4.6343	0.4815	6.6000e-10	2.4437	2.6957	57.6220	1.3360
Tsn	0.0258	0.2994	30.1834	1.0100e-02	0.0258	0.3302	25.7393	5.0900e-01	0.0238	100.8057	0.0794	0.0340	77.9390	0.1029	0.5152	-0.3712	0.3738	4.2500e-07	19.5251	2.5656	44.4698	1.2926
Ncl	0.0536	0.2139	226.3807	3.4100e-01	0.0536	0.2567	52.7297	6.5900e-01	0.0429	1058.5882	0.2006	0.0364	205.3833	0.1419	-0.2359	-2.3658	-0.4996	1.5500e-02	564.6314	0.9352	302.5418	0.7021
Rnf2	0.0209	0.1704	77.7101	6.3600e-03	0.0209	0.3374	25.2726	9.6000e-01	0.0186	456.1307	0.1092	0.0474	74.9107	0.1406	1.3507	-2.6062	0.3650	1.1500e-03	54.9977	2.7326	28.6278	1.2808
D1Bwg0212e	8.1827	19.8476	0.0770	1.0000e+00	8.1827	0.2603	13.7952	3.7500e-02	5.7940	0.0039	0.2919	0.0262	52.9958	0.1007	-7.7886	13.7381	-1.5360	3.4300e-07	0.1259	6.8557	14.5284	1.9919
Cdc73	0.0229	0.4181	29.2040	1.3700e-05	0.0229	0.3773	19.6600	5.0900e-02	0.0217	69.8457	0.0520	0.0293	52.1099	0.0778	0.4333	-0.4226	0.5816	2.1200e-04	9.6294	4.4004	13.3583	2.2884
Nit1	0.0384	0.6407	3.4955	3.4800e-05	0.0384	0.2270	5.1297	1.8100e-03	0.0362	5.4561	0.0565	0.0300	22.5984	0.1321	-0.2718	2.0503	1.2251	1.0700e-02	1.7629	4.5726	5.5261	2.2582
Sh3bp4	0.0538	1.1348	41.7415	4.0100e-05	0.0538	0.1896	6.5625	7.0900e-02	0.0514	36.7823	0.0453	0.0429	34.6057	0.2263	-0.2608	-0.0880	2.3204	2.0600e-07	5.9300	4.6789	9.9897	1.4222
Cab39	0.0308	0.1620	16.3431	1.1800e-01	0.0308	0.2837	37.0792	3.2300e-01	0.0259	100.8979	0.1597	0.0408	130.7167	0.1440	0.6589	0.3735	-0.1495	2.1700e-08	15.3582	2.1372	61.6582	1.2188
Inpp1	0.1120	1.2082	2.9017	1.9300e-07	0.1120	0.4046	8.6284	3.5500e-04	0.1025	2.4017	0.0848	0.0510	21.3252	0.1260	-1.0072	3.1504	0.5710	1.0100e-02	1.1886	4.7517	5.3342	2.2710
Kifap3	0.0198	0.4397	27.6501	1.6100e-06	0.0198	0.1268	11.4561	8.8600e-01	0.0190	62.8869	0.0431	0.0126	90.3180	0.0992	-0.5928	0.5223	1.2007	1.4900e-06	11.4704	3.8271	30.3923	1.6567
Pla2g4a	0.0335	0.3932	2.0539	1.7100e-06	0.0335	0.1554	18.6740	3.9900e-01	0.0309	5.2235	0.0786	0.0188	120.1652	0.1211	-0.7153	4.5239	0.6240	1.0500e-08	1.8969	3.7606	35.5347	1.5966
Mki67ip	0.0409	0.3109	6.2356	5.5100e-06	0.0409	0.1957	10.3304	4.7100e-02	0.0362	20.0565	0.1163	0.0337	52.7976	0.1722	-0.1017	1.3964	0.5664	7.4100e-05	4.1796	2.7906	15.0706	1.4888
Tagln2	0.0304	0.2358	38.6967	2.6400e-01	0.0304	0.2306	40.8157	5.8200e-01	0.0269	164.0787	0.1143	0.0296	176.9742	0.1283	0.1345	0.1092	0.1667	3.0900e-05	40.0974	1.8429	103.6099	1.0087
Wdr12	0.0198	0.2747	85.1695	1.2200e-04	0.0198	0.1213	8.1603	3.8900e-03	0.0184	310.0543	0.0671	0.0161	67.2630	0.1327	-0.1961	-2.2046	0.9829	3.5600e-04	39.9407	3.2909	18.9030	1.7468
Vamp4	0.0323	0.6741	6.1444	9.1200e-05	0.0323	0.2643	34.6028	4.0300e-04	0.0308	9.1153	0.0457	0.0198	130.9328	0.0751	-0.6352	3.8444	0.7156	5.6600e-04	2.5017	4.7204	22.1797	2.9166
Ndufs2	0.0282	0.1200	5.4029	5.4200e-02	0.0282	0.0946	12.5681	4.3300e-01	0.0229	45.0266	0.1905	0.0162	132.8711	0.1709	-0.5001	1.5612	-0.1569	9.8700e-05	11.0507	1.6444	50.3951	1.1124
Mcm3	0.0327	0.1658	36.6141	1.3900e-02	0.0327	0.2674	7.6838	4.5500e-02	0.0273	220.8380	0.1647	0.0154	28.7334	0.0575	-0.8292	-2.9422	-1.5188	5.7200e-02	38.2971	1.7754	6.0396	3.5582
Ptma	0.0910	0.3287	460.9055	7.3400e-01	0.0910	0.1666	48.0210	4.6300e-01	0.0713	1402.3722	0.2168	0.0418	288.1673	0.2506	-0.7708	-2.2829	0.2090	3.0700e-02	683.2483	0.9618	409.6679	0.6140
Tmem131	0.0264	0.4561	21.4161	1.8800e-04	0.0264	0.2076	25.9408	3.9700e-01	0.0250	46.9577	0.0547	0.0113	124.9470	0.0546	-1.1386	1.4119	-0.0032	5.6300e-05	9.0454	3.2639	31.6636	2.5167
Ilkap	0.0528	0.4915	2.3666	1.3900e-06	0.0528	0.4180	32.2453	9.2100e-01	0.0477	4.8148	0.0970	0.0355	77.1498	0.0849	-0.4254	4.0021	-0.1915	4.4200e-07	1.8168	3.3739	22.4825	1.9653
Wdr26	0.0385	0.4127	38.1126	4.4600e-03	0.0385	0.1374	46.3125	8.2800e-01	0.0352	92.3413	0.0854	0.0318	336.9569	0.2313	-0.1482	1.8675	1.4382	4.4300e-09	22.2494	2.2049	145.3087	1.0022
Sept2	0.0218	0.1530	21.0750	2.4300e-01	0.0218	0.8278	119.0155	4.9900e-01	0.0191	137.7695	0.1250	0.0945	143.7817	0.1141	2.3053	0.0616	-0.1306	1.0300e-10	36.7839	1.6496	180.7178	0.8106
Prrx1	0.0515	0.6729	13.2728	6.5700e-03	0.0515	0.2080	105.0965	8.4100e-01	0.0478	19.7252	0.0710	0.0196	505.1574	0.0942	-1.2870	4.6786	0.4064	5.2300e-09	5.2214	2.8079	157.6513	1.5178
Nek7	0.0353	0.2088	4.2661	1.9400e-02	0.0353	0.2184	156.2553	4.4300e-01	0.0302	20.4308	0.1446	0.0192	715.5442	0.0878	-0.6542	5.1302	-0.7188	2.3100e-07	5.7598	1.9265	160.1607	2.2166
Arfgef1	0.0683	0.6627	10.3371	5.4700e-06	0.0683	0.8986	136.7312	4.4600e-01	0.0619	15.5985	0.0934	0.0314	152.1529	0.0350	-0.9780	3.2860	-1.4174	1.1900e-10	3.8620	2.9216	58.3581	2.2223
Degs1	0.0298	0.7145	87.3420	5.3800e-03	0.0298	0.5228	171.8087	7.6200e-01	0.0286	122.2485	0.0401	0.0352	328.6288	0.0674	0.2996	1.4266	0.7502	4.8000e-12	25.0635	3.3841	202.4904	1.3577
Ints7	0.0254	0.7676	144.2483	6.5600e-06	0.0254	8.5804	0.0227	8.8000e-01	0.0246	187.9208	0.0321	2.7002	0.0026	0.3147	6.7776	-16.1181	3.2950	8.1200e-01	19.8545	5.9144	0.0285	6.4807
Sdhc	0.0088	0.0667	49.1692	7.7100e-02	0.0088	0.1834	44.7417	9.8200e-01	0.0078	737.6316	0.1167	0.0244	243.9069	0.1329	1.6473	-1.5966	0.1869	3.3000e-04	133.5724	1.9934	112.5100	1.2385
Ndufa10	0.0261	0.1733	8.8938	2.0400e-03	0.0261	0.4580	49.9992	4.0400e-01	0.0227	51.3212	0.1307	0.0175	109.1629	0.0381	-0.3749	1.0889	-1.7771	4.9900e-04	12.6527	1.8569	36.6415	2.5378
Cops5	0.0246	0.2847	3.6704	6.3700e-04	0.0246	0.2030	16.1915	4.9100e-01	0.0226	12.8901	0.0794	0.0269	79.7623	0.1325	0.2498	2.6294	0.7380	4.7500e-10	3.1922	3.2994	32.1370	1.3256
Lyplal1	0.0192	0.4360	47.9389	7.6300e-07	0.0192	0.1790	1.2972	1.2400e-04	0.0183	109.9395	0.0421	0.0245	7.2450	0.1366	0.4148	-3.9236	1.6990	6.4900e-02	13.7406	4.6894	2.5830	2.4306
Cops7b	0.0143	0.1501	5.6113	1.5500e-07	0.0143	0.0945	6.4296	4.1400e-02	0.0130	37.3920	0.0868	0.0189	68.0314	0.1999	0.5376	0.8635	1.2047	1.7100e-03	7.0245	2.9033	14.6536	1.5957
Atg4b	0.1647	0.2995	0.1840	8.5100e-07	0.1647	0.2458	9.7105	6.1200e-01	0.1063	0.6145	0.3549	0.0263	39.5038	0.1072	-2.0122	6.0064	-1.7273	1.1500e-08	0.7603	3.1027	16.1917	1.5007
Camsap1l1	0.0645	1.4436	24.6978	1.2100e-05	0.0645	0.2568	26.0574	1.8500e-01	0.0617	17.1082	0.0427	0.0407	101.4763	0.1583	-0.6020	2.5684	1.8891	2.9400e-10	3.4675	4.9671	27.7857	1.5618
Eif5b	0.0222	0.1886	13.6426	8.9100e-03	0.0222	0.2080	19.2591	6.8700e-01	0.0199	72.3504	0.1055	0.0221	92.6017	0.1061	0.1492	0.3560	0.0078	2.7000e-08	16.4254	2.0280	60.7245	1.1494
Kdelc1	1.3246	4.3134	0.2584	4.6900e-07	1.3246	0.1769	17.5393	8.7500e-02	1.0134	0.0599	0.2349	0.0150	99.1383	0.0846	-6.0805	10.6927	-1.4728	1.1100e-05	0.5979	3.1966	24.1566	2.1337
Kif21b	0.0098	0.2378	187.4484	1.4000e-09	0.0098	0.5328	1.4065	1.9900e-05	0.0095	788.2114	0.0398	0.0535	2.6401	0.1004	2.5007	-8.2219	1.3371	3.6600e-01	49.2379	6.6948	1.2468	3.8377
Ube2t	0.0593	1.1346	34.6954	4.6300e-08	0.0593	53.0221	0.4337	9.9700e-01	0.0564	30.5794	0.0497	5.0842	0.0082	0.0959	6.4942	-11.8681	0.9479	6.7200e-01	6.2434	3.7299	0.2073	2.8184
Ahctf1	0.0444	0.7679	69.3761	4.7000e-03	0.0444	0.2657	19.4070	3.5200e-01	0.0419	90.3457	0.0546	0.0269	73.0517	0.1012	-0.6417	-0.3065	0.8896	1.5400e-03	15.1772	3.4234	22.1173	1.7542
Nenf	0.6148	3.4816	0.1491	2.2000e-01	0.6148	0.0910	15.8876	3.7800e-01	0.5225	0.0428	0.1501	0.0133	174.6071	0.1458	-5.2993	11.9937	-0.0414	2.2200e-07	0.4768	2.9432	37.5384	1.7018
Gtf3c3	0.0295	0.2318	15.6830	2.8200e-04	0.0295	0.1523	10.4706	2.8800e-02	0.0261	67.6461	0.1127	0.0237	68.7607	0.1554	-0.1435	0.0236	0.4629	1.7700e-02	13.6681	2.1465	16.1179	1.7683
Dbi	0.0186	0.2142	45.8544	2.7100e-01	0.0186	0.4242	233.0114	3.2200e-01	0.0171	214.0875	0.0798	0.0237	549.2620	0.0558	0.4688	1.3593	-0.5171	2.7400e-07	55.5434	1.9003	267.9870	2.0150
Cdk2	0.0129	0.0987	7.0672	6.3100e-02	0.0129	0.6285	14.2515	4.3700e-03	0.0114	71.5837	0.1155	0.0472	22.6748	0.0751	2.0502	-1.6585	-0.6203	3.6100e-01	13.7599	2.1980	6.7019	2.3547
Wdr18	0.0190	0.4284	38.3562	4.3600e-05	0.0190	0.1943	9.2334	4.8500e-01	0.0182	89.5429	0.0425	0.0186	47.5283	0.0955	0.0267	-0.9138	1.1674	2.6400e-03	15.6338	3.5924	12.8177	2.0702
Zwint	0.0296	0.3320	47.0739	8.7100e-05	0.0296	0.3436	28.5412	1.9500e-01	0.0272	141.7946	0.0820	0.0275	83.0684	0.0800	0.0149	-0.7714	-0.0347	6.2900e-05	25.4827	2.4607	31.3412	1.5562
Jmjd1c	0.0712	1.2346	207.9760	2.1100e-04	0.0712	1.0953	68.2770	6.2100e-01	0.0673	168.4568	0.0545	0.0674	62.3364	0.0615	0.0015	-1.4342	0.1742	2.1700e-03	27.8844	3.1052	17.8295	2.4262
Ccar1	0.0337	0.5425	20.0676	3.4000e-03	0.0337	0.4125	29.8900	4.5800e-01	0.0318	36.9909	0.0585	0.0405	72.4564	0.0981	0.3499	0.9699	0.7451	9.1900e-11	7.4263	3.1629	41.4962	1.2366
Ccdc53	0.0156	0.3901	47.2659	8.1000e-06	0.0156	0.0755	5.7796	3.0500e-02	0.0150	121.1732	0.0384	0.0145	76.5395	0.1922	-0.0442	-0.6628	2.3247	6.7600e-04	18.6654	4.2407	19.2676	1.4695
Ankrd52	4.0399	16.9936	0.0256	9.1400e-01	4.0399	0.2948	6.0261	1.3800e-02	3.2639	0.0015	0.1921	0.0306	20.4409	0.1038	-6.7372	13.7267	-0.8881	1.0800e-06	0.0380	6.8557	6.5531	2.1401
Aim1	1.7069	18.2763	0.3702	6.5800e-02	1.7069	0.4967	11.8088	3.1100e-06	1.5611	0.0203	0.0854	0.0155	23.7743	0.0311	-6.6575	10.1970	-1.4560	3.6700e-01	0.1855	5.6989	3.9064	6.3822
Ranbp2	0.0510	0.3268	13.6673	1.8100e-03	0.0510	0.2271	24.6423	2.8000e-01	0.0441	41.8254	0.1350	0.0325	108.5013	0.1433	-0.4387	1.3753	0.0861	5.2200e-04	10.1950	1.9084	33.2421	1.4842
D10Jhu81e	0.0181	0.1738	5.0708	7.7200e-08	0.0181	0.3337	7.6801	1.9500e-02	0.0164	29.1797	0.0941	0.0246	23.0174	0.0738	0.5898	-0.3422	-0.3513	3.7200e-03	5.2879	3.0496	6.6248	2.4964
Aifm2	0.1242	0.3661	0.1177	5.3300e-05	0.1242	0.2530	3.0824	2.8200e-05	0.0927	0.3214	0.2533	0.0291	12.1825	0.1151	-1.6706	5.2444	-1.1377	4.8800e-03	0.5971	4.5014	4.0122	2.2297
Slc25a3	0.0566	0.2984	49.0832	1.7100e-01	0.0566	0.2638	61.1227	8.2400e-01	0.0476	164.4980	0.1594	0.0521	231.6869	0.1977	0.1331	0.4941	0.3107	5.0200e-08	58.7351	1.2808	219.5819	0.8325
Reps1	3.4921	10.4229	0.1690	6.8200e-02	3.4921	0.3696	22.2534	6.2600e-03	2.6157	0.0162	0.2510	0.0187	60.2020	0.0507	-7.1259	11.8580	-2.3084	3.7800e-04	0.2276	5.0707	12.6015	3.1734
Fzr1	0.0145	0.2011	11.1727	1.1700e-08	0.0145	0.1415	4.8629	1.4700e-02	0.0135	55.5647	0.0672	0.0231	34.3745	0.1635	0.7761	-0.6928	1.2833	6.2800e-04	7.9824	3.7762	9.0905	1.7115
Palm	0.0489	0.2015	0.3984	6.0800e-05	0.0489	0.0857	6.2833	3.1100e-01	0.0393	1.9772	0.1952	0.0186	73.3438	0.2167	-1.0832	5.2132	0.1508	1.1300e-09	1.2257	3.0343	22.6217	1.2807
Stx7	0.0213	0.1580	5.9931	9.3600e-03	0.0213	0.2175	200.0468	6.4600e-01	0.0188	37.9316	0.1190	0.0211	919.5591	0.0969	0.1647	4.5995	-0.2967	1.0300e-09	10.1973	1.9168	236.3798	2.1580
Txnrd1	0.0424	0.4824	100.1502	5.6000e-02	0.0424	0.2820	40.8870	7.2800e-01	0.0389	207.6132	0.0807	0.0807	145.0064	0.2863	1.0515	-0.5178	1.8261	3.2500e-10	49.2388	2.0214	154.7056	0.6548
Pcnt	0.0509	0.2865	6.3330	1.9600e-02	0.0509	0.2881	3.4420	3.4700e-06	0.0432	22.1015	0.1509	0.0231	11.9454	0.0801	-0.9053	-0.8877	-0.9134	1.9600e-01	6.7775	1.7560	3.5567	3.0689
Hmga2	0.0323	0.2871	15.1139	5.8500e-02	0.0323	0.5565	417.5222	8.6100e-01	0.0290	52.6428	0.1010	0.0621	750.3252	0.1116	1.0990	3.8332	0.1443	6.7400e-12	17.2434	1.7001	362.9443	1.3182
Snrpd3	0.0178	0.3488	135.8069	1.1900e-01	0.0178	0.7526	62.7863	9.5500e-01	0.0170	389.3932	0.0487	0.0479	83.4227	0.0636	1.4962	-2.2227	0.3866	5.7900e-03	98.6199	2.3578	63.5380	1.2337
Helb	0.0475	0.5018	20.9012	1.0200e-03	0.0475	0.2544	11.8785	1.0300e-03	0.0434	41.6488	0.0864	0.0227	46.6877	0.0892	-0.9342	0.1648	0.0458	4.2500e-01	8.8545	2.6622	8.9441	2.6498
Aes	0.0094	0.0986	4.6479	4.2700e-05	0.0094	0.2400	25.6848	9.8500e-01	0.0086	47.1160	0.0870	0.0315	107.0222	0.1313	1.8764	1.1836	0.5937	2.8900e-14	11.1389	2.2960	111.0087	0.8351
Ppp1r12a	0.0448	0.9091	34.3725	7.2800e-04	0.0448	0.4110	56.9605	5.9600e-01	0.0427	37.8099	0.0470	0.0460	138.6003	0.1119	0.1065	1.8741	1.2519	7.0700e-08	7.2572	3.8027	43.7610	1.5648
Ddt	0.0172	0.1715	36.7161	6.4300e-03	0.0172	0.1224	13.5186	1.3500e-01	0.0156	214.0526	0.0911	0.0114	110.4901	0.0935	-0.4506	-0.9540	0.0368	7.1100e-01	45.5051	1.9507	24.7803	2.0777
Rab5b	0.0161	0.2367	3.9800	6.0500e-03	0.0161	0.1542	10.9931	8.7800e-01	0.0151	16.8141	0.0637	0.0237	71.2856	0.1537	0.6516	2.0839	1.2699	1.7800e-11	3.9011	3.4672	32.2244	1.1481
Ank3	0.0439	0.4472	7.1468	1.0900e-04	0.0439	0.1498	12.4436	1.1100e-01	0.0400	15.9803	0.0893	0.0215	83.0533	0.1435	-0.8937	2.3777	0.6840	5.8200e-07	3.4075	3.4025	23.2864	1.5401
Col6a2	0.7439	0.7773	0.0135	7.1700e-03	0.7439	0.0329	4.0729	6.4900e-02	0.3801	0.0174	0.4890	0.0041	123.6689	0.1235	-6.5457	12.7976	-1.9848	7.2200e-06	0.4433	4.6212	27.0480	1.8945
Fyn	0.1066	0.6665	1.5010	5.9300e-06	0.1066	0.1960	14.4337	4.0800e-02	0.0919	2.2520	0.1379	0.0167	73.6474	0.0854	-2.4566	5.0314	-0.6907	1.2700e-06	1.1714	3.5513	19.7900	2.0309
Epb4.1l2	0.0200	0.5364	87.9120	7.1800e-03	0.0200	0.1895	31.8221	4.4500e-01	0.0193	163.8991	0.0359	0.0216	167.9193	0.1140	0.1640	0.0350	1.6650	1.8600e-06	32.5753	3.8314	86.4478	1.2376
Nab2	0.4245	1.1969	0.7316	1.1000e-06	0.4245	0.8487	28.2416	7.0800e-04	0.3134	0.6112	0.2618	0.0585	33.2770	0.0690	-2.4206	5.7668	-1.9245	1.1100e-05	0.9019	3.2257	10.1669	2.4104
Bclaf1	0.0294	0.4163	92.3072	2.3600e-02	0.0294	0.4139	45.4201	2.0400e-01	0.0275	221.7526	0.0660	0.0419	109.7307	0.1011	0.6070	-1.0150	0.6151	1.1200e-05	45.7060	2.3509	73.1014	0.9887
Ormdl2	0.0195	0.3105	22.6216	4.3900e-05	0.0195	0.2191	4.0455	4.2200e-03	0.0184	72.8578	0.0592	0.0190	18.4671	0.0868	0.0478	-1.9801	0.5510	2.6300e-01	12.7734	3.0525	4.6013	2.8528
Grip1	3.1955	30.2805	0.1675	4.6700e-01	3.1955	0.6498	1.4536	3.4800e-03	2.8905	0.0055	0.0955	0.0602	2.2369	0.0926	-5.5864	8.6600	-0.0442	3.5700e-01	0.0847	6.8557	1.1152	4.4924
Sf3b5	0.0314	0.2916	52.6049	2.1600e-01	0.0314	0.1153	22.6951	7.4400e-01	0.0284	180.3772	0.0973	0.0217	196.8134	0.1879	-0.3892	0.1258	0.9494	1.2900e-03	46.5654	1.8340	87.1791	1.1072
Ppa1	0.0350	0.2086	18.8353	5.9300e-02	0.0350	0.1607	21.8461	6.5700e-01	0.0300	90.3113	0.1437	0.0167	135.9849	0.1039	-0.8442	0.5905	-0.4677	3.2600e-02	19.6729	1.7993	41.8669	1.6226
Adarb1	5.5711	43.7941	0.1222	1.0000e+00	5.5711	13.3191	0.0850	1.5300e-01	4.9424	0.0028	0.1129	1.8467	0.0064	0.1386	-1.4203	1.1929	0.2970	6.5400e-01	0.0623	6.8557	0.0931	6.4807
Gamt	0.5824	5.1846	0.0875	3.0100e-01	0.5824	0.2871	12.6042	2.9300e-03	0.5236	0.0169	0.1010	0.0109	43.9002	0.0380	-5.5848	11.3453	-1.4102	4.1300e-04	0.1672	4.8995	9.8079	3.7591
Tbc1d15	0.0334	0.2355	38.3144	3.0600e-02	0.0334	0.3605	31.5759	1.6900e-02	0.0293	162.6840	0.1243	0.0236	87.5879	0.0654	-0.3119	-0.8933	-0.9261	1.2900e-01	32.9642	1.8629	23.8415	2.3479
Echdc1	0.0317	0.7166	2.1366	2.0400e-05	0.0317	0.1480	2.4456	6.7500e-05	0.0304	2.9816	0.0424	0.0209	16.5294	0.1413	-0.5380	2.4709	1.7380	4.8800e-03	1.1361	6.8557	4.1296	2.3420
Arl1	0.0155	0.3109	11.6135	4.3300e-04	0.0155	0.2404	11.5957	2.1600e-01	0.0147	37.3517	0.0474	0.0272	48.2370	0.1133	0.8860	0.3690	1.2572	2.5700e-04	6.4377	4.2591	13.3579	1.9306
Hdac2	0.0317	0.2890	13.0112	7.3900e-06	0.0317	0.2963	39.2779	9.5700e-01	0.0285	45.0145	0.0987	0.0233	132.5566	0.0785	-0.2954	1.5581	-0.3312	6.7600e-09	8.3906	2.6723	53.0697	1.5784
Bsg	0.0293	0.2257	21.8858	7.4400e-01	0.0293	0.1624	45.3553	4.0000e-01	0.0260	96.9483	0.1150	0.0374	279.3630	0.2305	0.5279	1.5269	1.0035	5.0300e-14	35.1802	1.4864	320.2019	0.6519
Cdc40	0.0313	0.3326	43.5140	5.4700e-04	0.0313	0.2650	8.0811	1.4700e-02	0.0286	130.8480	0.0861	0.0368	30.4952	0.1390	0.3634	-2.1012	0.6911	4.4300e-01	21.3990	2.7493	7.9590	1.9488
Smarcc2	0.0179	0.2769	7.3773	7.5400e-04	0.0179	0.1591	11.1806	6.5100e-02	0.0168	26.6436	0.0606	0.0168	70.2675	0.1055	0.0001	1.3991	0.7993	9.1800e-08	5.5684	3.3640	24.2092	1.6060
Snx3	0.0345	0.3660	37.5603	3.2600e-01	0.0345	0.2366	28.6236	2.4500e-02	0.0315	102.6275	0.0861	0.0380	120.9680	0.1608	0.2718	0.2372	0.9010	2.2000e-08	27.7637	1.9223	98.5912	0.8491
Ncln	0.0043	0.0949	0.8364	4.3900e-05	0.0043	0.1601	7.6167	4.5800e-01	0.0041	8.8153	0.0436	0.0170	47.5713	0.1062	2.0390	2.4320	1.2842	1.5500e-09	2.3699	4.9008	20.8877	1.3689
Ppil4	0.0415	0.4004	56.6151	2.4900e-03	0.0415	0.2833	13.0960	8.4600e-03	0.0376	141.4063	0.0940	0.0345	46.2277	0.1219	-0.1239	-1.6130	0.3751	3.1500e-01	25.4914	2.3455	10.8785	2.0668
Vps26a	0.0279	0.4898	148.4317	1.9900e-01	0.0279	0.1954	25.1387	3.6200e-01	0.0264	303.0151	0.0538	0.0213	128.6588	0.1091	-0.3064	-1.2358	1.0196	2.1500e-02	57.8175	3.0679	50.9041	1.4105
Gstt3	0.0331	0.3566	3.6107	1.6200e-06	0.0331	0.1482	9.9563	1.0300e-03	0.0303	10.1246	0.0849	0.0096	67.1606	0.0646	-1.6599	2.7298	-0.3934	2.9900e-02	2.7097	3.3400	13.9233	2.6397
Actr6	0.0546	1.3007	3.5117	3.1100e-08	0.0546	0.2051	3.5330	2.6200e-04	0.0524	2.6999	0.0403	0.0353	17.2226	0.1720	-0.5697	2.6733	2.0949	4.8800e-03	1.1100	6.8557	4.2281	2.1051
Lims1	0.0277	0.3296	37.9104	3.2600e-02	0.0277	0.5071	107.4672	9.3800e-01	0.0256	115.0237	0.0776	0.0439	211.9097	0.0866	0.7787	0.8815	0.1570	3.4800e-06	25.9730	2.2443	98.9484	1.2871
Marcks	0.0428	0.3008	32.4453	5.0400e-02	0.0428	0.2672	173.9108	6.1300e-01	0.0375	107.8697	0.1246	0.0611	650.7860	0.2287	0.7051	2.5929	0.8757	3.4500e-15	35.9273	1.4267	493.6896	0.8983
Mettl1	0.0354	0.8054	4.3124	2.7900e-05	0.0354	0.4905	4.8910	7.2100e-04	0.0339	5.3543	0.0420	0.0469	9.9721	0.0956	0.4694	0.8972	1.1850	3.6000e-02	1.6546	5.7584	2.8729	3.0251
Polr3b	0.0269	0.2802	4.6041	2.1300e-05	0.0269	0.2395	27.9336	5.8800e-05	0.0246	16.4324	0.0876	0.0092	116.6449	0.0383	-1.4196	2.8275	-1.1931	2.8100e-01	3.5628	3.2199	14.7154	5.1062
Tmem19	0.0201	0.4195	34.4530	1.7800e-04	0.0201	0.1457	10.1256	3.7500e-01	0.0192	82.1252	0.0457	0.0210	69.5131	0.1442	0.1307	-0.2405	1.6568	1.2000e-06	12.7565	4.1999	22.5691	1.4686
Lrp1	0.0311	0.0771	1.3393	6.7200e-03	0.0311	0.8780	125.4474	7.8800e-01	0.0222	17.3696	0.2874	0.0240	142.8734	0.0273	0.1123	3.0401	-3.3970	8.8900e-18	4.9850	1.3663	184.0883	0.8994
Pdss2	3.6666	20.0686	0.0883	1.9000e-01	3.6666	0.5455	0.4347	8.5400e-05	3.1002	0.0044	0.1545	0.1040	0.7970	0.1907	-4.8975	7.5017	0.3037	5.8000e-02	0.0557	6.8557	0.9382	3.5555
Gns	0.0173	0.2015	5.7842	1.3500e-03	0.0173	0.0682	16.4749	9.8400e-01	0.0160	28.7027	0.0792	0.0189	241.6351	0.2773	0.2449	3.0736	1.8084	7.0700e-13	7.8870	2.4057	106.9610	0.9277
Atp5b	0.0559	0.3307	94.5375	7.1200e-01	0.0559	0.2698	50.4707	3.6500e-01	0.0478	285.8367	0.1446	0.0376	187.0806	0.1392	-0.3480	-0.6115	-0.0541	1.6900e-03	114.2707	1.2831	193.1020	0.7368
Ndufs7	0.0309	0.3310	40.5353	1.7000e-03	0.0309	0.3050	23.1870	7.0400e-01	0.0283	122.4817	0.0854	0.0237	76.0200	0.0779	-0.2509	-0.6881	-0.1331	3.0200e-04	23.6408	2.3715	33.5660	1.3910
Polrmt	0.3776	0.3757	0.1066	3.2700e-03	0.3776	0.4872	33.2100	1.3500e-03	0.1883	0.2837	0.5013	0.0178	68.1684	0.0365	-3.4032	7.9084	-3.7782	2.1600e-03	0.4577	4.9459	14.2324	3.6235
Mon2	0.0380	0.4802	62.1421	5.1800e-03	0.0380	0.2159	19.6655	2.7500e-01	0.0353	129.4046	0.0734	0.0152	91.0920	0.0704	-1.2131	-0.5065	-0.0597	2.1600e-03	19.9625	3.1217	25.3995	2.1047
Wibg	0.0849	0.8557	6.0445	2.1100e-06	0.0849	38.0408	0.5464	3.0900e-02	0.0773	7.0634	0.0903	3.6879	0.0144	0.0969	5.5769	-8.9417	0.1027	7.2900e-01	2.4682	3.0146	0.4208	2.9629
Ddx50	0.0356	0.4954	54.8873	2.8900e-01	0.0356	1.0253	91.2079	4.8300e-01	0.0332	110.8045	0.0671	0.0572	88.9568	0.0558	0.7829	-0.3168	-0.2666	2.8600e-06	24.5617	2.3809	59.1140	1.0886
Zbtb7a	0.1952	1.9348	26.9231	9.5900e-08	0.1952	0.7548	31.0001	8.3000e-01	0.1773	13.9154	0.0916	0.0792	41.0730	0.1049	-1.1627	1.5615	0.1954	4.0400e-09	3.5984	2.9300	20.5757	1.3916
Rap1b	0.0419	0.5242	111.1521	7.6000e-03	0.0419	0.3834	86.0792	9.6300e-01	0.0388	212.0541	0.0740	0.0549	224.5219	0.1432	0.5022	0.0824	0.9535	1.9300e-09	40.8049	2.4549	155.6925	0.9944
Sar1a	0.0279	0.1606	11.9244	1.0200e-01	0.0279	1.9812	633.1913	7.7700e-01	0.0238	74.2433	0.1480	0.0537	319.5959	0.0271	1.1749	2.1059	-2.4499	8.9700e-13	22.0660	1.5245	269.4861	1.2756
Mcm3ap	0.0293	0.6352	34.2488	1.2500e-05	0.0293	0.1720	3.5302	1.4500e-04	0.0280	53.9152	0.0440	0.0156	20.5286	0.0906	-0.8441	-1.3931	1.0411	4.1100e-01	9.7243	3.7250	5.3420	2.5804
Hddc2	0.0188	0.3287	14.3398	2.8700e-04	0.0188	0.1350	3.6020	1.5400e-02	0.0178	43.6310	0.0541	0.0204	26.6729	0.1513	0.2012	-0.7100	1.4844	1.6400e-03	7.8007	3.6568	8.4710	1.6541
Mars	0.0177	0.3795	40.9525	7.6700e-03	0.0177	0.1185	5.1304	1.2300e-04	0.0170	107.9244	0.0447	0.0118	43.3114	0.0994	-0.5261	-1.3172	1.1535	6.6200e-02	19.4342	3.5516	10.5405	2.2923
Prim1	0.0217	0.2443	27.0683	1.1900e-05	0.0217	0.4091	4.0097	1.0900e-05	0.0199	110.7915	0.0815	0.0388	9.8002	0.0948	0.9613	-3.4989	0.2174	5.8000e-01	18.4214	2.7903	2.9002	2.9500
Lats1	0.0920	1.5521	21.9652	1.8100e-05	0.0920	0.2192	25.2924	7.0500e-01	0.0868	14.1516	0.0560	0.0496	115.3739	0.2264	-0.8071	3.0273	2.0167	5.7800e-08	3.9154	3.5684	33.2895	1.2451
Pwp1	0.0240	0.2763	21.6355	1.9800e-03	0.0240	0.0796	5.6159	7.4300e-02	0.0221	78.3001	0.0800	0.0168	70.5142	0.2104	-0.4003	-0.1511	1.3944	6.7400e-03	14.6453	2.6048	16.9899	1.4897
Mrpl54	0.0258	0.3403	8.0772	3.4800e-02	0.0258	0.2092	6.9186	1.1400e-01	0.0240	23.7389	0.0705	0.0249	33.0654	0.1191	0.0559	0.4781	0.7574	2.3100e-06	6.4053	2.7364	16.4064	1.4903
Pwp2	0.1014	1.3341	2.5383	9.1200e-06	0.1014	0.3635	13.5311	6.5800e-03	0.0943	1.9026	0.0707	0.0251	37.2272	0.0691	-1.9077	4.2903	-0.0317	4.9900e-04	1.0314	5.5236	8.9062	2.5906
Tns3	0.0258	0.2455	16.2988	1.8500e-02	0.0258	0.2870	66.2672	6.4400e-01	0.0234	66.3848	0.0951	0.0385	230.8788	0.1343	0.7224	1.7982	0.4971	9.2800e-08	14.4097	2.2406	88.1605	1.3743
Aftph	0.0692	1.0339	27.2388	1.3400e-03	0.0692	0.5198	21.8700	1.2400e-01	0.0648	26.3450	0.0627	0.0413	42.0700	0.0794	-0.6511	0.6753	0.3409	2.9000e-04	5.2489	3.5569	12.3264	2.0995
Cdc42se2	0.0369	0.4707	13.7465	9.5200e-06	0.0369	0.3649	33.3334	2.1900e-01	0.0342	29.2022	0.0726	0.0233	91.3567	0.0640	-0.5504	1.6454	-0.1829	7.5400e-06	5.7662	3.2185	28.8535	2.1423
Gpatch8	0.0278	0.5113	84.1362	5.5300e-04	0.0278	0.2303	32.5679	1.9000e-01	0.0264	164.5543	0.0516	0.0352	141.4291	0.1530	0.4171	-0.2185	1.5679	5.6000e-04	27.7362	3.2112	31.6840	1.8204
Trim25	0.0403	0.9140	149.4353	9.7100e-05	0.0403	0.5442	10.1480	1.6200e-01	0.0386	163.4998	0.0423	0.0338	18.6493	0.0621	-0.1922	-3.1321	0.5560	4.3800e-01	25.8354	3.6807	5.4416	2.8300
Tex2	0.1188	0.4733	0.4166	6.7900e-09	0.1188	0.1228	8.3385	6.4700e-03	0.0949	0.8803	0.2006	0.0157	67.8891	0.1280	-2.5946	6.2691	-0.6485	4.0500e-03	0.8367	4.2839	12.9988	2.1789
Tbc1d9b	0.0569	0.4706	1.9593	5.4400e-07	0.0569	0.1195	5.6582	7.0500e-01	0.0507	4.1638	0.1078	0.0193	47.3337	0.1616	-1.3933	3.5069	0.5836	9.4300e-11	1.7088	3.1589	20.1799	1.3004
Purb	0.1962	0.2102	0.0621	8.4100e-08	0.1962	1.0432	19.9736	2.6600e-03	0.1015	0.2952	0.4828	0.0723	19.1467	0.0693	-0.4898	6.0193	-2.8007	4.8100e-03	0.5642	4.3546	5.3856	2.7644
Crlf3	0.0442	0.9895	7.4131	8.7300e-10	0.0442	0.5273	13.6375	8.0400e-04	0.0423	7.4915	0.0428	0.0424	25.8616	0.0804	0.0017	1.7875	0.9097	4.6800e-03	2.2260	4.8386	7.0219	2.5813
Sco1	0.0211	0.5975	9.3283	8.4400e-08	0.0211	0.3538	13.6143	5.3500e-03	0.0204	15.6111	0.0341	0.0263	38.4800	0.0743	0.3673	1.3015	1.1234	3.6900e-02	3.1662	5.6419	7.6518	3.0650
Unc119	0.1037	0.3278	0.1530	1.0100e-06	0.1037	0.1514	28.3161	4.9900e-03	0.0788	0.4667	0.2404	0.0155	186.9984	0.1024	-2.3449	8.6462	-1.2307	9.0200e-04	0.6452	5.1186	26.5219	2.7961
Usp32	0.0466	1.0071	76.7879	2.3500e-03	0.0466	0.3677	50.0832	5.6600e-01	0.0445	76.2490	0.0442	0.0300	136.2088	0.0815	-0.5702	0.8370	0.8834	1.1100e-07	13.2879	3.8125	50.5618	1.5116
Vdac1	0.0126	0.3336	606.0438	1.1500e-03	0.0126	0.9255	345.1865	7.9400e-01	0.0122	1816.7566	0.0365	0.0276	372.9572	0.0298	1.1806	-2.2843	-0.2916	1.0100e-03	327.2383	3.7703	223.8496	1.8483
Pfas	0.0171	0.5199	47.3468	6.9800e-03	0.0171	0.3540	27.9943	1.0500e-02	0.0165	91.0671	0.0318	0.0286	79.0897	0.0807	0.7891	-0.2034	1.3438	6.2300e-02	13.5445	5.1026	18.1411	2.1949
Nup85	0.0292	0.4684	94.7205	7.6800e-05	0.0292	0.1770	28.0172	1.7100e-02	0.0275	202.2218	0.0586	0.0148	158.3322	0.0838	-0.8886	-0.3530	0.5158	1.3400e-01	25.5912	3.8017	23.9121	2.9257
Prpsap1	0.0217	0.3161	1.2724	9.9800e-03	0.0217	0.1001	5.9452	2.9700e-01	0.0203	4.0249	0.0643	0.0180	59.4116	0.1797	-0.1769	3.8837	1.4827	6.4400e-07	1.6053	4.5850	16.2768	1.5244
Trappc1	0.0129	0.1739	38.9683	9.4800e-04	0.0129	0.0960	24.9004	1.9100e-01	0.0120	224.0284	0.0689	0.0166	259.3693	0.1730	0.4711	0.2113	1.3286	1.0200e-05	28.8167	3.2883	53.5238	1.6566
Ccdc55	0.0797	0.9596	159.1114	5.3800e-03	0.0797	0.4917	40.3796	3.2700e-01	0.0736	165.8055	0.0767	0.0565	82.1153	0.1149	-0.3811	-1.0138	0.5834	3.2100e-04	30.7966	2.4518	32.6772	1.3179
Srp68	0.0299	0.3172	14.4567	3.9100e-04	0.0299	0.2014	15.5969	3.9900e-01	0.0273	45.5782	0.0861	0.0348	77.4519	0.1727	0.3486	0.7650	1.0040	1.9100e-08	8.3499	2.8725	34.5231	1.0560
Git1	0.0187	0.1689	5.1518	1.5100e-03	0.0187	0.1189	7.5013	9.9100e-02	0.0168	30.5036	0.0995	0.0232	63.1098	0.1949	0.4635	1.0489	0.9703	2.6700e-07	5.7030	2.8946	22.2998	1.2046
Cltc	0.0461	0.3408	133.7222	3.3300e-01	0.0461	2.7809	726.9344	2.7700e-01	0.0406	392.4333	0.1192	0.0833	261.4033	0.0299	1.0350	-0.5862	-1.9938	1.5300e-08	141.8175	1.3960	457.2058	0.9201
Rdh14	0.1066	2.0323	10.6648	1.8100e-04	0.1066	0.2327	4.4040	3.5400e-03	0.1013	5.2476	0.0498	0.0349	18.9220	0.1499	-1.5377	1.8503	1.5886	2.4600e-03	1.6544	5.3404	5.2622	1.9771
Nin	0.2116	0.5967	0.2929	1.9200e-05	0.2116	0.1506	9.9907	2.1400e-02	0.1562	0.4908	0.2617	0.0191	66.3402	0.1267	-3.0331	7.0785	-1.0467	2.8400e-05	0.6056	5.6658	14.9302	1.9667
Atp6v1d	0.0287	0.2471	56.5426	8.3000e-02	0.0287	0.2019	29.2808	7.4300e-01	0.0257	228.8043	0.1040	0.0401	145.0066	0.1986	0.6421	-0.6580	0.9335	1.1300e-04	50.1158	1.8342	73.3064	0.9237
Yy1	0.0345	0.9690	30.5223	5.4800e-05	0.0345	0.7368	325.2562	2.3500e-01	0.0333	31.4997	0.0343	0.0351	441.4415	0.0476	0.0767	3.8088	0.4719	8.6600e-13	5.6726	5.0577	120.3918	2.9173
Timm9	0.0536	0.5259	21.7926	5.8500e-05	0.0536	0.4432	19.8974	1.0800e-04	0.0487	41.4362	0.0925	0.0339	44.8995	0.0765	-0.5221	0.1158	-0.2750	2.0700e-01	8.7222	2.5415	11.0905	2.3729
Psen1	0.1640	0.4320	0.3389	1.6100e-04	0.1640	0.1811	6.7563	3.2300e-01	0.1189	0.7847	0.2751	0.0189	37.3077	0.1041	-2.6562	5.5713	-1.4020	4.4700e-07	0.8118	3.4339	12.4138	1.7499
Eml1	2.4665	27.7869	0.4153	1.9200e-01	2.4665	0.1471	6.3718	1.9800e-03	2.2654	0.0149	0.0815	0.0207	43.3263	0.1409	-6.7725	11.5012	0.7893	4.0800e-03	0.2500	4.8460	8.8543	2.1861
Sdc1	0.0338	0.1773	2.1237	3.1800e-03	0.0338	0.0635	14.4364	6.9500e-01	0.0284	11.9784	0.1600	0.0206	227.4209	0.3252	-0.4586	4.2469	1.0231	1.8900e-15	3.5151	2.1170	112.3874	0.7829
Eif2b2	0.0317	0.3543	35.4215	9.0100e-08	0.0317	0.1285	6.0757	1.0200e-01	0.0291	99.9670	0.0820	0.0218	47.2665	0.1692	-0.4183	-1.0806	1.0446	1.8100e-05	12.5849	3.6209	11.5653	1.7459
Actn1	0.0350	0.1669	7.8428	8.2500e-02	0.0350	0.3288	95.6074	9.7000e-01	0.0289	46.9928	0.1733	0.0516	290.7772	0.1569	0.8352	2.6294	-0.1431	1.2700e-15	16.5388	1.3414	301.8905	0.8305
Vti1b	0.0320	0.1510	2.2152	3.5500e-02	0.0320	0.1140	12.5184	9.0100e-01	0.0264	14.6664	0.1749	0.0275	109.8564	0.2416	0.0599	2.9050	0.4663	4.7000e-14	4.0698	1.9924	68.0656	0.8816
Ppp2r5c	0.0323	0.4488	68.5371	3.5300e-01	0.0323	0.5500	204.1467	3.7100e-02	0.0301	152.6964	0.0672	0.0189	371.1481	0.0343	-0.6774	1.2813	-0.9707	2.7700e-01	58.1645	1.3844	110.8279	3.0676
Synj2bp	0.0159	0.1238	6.8918	2.6300e-04	0.0159	0.1316	12.0407	9.7800e-01	0.0141	55.6496	0.1138	0.0197	91.4969	0.1498	0.4843	0.7174	0.3967	1.5000e-08	11.6078	2.2178	46.8333	1.1904
Map4k5	0.0265	0.4985	19.5308	2.4200e-05	0.0265	0.3038	46.8989	4.6200e-01	0.0252	39.1809	0.0505	0.0472	154.3832	0.1553	0.9047	1.9783	1.6192	4.1300e-11	8.3168	3.3657	75.1963	1.0391
Ddx24	0.0335	0.2278	18.0658	3.3200e-03	0.0335	1.0013	134.3976	4.9900e-01	0.0292	79.3199	0.1281	0.0344	134.2246	0.0344	0.2374	0.7589	-1.8988	5.0000e-09	14.8896	2.1387	74.2475	1.5397
Ankmy2	0.0226	0.2328	7.2169	7.7900e-05	0.0226	0.3555	14.5814	4.4100e-03	0.0206	31.0052	0.0885	0.0307	41.0162	0.0863	0.5751	0.4037	-0.0359	8.4000e-04	5.7808	3.0778	11.7239	2.0576
Cog5	1.0397	5.1161	0.2107	6.6900e-04	1.0397	0.4500	0.4505	1.3000e-07	0.8641	0.0412	0.1689	0.0607	1.0013	0.1350	-3.8306	4.6036	-0.3234	6.8100e-01	0.4756	3.9311	0.8582	4.5401
Rhob	0.1939	1.3715	16.7061	9.8200e-03	0.1939	0.3882	204.8949	1.7600e-01	0.1699	12.1809	0.1239	0.0633	527.7840	0.1631	-1.4236	5.4372	0.3972	2.6500e-12	4.3136	2.0407	178.4313	1.3270
Arf6	0.0709	0.9030	75.3196	4.2500e-03	0.0709	2.2764	389.8846	8.0700e-01	0.0658	83.4135	0.0729	0.0611	171.2728	0.0269	-0.1059	1.0379	-1.4399	5.0400e-10	16.7895	2.5869	106.0972	1.4204
Dync1h1	0.0457	0.7764	111.0997	9.6000e-01	0.0457	0.2021	34.3602	8.4300e-01	0.0431	143.1023	0.0555	0.0277	170.0550	0.1369	-0.6411	0.2490	1.3009	1.6400e-10	37.7188	2.4520	158.9146	0.9629
Mta1	0.0193	0.1824	9.7272	3.2200e-06	0.0193	0.1689	8.3351	6.1600e-01	0.0175	53.3229	0.0959	0.0285	49.3449	0.1690	0.7067	-0.1119	0.8177	1.2900e-06	9.3334	2.7580	20.2840	1.2445
Zc3h14	0.0260	0.6402	25.5904	1.1500e-06	0.0260	0.1325	14.5237	5.4500e-01	0.0250	39.9708	0.0391	0.0163	109.5840	0.1233	-0.6136	1.4550	1.6586	1.5300e-08	6.8559	4.5671	30.8688	1.7043
Cdc42bpb	0.0149	0.4657	177.7802	1.5400e-07	0.0149	0.2755	15.1754	5.5200e-01	0.0144	381.7269	0.0310	0.0249	55.0905	0.0904	0.7872	-2.7927	1.5448	8.5900e-14	34.8869	6.4268	29.0213	1.4563
Gtf2a1	0.0427	0.6061	26.0038	1.2700e-02	0.0427	0.4701	62.0889	7.6800e-04	0.0399	42.9057	0.0659	0.0375	132.0856	0.0797	-0.0907	1.6222	0.2759	1.3600e-03	9.5439	2.8855	30.7311	2.3478
Ddx1	0.0264	0.3082	29.9502	2.4600e-01	0.0264	0.2057	24.3615	7.4200e-01	0.0243	97.1757	0.0788	0.0281	118.4376	0.1367	0.2106	0.2855	0.7940	7.7500e-05	26.9801	1.9924	61.7805	1.1485
Adi1	0.0129	0.1264	1.8842	6.4700e-04	0.0129	0.1714	11.8487	1.3400e-04	0.0117	14.9027	0.0924	0.0128	69.1371	0.0745	0.1275	2.2139	-0.3114	2.5500e-01	3.3731	3.2759	11.9815	3.0418
Laptm4a	0.0328	0.5972	237.2876	2.9900e-01	0.0328	0.1653	109.6174	5.8600e-01	0.0311	397.3626	0.0521	0.0472	663.2350	0.2857	0.6019	0.7391	2.4551	4.8100e-13	149.1388	2.0497	751.1910	0.6835
Dld	0.0280	0.5612	45.8066	3.0600e-04	0.0280	0.2769	11.9934	6.2000e-01	0.0267	81.6219	0.0475	0.0373	43.3088	0.1346	0.4823	-0.9143	1.5014	3.7200e-06	14.4934	3.4372	19.8317	1.2167
Osr1	1.5951	1.8586	0.1028	1.1800e-02	1.5951	0.5383	37.4897	2.1300e-02	0.8584	0.0553	0.4619	0.0285	69.6439	0.0529	-4.9144	10.2977	-3.1267	8.4400e-06	0.3484	4.4731	15.6734	2.9060
Npc2	0.0356	0.1575	24.7096	5.6800e-01	0.0356	0.1011	31.6317	7.8100e-02	0.0290	156.8872	0.1842	0.0256	312.9465	0.2531	-0.1812	0.9962	0.4587	3.5600e-10	75.3968	1.0849	322.5047	0.6656
Rock2	0.0243	0.7645	562.1067	4.4600e-03	0.0243	0.2332	69.1973	6.8200e-01	0.0236	735.2820	0.0308	0.0411	296.7455	0.1763	0.8020	-1.3091	2.5150	2.2100e-12	89.7180	5.5942	196.9735	1.0140
Cfl2	0.0261	0.1377	5.1443	1.5800e-03	0.0261	0.3874	54.9970	5.9600e-01	0.0219	37.3722	0.1593	0.0468	141.9567	0.1208	1.0935	1.9254	-0.3994	4.4100e-13	7.4435	2.1348	97.3245	0.9409
Trappc6b	0.0686	0.9651	8.5252	4.9400e-05	0.0686	0.3544	19.0146	1.2700e-01	0.0641	8.8334	0.0664	0.0507	53.6502	0.1430	-0.3379	2.6025	1.1073	1.3600e-05	2.5088	3.7880	14.0566	1.7284
Pum2	0.0753	1.6520	733.3047	1.0900e-01	0.0753	0.4969	148.1415	7.3400e-01	0.0720	443.8901	0.0436	0.0570	298.1032	0.1147	-0.3372	-0.5744	1.3959	1.7800e-05	84.9813	3.0679	138.9256	1.3338
Mnat1	0.0278	0.3977	17.0990	5.8000e-04	0.0278	0.1769	10.3017	2.2200e-01	0.0260	42.9894	0.0653	0.0167	58.2510	0.0944	-0.6386	0.4383	0.5307	1.2400e-04	9.5606	2.7789	23.6011	1.4985
Wars	0.0278	0.3168	9.9414	1.0100e-07	0.0278	0.3899	50.8591	1.7700e-01	0.0255	31.3838	0.0806	0.0243	130.4251	0.0622	-0.0747	2.0551	-0.3746	1.4700e-05	6.5621	3.0772	36.3830	2.2383
Fkbp3	0.0278	0.1148	34.7915	6.2500e-01	0.0278	0.8355	34.8070	4.4400e-01	0.0224	303.0001	0.1951	0.1021	41.6590	0.1223	2.1891	-2.8626	-0.6742	2.5700e-02	88.7504	1.2450	47.9487	0.9021
Nek9	0.0261	0.2359	10.3292	2.3800e-04	0.0261	0.1190	12.3921	7.0300e-01	0.0235	43.7838	0.0995	0.0190	104.1295	0.1600	-0.3016	1.2499	0.6856	3.6000e-05	10.2830	2.1761	32.3900	1.4060
Rdh11	0.0599	1.0243	5.5439	3.8200e-04	0.0599	1.3445	0.1467	1.2800e-05	0.0566	5.4125	0.0553	0.5064	0.1091	0.3766	3.1611	-5.6320	2.7687	3.7100e-01	1.7799	4.6650	0.4323	3.6281
Psma6	0.0276	0.1673	11.2462	1.5100e-02	0.0276	0.7755	79.9069	8.0800e-01	0.0237	67.2216	0.1416	0.0293	103.0381	0.0377	0.3052	0.6162	-1.9075	1.1800e-03	16.5826	1.7126	43.6527	2.0697
Sec23a	0.0136	0.3696	97.7347	4.4000e-02	0.0136	0.2524	38.1696	2.8100e-01	0.0131	264.4095	0.0355	0.0292	151.2432	0.1157	1.1527	-0.8059	1.7032	8.4200e-10	42.3255	4.3704	95.8509	1.1591
Sipa1l1	0.0260	0.3196	12.6040	4.7600e-08	0.0260	0.3185	34.6901	8.5100e-01	0.0240	39.4335	0.0752	0.0160	108.9066	0.0504	-0.5821	1.4656	-0.5771	1.4600e-07	6.8089	3.4353	34.6807	2.2383
Cpsf2	0.0223	0.4693	116.8630	1.4000e-02	0.0223	0.4268	76.8363	1.4600e-01	0.0212	249.0365	0.0453	0.0170	180.0402	0.0397	-0.3251	-0.4680	-0.1882	1.8400e-05	32.1923	4.1371	53.9982	2.6449
9030617O03Rik	0.0096	0.1414	0.2486	8.0100e-06	0.0096	0.1298	2.8475	1.6500e-05	0.0090	1.7583	0.0636	0.0084	21.9318	0.0648	-0.0947	3.6408	0.0281	1.7400e-02	0.9334	6.5081	5.4717	3.1177
Mgat2	0.1017	0.8002	8.1093	3.8200e-04	0.1017	1.1491	162.3533	4.8300e-01	0.0902	10.1339	0.1127	0.0633	141.2924	0.0551	-0.5106	3.8014	-1.0326	3.6800e-14	3.1742	2.4707	98.1326	1.0252
Pdia6	0.0132	0.2602	45.4996	2.1700e-02	0.0132	0.0671	11.1633	7.1300e-01	0.0125	174.8506	0.0482	0.0159	166.4395	0.2374	0.3456	-0.0711	2.3015	8.0700e-10	31.0854	3.1618	87.0642	0.9099
Ppp2r5e	0.0719	0.8241	11.9809	2.1000e-05	0.0719	0.0851	9.1321	8.1300e-01	0.0661	14.5390	0.0803	0.0207	107.3341	0.2433	-1.6760	2.8841	1.5998	8.2300e-09	3.6204	3.1801	30.6098	1.2329
Dlst	0.0180	0.3029	35.9447	1.5600e-02	0.0180	0.3729	165.8280	2.0100e-02	0.0170	118.6701	0.0561	0.0261	444.6998	0.0701	0.6207	1.9059	0.3208	9.7600e-07	24.7506	2.8631	126.9851	2.4327
Rps29	0.1138	0.2027	836.6008	8.2900e-01	0.1138	3.2419	2306.0080	9.4200e-01	0.0729	4128.1917	0.3597	0.1519	711.3070	0.0469	1.0596	-2.5370	-2.9402	6.2200e-04	2763.5353	0.6346	1811.2742	0.6566
Ppp1r13b	0.8467	1.5919	0.1478	2.6800e-03	0.8467	0.4040	15.2784	4.2300e-03	0.5527	0.0928	0.3472	0.0295	37.8180	0.0731	-4.2261	8.6700	-2.2478	4.6700e-03	0.3229	6.8557	8.5141	2.6247
C130039O16Rik	0.0754	1.0437	68.6139	3.8300e-05	0.0754	0.7923	10.7058	1.2600e-01	0.0703	65.7380	0.0674	0.0768	13.5125	0.0969	0.1275	-2.2824	0.5252	1.3100e-04	8.8940	3.9263	4.6549	2.3570
Sdccag1	0.0214	0.4174	73.8663	4.0700e-07	0.0214	0.1808	10.4182	6.5300e-02	0.0204	176.9513	0.0489	0.0248	57.6106	0.1369	0.2798	-1.6189	1.4867	8.1500e-06	21.3193	4.2511	18.1425	1.5065
Papola	0.0276	0.2876	52.4231	3.9200e-01	0.0276	0.2928	22.7742	6.4200e-01	0.0251	182.2944	0.0875	0.0413	77.7864	0.1410	0.7152	-1.2287	0.6893	2.3100e-04	46.8424	1.9509	65.0334	0.8870
Hectd1	0.0406	0.8562	36.7414	5.6000e-07	0.0406	0.1158	20.4639	6.8900e-01	0.0387	42.9117	0.0452	0.0282	176.7662	0.2439	-0.4563	2.0424	2.4304	6.4000e-11	7.9322	3.9726	61.8360	1.1042
Calm1	0.0297	0.1819	34.1933	8.4500e-01	0.0297	0.1473	80.2818	5.1100e-01	0.0256	188.0199	0.1406	0.0454	544.9056	0.3079	0.8273	1.5351	1.1311	8.8500e-11	67.1031	1.4048	372.7300	0.7028
Gstz1	0.0074	0.1790	16.3711	1.1800e-04	0.0074	0.2292	7.3132	4.3400e-03	0.0071	91.4657	0.0395	0.0230	31.9084	0.1004	1.7027	-1.5193	1.3460	2.3100e-02	13.0707	4.6348	7.9637	2.3613
Trmt5	0.1021	2.8759	16.4306	9.9000e-08	0.1021	0.6627	10.3567	1.4800e-06	0.0986	5.7131	0.0343	0.0666	15.6288	0.1005	-0.5661	1.4519	1.5516	3.3400e-02	1.5651	6.8557	3.9203	2.7555
Pxdn	0.0502	0.2961	3.7478	9.1200e-04	0.0502	0.0465	15.3209	8.3500e-01	0.0430	12.6560	0.1451	0.0115	329.1789	0.2470	-1.9018	4.7010	0.7677	6.5000e-13	3.6965	2.2347	115.7688	1.0447
Hs1bp3	0.0358	0.5118	17.8018	1.8400e-05	0.0358	0.3032	28.9580	9.2300e-02	0.0335	34.7851	0.0654	0.0260	95.5116	0.0857	-0.3654	1.4572	0.3899	5.5500e-03	6.5768	3.3429	19.8763	2.4435
Psmc1	0.0258	0.3642	9.6948	3.5600e-05	0.0258	0.1143	11.9296	6.9200e-01	0.0241	26.6202	0.0662	0.0216	104.3606	0.1894	-0.1553	1.9710	1.5165	2.0400e-08	5.5476	3.4520	35.1031	1.2709
Mipol1	0.0287	0.2395	14.7828	3.4400e-04	0.0287	0.3130	0.6311	2.1800e-02	0.0256	61.7168	0.1070	0.0499	2.0164	0.1595	0.9618	-4.9358	0.5759	3.3700e-01	11.7559	2.3063	1.3862	2.7707
Nol10	0.0148	0.4431	8.7668	1.7000e-06	0.0148	0.2705	13.0491	1.3400e-02	0.0143	19.7854	0.0323	0.0187	48.2484	0.0692	0.3844	1.2860	1.0967	5.0400e-03	3.8351	5.6983	11.4735	2.5636
Serpinb9b	0.0358	0.5224	12.7599	2.1800e-04	0.0358	0.0664	43.6283	2.1300e-01	0.0335	24.4240	0.0642	0.0089	656.5926	0.1347	-1.9060	4.7486	1.0690	1.1100e-04	6.4766	2.7200	111.5865	1.8994
Exoc3	0.0250	0.2243	9.6692	1.3800e-03	0.0250	0.1905	17.5174	2.4900e-02	0.0225	43.1081	0.1002	0.0113	91.9702	0.0595	-0.9871	1.0932	-0.7513	3.1000e-03	6.8434	3.1516	20.1014	2.5621
Scamp1	0.0228	0.1547	2.2268	8.6600e-06	0.0228	0.4783	64.4958	2.5100e-01	0.0198	14.3901	0.1282	0.0285	134.8519	0.0596	0.5234	3.2282	-1.1045	4.2200e-10	3.3835	2.5936	59.5172	1.4764
Serpinb6a	0.0139	0.1252	5.0118	1.0300e-04	0.0139	0.3090	40.1204	8.8100e-01	0.0125	40.0188	0.1001	0.0396	129.8407	0.1283	1.6612	1.6980	0.3582	3.3100e-12	9.1714	2.2439	89.1411	1.0072
Hist1h1c	0.0349	0.3964	27.4234	8.8300e-03	0.0349	0.6555	506.4148	9.6800e-01	0.0320	69.1837	0.0808	0.0629	772.5825	0.0960	0.9734	3.4812	0.2477	1.0600e-07	19.7121	1.9973	257.8503	1.7074
Mocs2	0.0135	0.1526	16.9172	1.3400e-03	0.0135	0.2131	21.6868	4.6000e-01	0.0124	110.8807	0.0811	0.0219	101.7727	0.1025	0.8210	-0.1237	0.3390	1.7800e-06	18.8961	2.8096	41.3057	1.5047
Nln	0.0120	0.2683	23.1440	1.4800e-08	0.0120	0.1510	11.4682	6.2000e-01	0.0115	86.2613	0.0427	0.0136	75.9403	0.0900	0.2457	-0.1838	1.0749	5.9200e-05	12.9008	4.2237	19.2636	2.1611
Peci	0.0241	0.2948	19.2910	9.4400e-03	0.0241	0.2772	52.8621	4.2600e-01	0.0222	65.4374	0.0754	0.0168	190.7146	0.0608	-0.4008	1.5432	-0.3119	1.5400e-06	11.0896	3.0582	44.6998	2.5694
Exoc2	0.0302	0.2774	2.4486	7.8300e-06	0.0302	0.3307	26.7355	2.4100e-01	0.0272	8.8261	0.0981	0.0195	80.8465	0.0591	-0.4773	3.1953	-0.7307	4.3300e-07	2.3463	3.3141	26.9471	1.8813
Ndufs6	0.0247	0.2528	65.6439	5.2900e-01	0.0247	0.9796	98.0452	9.0500e-01	0.0225	259.6791	0.0891	0.0204	100.0913	0.0208	-0.1416	-1.3754	-2.0958	9.1200e-03	70.5912	1.6501	68.8568	1.3887
Pak1ip1	0.0374	0.4319	40.1863	5.2200e-03	0.0374	0.4140	56.4228	1.1800e-01	0.0344	93.0456	0.0797	0.0278	136.2886	0.0673	-0.3056	0.5507	-0.2445	1.1300e-03	19.9663	2.4799	43.1859	1.9844
Ipo11	0.0287	0.4750	53.9398	1.4300e-04	0.0287	0.1235	22.2178	9.3500e-01	0.0270	113.5476	0.0569	0.0100	179.9428	0.0807	-1.4393	0.6642	0.5046	5.6300e-02	19.4815	3.0177	30.9939	2.6874
Rala	0.0333	0.1917	3.4787	2.0500e-03	0.0333	1.2983	89.2068	4.8100e-01	0.0283	18.1483	0.1479	0.0359	68.7125	0.0277	0.3427	1.9207	-2.4171	2.2600e-13	4.8992	2.0475	58.6859	1.1662
Erbb2ip	0.0498	1.4584	117.7934	4.3600e-04	0.0498	1.4229	335.8421	4.3000e-02	0.0481	80.7717	0.0330	0.0283	236.0206	0.0199	-0.7659	1.5470	-0.7304	2.9400e-12	10.5724	5.7420	87.1034	2.7761
Cdk7	0.0595	0.7783	79.3489	1.3300e-05	0.0595	0.1537	18.2696	3.0100e-01	0.0553	101.9533	0.0710	0.0271	118.8509	0.1765	-1.0271	0.2212	1.3129	7.5000e-06	18.3320	2.7604	38.8973	1.2882
Mrps30	0.0653	1.3983	12.3916	1.2300e-07	0.0653	0.1517	6.1393	4.9000e-02	0.0624	8.8619	0.0446	0.0243	40.4642	0.1605	-1.3584	2.1910	1.8458	1.0600e-03	2.3711	4.7755	9.2146	1.8850
Paip1	0.0263	0.8092	129.7295	5.4200e-04	0.0263	0.2826	51.0910	5.5600e-01	0.0255	160.3216	0.0315	0.0158	180.7888	0.0561	-0.6860	0.1733	0.8317	2.8200e-04	22.7253	4.9463	46.6813	2.3287
Mccc2	0.0191	0.3084	4.3222	9.9400e-09	0.0191	0.1678	0.6921	1.5400e-06	0.0180	14.0156	0.0584	0.0237	4.1256	0.1413	0.3971	-1.7644	1.2755	1.0500e-01	3.0501	4.2513	1.9106	2.6921
Tmem167	0.0188	0.2887	128.2035	7.2600e-01	0.0188	0.1289	48.4410	8.9000e-01	0.0176	444.0073	0.0611	0.0218	375.8589	0.1689	0.3038	-0.2404	1.4675	4.4900e-06	118.4659	2.1219	254.0398	0.8971
Skiv2l2	0.0381	0.3885	14.0363	3.1600e-04	0.0381	0.1748	8.6642	2.0900e-02	0.0347	36.1274	0.0894	0.0230	49.5714	0.1314	-0.5967	0.4564	0.5557	7.7700e-04	6.1241	3.1944	12.5725	1.8739
Uqcrfs1	0.0230	0.3413	31.6716	8.3500e-03	0.0230	0.1880	16.5731	8.0400e-01	0.0215	92.8085	0.0631	0.0309	88.1317	0.1641	0.5194	-0.0746	1.3792	1.9400e-05	18.6893	2.7317	38.0757	1.1701
Mrpl32	0.0416	0.2629	27.6415	1.4400e-01	0.0416	0.2093	13.2749	9.8600e-01	0.0359	105.1519	0.1367	0.0376	63.4252	0.1798	0.0667	-0.7293	0.3955	1.5000e-03	21.2971	1.7303	21.9859	1.2725
Nol7	0.0229	0.2138	6.5169	1.1500e-06	0.0229	0.1190	2.3598	8.5900e-03	0.0207	30.4743	0.0967	0.0200	19.8348	0.1677	-0.0512	-0.6196	0.7947	1.3700e-06	5.1965	3.1759	7.4729	1.5139
Ror2	0.1184	1.3564	9.3607	2.1900e-05	0.1184	0.4847	89.6733	2.3200e-05	0.1089	6.9011	0.0803	0.0151	185.0220	0.0312	-2.8495	4.7447	-1.3647	5.5700e-01	2.2226	3.3727	20.3782	5.8983
Ndufs4	0.0184	0.1021	19.6349	2.7100e-02	0.0184	0.1131	9.1298	8.0000e-01	0.0156	192.3710	0.1526	0.0147	80.7298	0.1297	-0.0866	-1.2527	-0.2345	1.7600e-02	40.5374	1.7646	39.1407	1.0963
Nqo2	0.0122	0.4433	45.7523	8.7900e-06	0.0122	0.2190	33.4042	1.2600e-05	0.0119	103.2012	0.0267	0.0095	152.5252	0.0433	-0.3223	0.5636	0.6951	3.5700e-02	13.2212	6.1786	22.2762	4.1879
Pitrm1	0.0155	0.2975	68.0094	8.8100e-04	0.0155	0.1875	30.1747	2.4400e-01	0.0147	228.5999	0.0495	0.0095	160.9602	0.0508	-0.6300	-0.5061	0.0362	4.3100e-02	34.7235	3.3019	36.4400	2.6582
Mrps27	0.0206	0.4950	32.4743	1.7600e-06	0.0206	0.3151	0.8253	3.4500e-04	0.0198	65.6112	0.0400	0.0390	2.6196	0.1238	0.9786	-4.6465	1.6302	1.0700e-01	8.6824	5.0192	1.5440	3.2862
Kif13a	0.0410	1.1446	243.0634	1.1500e-04	0.0410	0.1546	15.8007	1.0600e-02	0.0396	212.3513	0.0346	0.0174	102.1880	0.1126	-1.1850	-1.0552	1.7031	3.1000e-03	26.5252	5.1134	26.6651	1.6934
Ranbp9	0.0714	1.0529	12.8009	4.1400e-08	0.0714	0.2683	15.4720	4.4000e-01	0.0668	12.1573	0.0635	0.0328	57.6571	0.1221	-1.0287	2.2457	0.9435	1.6400e-07	2.9049	3.8114	18.9947	1.5095
Emb	0.0210	0.1730	15.3366	4.5500e-02	0.0210	0.0637	2.9001	4.3100e-03	0.0187	88.6464	0.1082	0.0074	45.5593	0.1164	-1.3361	-0.9603	0.1064	2.7300e-01	17.2856	2.1483	9.6310	2.4106
Jmy	0.4350	1.9623	1.1507	7.7200e-05	0.4350	0.2982	17.5019	1.2600e-03	0.3561	0.5864	0.1815	0.0314	58.6860	0.1052	-3.5051	6.6449	-0.7870	7.4400e-04	0.7710	4.3171	12.9832	2.1526
Pcbd2	0.0286	0.3341	1.6813	4.0200e-06	0.0286	0.1056	6.8694	1.8500e-01	0.0263	5.0323	0.0789	0.0145	65.0251	0.1374	-0.8605	3.6917	0.8006	5.1100e-08	1.8727	3.6368	20.5990	1.5163
Prpf4b	0.0481	0.2481	16.5084	2.9800e-02	0.0481	0.4531	47.5158	8.5000e-01	0.0403	66.5450	0.1625	0.0633	104.8689	0.1397	0.6513	0.6562	-0.2177	3.3700e-07	16.0480	1.6317	67.1812	1.0053
Ripk1	0.0960	0.7695	8.9328	1.9400e-06	0.0960	0.1199	16.3299	4.5500e-02	0.0853	11.6082	0.1109	0.0283	136.1463	0.2361	-1.5913	3.5519	1.0903	1.6300e-10	3.2267	2.7888	42.6713	1.1444
Wdr37	0.0428	1.0690	223.6391	5.3200e-03	0.0428	0.4658	26.5706	1.8700e-01	0.0412	209.1955	0.0385	0.0439	57.0433	0.0942	0.0921	-1.8747	1.2906	8.8800e-03	30.1466	4.1266	15.2557	2.1227
Abt1	0.0600	0.6262	19.2050	2.1300e-05	0.0600	0.1999	4.3864	9.6500e-02	0.0548	30.6671	0.0875	0.0203	21.9403	0.1018	-1.4285	-0.4831	0.2187	6.2800e-02	5.3819	3.2142	6.2234	2.1513
Thoc3	0.0417	0.3959	3.0718	6.8000e-08	0.0417	0.2449	5.4894	3.5700e-02	0.0377	7.7582	0.0953	0.0272	22.4134	0.1112	-0.4696	1.5306	0.2234	1.3000e-03	2.6262	2.9299	7.8970	1.8062
Ccdc127	0.0493	0.4166	28.9571	4.7300e-03	0.0493	0.5839	94.1048	3.0800e-01	0.0441	69.5090	0.1059	0.0464	161.1769	0.0794	0.0715	1.2134	-0.4154	7.9400e-08	14.8065	2.1485	79.2244	1.3853
Ssr1	0.0234	0.6200	66.5882	5.4900e-03	0.0234	0.8274	204.2318	5.1600e-01	0.0225	107.3995	0.0363	0.0167	246.8435	0.0202	-0.4283	1.2006	-0.8446	7.5600e-09	26.3665	3.2618	152.3974	1.5238
Pdlim7	0.0164	0.2551	2.5086	1.2100e-04	0.0164	0.2066	39.9657	3.6700e-01	0.0154	9.8326	0.0605	0.0326	193.4798	0.1576	1.0756	4.2985	1.3802	4.3900e-14	2.7294	3.8426	77.2411	1.2969
Xrcc4	1.8820	3.9347	0.1772	1.0900e-03	1.8820	0.1758	3.2386	9.1700e-05	1.2731	0.0450	0.3236	0.0211	18.4247	0.1200	-5.9149	8.6764	-1.4304	1.8000e-02	0.3624	6.8557	4.0716	2.6992
Ppap2a	0.0975	0.4358	3.2130	5.2500e-05	0.0975	0.2318	22.4041	8.5200e-01	0.0796	7.3724	0.1828	0.0213	96.6378	0.0919	-1.9018	3.7124	-0.9912	2.0100e-07	2.3772	2.2693	33.0872	1.5775
Glrx	0.0108	0.1511	10.6752	3.2500e-05	0.0108	0.2424	29.3752	1.8100e-04	0.0101	70.6554	0.0668	0.0155	121.1846	0.0641	0.6228	0.7783	-0.0592	2.5500e-02	11.5675	3.2472	20.2645	3.2349
Sfxn1	0.0280	0.2806	17.3634	4.5000e-03	0.0280	0.1611	18.1499	3.2500e-01	0.0255	61.8776	0.0908	0.0273	112.6366	0.1695	0.0998	0.8642	0.9001	3.7400e-04	14.3350	2.1177	37.1122	1.3476
Nr2f1	0.4940	0.8895	0.6242	1.4800e-03	0.4940	0.7018	281.2538	2.4400e-02	0.3176	0.7018	0.3571	0.0308	400.7878	0.0438	-3.3681	9.1576	-3.0261	1.2500e-03	0.8894	2.9273	62.6130	3.5912
Dbn1	0.0191	0.0811	1.9071	1.1300e-04	0.0191	1.4608	318.2630	7.1400e-01	0.0154	23.5029	0.1901	0.0390	217.8661	0.0267	1.3376	3.2125	-2.8326	5.7600e-14	6.7482	1.6085	164.3249	1.2340
Agtpbp1	0.0188	0.5868	22.3172	3.2300e-08	0.0188	0.2112	25.0540	7.4700e-02	0.0182	38.0348	0.0310	0.0199	118.6013	0.0943	0.1287	1.6407	1.6025	5.1500e-08	5.8236	5.8353	30.3830	1.9642
Mtap1b	0.0319	0.8211	157.8949	6.9300e-01	0.0319	1.4074	269.8137	7.1800e-01	0.0307	192.2952	0.0374	0.0540	191.7057	0.0383	0.8135	-0.0044	0.0361	1.4200e-07	47.7092	3.0327	137.2482	1.0774
Pdcd6	0.0433	0.7997	50.3255	1.3900e-02	0.0433	0.4025	31.6003	7.5400e-01	0.0411	62.9302	0.0513	0.0312	78.5144	0.0774	-0.3984	0.3192	0.5922	5.4300e-08	14.4786	2.8241	51.0648	1.1039
Phf2	0.1391	0.8134	1.2302	1.5100e-03	0.1391	0.2790	33.2947	9.3800e-03	0.1188	1.5124	0.1460	0.0224	119.3226	0.0804	-2.4051	6.3019	-0.8616	1.1300e-06	1.1019	3.7033	29.6409	2.1148
Smn1	0.0319	0.3964	16.1703	6.8100e-04	0.0319	0.1490	5.6643	2.9200e-02	0.0295	40.7895	0.0745	0.0215	38.0036	0.1444	-0.4564	-0.1021	0.9549	7.2800e-02	7.9651	3.0087	9.2527	1.8898
Eef1e1	0.0462	0.3411	33.9293	1.1600e-02	0.0462	0.2482	15.2816	7.3600e-01	0.0407	99.4697	0.1192	0.0428	61.5801	0.1726	0.0756	-0.6918	0.5346	8.1900e-03	20.8280	1.9059	23.9766	1.2269
Bicd2	0.0262	0.3319	8.8462	8.1000e-06	0.0262	0.2873	32.5255	9.9100e-01	0.0243	26.6506	0.0731	0.0391	113.2233	0.1363	0.6890	2.0869	0.8975	6.0300e-13	5.6293	3.0562	60.3903	1.1015
Ptcd2	0.0374	0.5391	24.8883	5.1700e-07	0.0374	0.3077	6.4790	1.8000e-02	0.0350	46.1654	0.0648	0.0304	21.0530	0.0989	-0.1997	-1.1328	0.6091	4.2500e-02	7.9102	3.5091	5.3031	2.5174
Higd2a	0.0130	0.1017	19.0376	3.0600e-01	0.0130	0.2959	19.1555	2.6700e-01	0.0115	187.1743	0.1134	0.0510	64.7317	0.1725	2.1457	-1.5318	0.6049	5.7300e-05	49.2253	1.5915	62.7720	0.7860
Cenpk	0.0245	0.3250	16.5219	1.5900e-06	0.0245	0.7783	0.5538	2.8400e-05	0.0227	50.8348	0.0700	0.1700	0.7116	0.2185	2.9022	-6.1586	1.6424	8.7500e-01	8.3183	3.3802	0.7822	4.2059
1110007C09Rik	0.0212	0.3193	3.8310	1.0400e-04	0.0212	0.1934	7.8117	1.0700e-02	0.0199	11.9990	0.0623	0.0213	40.3915	0.1102	0.0984	1.7511	0.8216	3.6800e-03	3.2345	3.5342	10.9011	2.0260
Lgals8	0.0244	0.3503	16.3606	2.6400e-04	0.0244	0.2337	16.7791	1.5300e-01	0.0228	46.7029	0.0650	0.0208	71.7947	0.0891	-0.1298	0.6204	0.4542	2.4900e-04	7.1213	3.9538	18.2812	2.0101
Caml	0.5926	2.0990	0.7526	3.4300e-05	0.5926	0.7620	36.2460	1.1500e-01	0.4621	0.3586	0.2202	0.0675	47.5661	0.0886	-2.7752	7.0516	-1.3134	3.8800e-06	0.5830	4.9065	12.5512	2.0637
Dimt1	0.0498	0.5653	35.2887	2.7900e-06	0.0498	0.4348	15.7329	1.6100e-04	0.0458	62.4292	0.0810	0.0264	36.1878	0.0606	-0.7975	-0.7867	-0.4188	1.9900e-01	10.2418	3.1117	7.8794	3.2257
Pfkp	0.0185	0.2128	57.5615	9.6800e-02	0.0185	0.1086	9.7676	3.0000e-03	0.0170	270.5360	0.0798	0.0077	89.9365	0.0708	-1.1443	-1.5888	-0.1741	3.0800e-01	54.7839	2.0773	19.0262	2.5260
Trip13	0.0150	0.1697	11.3462	2.9000e-05	0.0150	0.4069	1.4802	2.2300e-04	0.0138	66.8486	0.0812	0.0406	3.6381	0.0998	1.5587	-4.1996	0.2974	7.3000e-01	10.9920	3.0687	1.5180	3.5729
Rmi1	0.0615	1.0842	29.0933	1.6400e-05	0.0615	0.6871	36.7216	3.6300e-02	0.0582	26.8351	0.0537	0.0544	53.4430	0.0792	-0.0964	0.9939	0.5616	7.7800e-06	5.0697	3.9789	14.1846	2.2395
Fcho2	0.0346	1.0621	17.9545	1.3800e-06	0.0346	0.3144	23.7946	7.2000e-01	0.0335	16.9053	0.0315	0.0475	75.6826	0.1510	0.5045	2.1625	2.2607	9.6900e-12	3.1532	6.3611	28.3489	1.2508
Nol8	0.0410	0.3298	33.7323	9.5600e-05	0.0410	0.5005	21.0258	5.5300e-03	0.0365	102.2796	0.1105	0.0369	42.0131	0.0738	0.0191	-1.2836	-0.5825	2.4900e-03	14.9249	2.7067	10.6687	2.4887
Tbce	3.1484	22.9190	0.2541	4.0900e-02	3.1484	0.6480	20.5374	8.3700e-03	2.7682	0.0111	0.1208	0.0543	31.6930	0.0838	-5.6710	11.4810	-0.5266	4.1900e-03	0.2204	5.4788	7.5130	2.5668
Tmed9	0.0139	0.3610	37.2888	5.9100e-03	0.0139	2.7306	326.3130	7.2000e-02	0.0133	103.2950	0.0370	0.0676	119.5042	0.0248	2.3403	0.2103	-0.5788	8.9100e-12	28.4828	2.5585	139.7240	1.2998
Gfm2	0.0198	0.2140	7.5417	7.3600e-06	0.0198	0.1378	9.3842	8.6100e-02	0.0182	35.2447	0.0849	0.0201	68.0930	0.1458	0.1457	0.9501	0.7805	5.3200e-05	5.7035	3.3705	15.2895	1.8662
Muted	0.0699	1.5316	11.2579	3.1600e-05	0.0699	0.3782	3.8407	1.2000e-04	0.0669	7.3504	0.0437	0.0305	10.1543	0.0806	-1.1331	0.4662	0.8847	3.6700e-02	2.0288	5.1030	3.1375	3.0396
Gmds	0.1541	0.7246	0.3758	4.1100e-04	0.1541	0.1487	3.8109	3.9500e-02	0.1271	0.5186	0.1754	0.0136	25.6216	0.0914	-3.2243	5.6265	-0.9398	3.1900e-04	0.7473	4.8966	7.8632	2.0978
Cast	0.0262	0.1660	1.5463	1.5700e-05	0.0262	0.0625	10.0818	5.5600e-01	0.0226	9.3129	0.1364	0.0149	161.2472	0.2377	-0.6073	4.1139	0.8017	7.6700e-13	2.6213	2.6201	58.7444	1.0744
BC048507	2.7520	29.3718	0.1615	1.1300e-01	2.7520	0.0562	0.1531	1.5700e-02	2.5162	0.0055	0.0857	0.0124	2.7218	0.2203	-7.6659	8.9511	1.3628	2.1900e-04	0.1043	4.8990	1.5963	2.3566
Ubqln1	0.0186	0.2870	59.8989	3.6500e-03	0.0186	0.9576	130.1032	6.1500e-01	0.0175	208.7132	0.0610	0.0408	135.8579	0.0426	1.2208	-0.6194	-0.5176	9.7800e-06	37.7488	2.6958	74.2053	1.3752
Lgals3	0.0061	0.1379	3.3057	1.1600e-04	0.0061	0.1986	4.0567	6.6300e-03	0.0059	23.9653	0.0425	0.0140	20.4276	0.0703	1.2520	-0.2304	0.7262	6.2400e-02	4.5312	4.6047	5.7658	2.6669
Lmo7	0.0571	1.5085	36.6985	1.9500e-10	0.0571	0.1837	20.7559	6.1400e-05	0.0550	24.3276	0.0365	0.0122	112.9709	0.0663	-2.1753	2.2153	0.8622	5.9100e-02	4.5611	5.0999	18.3492	2.9843
Tbc1d4	1.8413	2.1723	0.2702	6.6600e-04	1.8413	0.5098	1.1444	2.8600e-06	0.9966	0.1244	0.4588	0.0359	2.2448	0.0705	-4.7932	4.1740	-2.7019	8.1200e-01	0.4939	4.8493	1.1019	4.8792
Elp3	0.0182	0.1179	11.4419	4.0600e-03	0.0182	0.0545	2.0257	7.7900e-02	0.0158	97.0242	0.1339	0.0157	37.1548	0.2874	-0.0117	-1.3848	1.1014	1.8300e-03	15.7107	2.2850	10.2777	1.2369
Nt5dc2	0.0083	0.0681	1.2361	1.5200e-04	0.0083	0.0944	3.7934	8.8000e-02	0.0074	18.1541	0.1081	0.0107	40.1942	0.1135	0.5408	1.1467	0.0698	1.1400e-01	4.6182	2.5368	10.7007	1.8912
Ipo4	0.0269	0.3145	3.1754	5.9000e-09	0.0269	0.2500	17.7407	9.0600e-02	0.0248	10.0954	0.0787	0.0236	70.9523	0.0944	-0.0685	2.8131	0.2626	3.0000e-06	3.0206	3.1517	25.1457	1.5211
Ppif	0.0769	0.4645	1.4224	3.8100e-07	0.0769	0.4420	11.3206	1.8200e-03	0.0660	3.0622	0.1421	0.0339	25.6131	0.0766	-0.9629	3.0643	-0.8911	1.0000e-01	1.3364	3.1879	5.9451	2.8202
Acin1	0.0227	0.2024	17.7249	5.5700e-02	0.0227	0.1150	11.8788	4.6700e-01	0.0205	87.5918	0.1011	0.0148	103.2736	0.1283	-0.4707	0.2376	0.3443	3.0300e-02	19.8643	2.1818	31.4129	1.5830
Abcc4	0.0306	0.3777	12.0089	8.1700e-05	0.0306	0.1897	2.5513	4.0400e-07	0.0283	31.7959	0.0750	0.0148	13.4515	0.0782	-0.9337	-1.2411	0.0600	3.7800e-01	5.1375	3.7951	3.3121	3.3258
Pdlim2	0.0201	0.4563	23.2201	8.2600e-06	0.0201	0.1547	6.8061	2.9600e-02	0.0192	50.8888	0.0422	0.0126	43.9904	0.0816	-0.6080	-0.2102	0.9523	5.7100e-04	7.7547	4.7407	11.8679	2.1600
Chmp7	0.0257	0.2397	3.3489	8.8600e-05	0.0257	0.4666	46.0307	9.7200e-02	0.0232	13.9737	0.0970	0.0309	98.6520	0.0663	0.4129	2.8196	-0.5483	1.5000e-08	3.6267	2.9071	33.7007	2.0286
Ccdc25	0.0134	0.1374	14.0418	6.7800e-04	0.0134	0.7304	64.8768	2.4700e-01	0.0122	102.2300	0.0888	0.0587	88.8206	0.0803	2.2657	-0.2029	-0.1451	8.6700e-04	15.0131	3.1110	28.0427	1.8238
Mrp63	0.0713	1.0492	31.3885	6.1300e-02	0.0713	0.1808	11.0604	4.6400e-01	0.0668	29.9165	0.0636	0.0191	61.1642	0.1054	-1.8093	1.0317	0.7273	1.6700e-05	10.2061	2.1989	33.1358	1.2914
Anxa7	0.0262	0.3633	9.7216	6.0800e-03	0.0262	0.2961	22.4441	6.5200e-01	0.0244	26.7577	0.0672	0.0349	75.8110	0.1180	0.5177	1.5025	0.8130	1.5300e-11	6.5648	2.8290	49.1979	1.0938
Sucla2	0.0273	0.1875	3.9421	2.4400e-05	0.0273	0.5917	42.5334	3.8000e-01	0.0239	21.0212	0.1272	0.0267	71.8864	0.0451	0.1612	1.7739	-1.4965	9.0900e-07	4.8147	2.4674	29.1390	2.0069
Ripk3	2.2067	21.4165	0.0523	1.0000e+00	2.2067	0.1315	4.9293	1.3400e-01	2.0006	0.0024	0.0934	0.0134	37.4772	0.1016	-7.2257	13.9053	0.1215	1.2700e-04	0.0731	4.8145	9.2434	2.2971
Mmp14	0.0364	0.1480	3.9257	9.4700e-03	0.0364	0.2562	51.3543	8.6900e-01	0.0292	26.5245	0.1976	0.0498	200.4843	0.1944	0.7680	2.9181	-0.0233	1.9300e-15	6.4371	1.7558	129.3322	1.0111
Cnih	0.0185	0.1436	12.2066	4.3000e-01	0.0185	0.3614	38.0579	9.2200e-01	0.0164	85.0328	0.1144	0.0459	105.2979	0.1270	1.4829	0.3084	0.1507	8.6700e-09	19.5281	1.9964	75.4526	1.0802
Tm9sf2	0.0390	0.1785	2.5989	4.1000e-03	0.0390	0.1497	15.6914	9.7500e-01	0.0320	14.5573	0.1792	0.0250	104.8375	0.1667	-0.3585	2.8483	-0.1042	1.3200e-13	4.0801	1.9416	69.9712	0.9524
Rbm26	0.0239	0.2950	15.2744	2.5700e-06	0.0239	0.2559	19.2699	8.7000e-04	0.0221	51.7819	0.0749	0.0248	75.2886	0.0968	0.1654	0.5400	0.3701	7.4000e-06	7.2441	3.7707	18.6007	2.2099
Mrpl52	0.0297	0.0916	15.1054	6.3100e-01	0.0297	0.6522	62.5496	3.4300e-01	0.0224	164.8536	0.2446	0.0507	95.9081	0.0777	1.1764	-0.7815	-1.6550	5.5300e-04	45.0819	1.1984	93.0840	0.9076
Wbp4	0.0280	0.3473	16.2421	1.0200e-02	0.0280	0.1844	7.7144	6.3300e-01	0.0259	46.7643	0.0745	0.0472	41.8385	0.2561	0.8673	-0.1606	1.7808	6.1100e-07	11.4518	2.4921	22.0049	0.9684
Glud1	0.0268	0.2711	44.7425	3.3200e-02	0.0268	0.2420	17.7714	3.9800e-01	0.0244	165.0322	0.0901	0.0365	73.4288	0.1508	0.5795	-1.1683	0.7433	2.0400e-03	44.5258	1.7040	57.1716	0.8679
Dnajc9	0.0302	0.1489	4.2442	6.4300e-03	0.0302	0.1032	4.8087	3.4300e-01	0.0251	28.4999	0.1684	0.0198	46.6144	0.1918	-0.3419	0.7098	0.1877	1.4100e-04	6.2312	2.0183	14.7040	1.4012
N6amt2	0.2386	0.8207	0.2262	3.1600e-06	0.2386	0.1637	8.7308	2.5800e-02	0.1849	0.2756	0.2253	0.0170	53.3332	0.1037	-3.4450	7.5963	-1.1193	2.6300e-05	0.5319	6.2317	12.8714	2.0975
Uchl3	0.0293	0.4297	21.8177	1.2300e-03	0.0293	0.1882	7.3894	1.6900e-02	0.0275	50.7747	0.0639	0.0168	39.2554	0.0890	-0.7127	-0.3712	0.4780	5.8700e-01	11.1245	2.8014	9.4354	2.3860
Chchd1	0.0305	0.2650	46.2173	8.4600e-02	0.0305	0.2731	58.1643	3.6200e-01	0.0273	174.4239	0.1031	0.0261	212.9623	0.0954	-0.0679	0.2880	-0.1116	1.4100e-01	41.2954	1.8243	61.7219	1.8880
Stk24	0.0274	0.4680	93.7510	4.2100e-05	0.0274	0.2106	14.4008	9.2700e-01	0.0259	200.3043	0.0553	0.0261	68.3846	0.1237	0.0094	-1.5505	1.1617	1.8500e-05	23.0806	4.2874	19.2315	1.7869
Arf4	0.0253	0.1467	14.0825	1.7000e-02	0.0253	5.1153	528.0924	7.9500e-01	0.0215	96.0054	0.1469	0.1248	103.2385	0.0244	2.5345	0.1048	-2.5895	3.7300e-16	21.5691	1.7420	233.9364	0.6735
Mtmr6	0.0568	1.2288	11.5959	5.7100e-04	0.0568	0.7830	116.2936	4.1600e-01	0.0543	9.4371	0.0442	0.0250	148.5237	0.0320	-1.1168	3.9762	-0.4666	2.6900e-10	2.5938	4.6460	48.8101	2.5247
Ktn1	0.0320	0.2155	8.3250	5.1500e-04	0.0320	0.1148	10.7878	5.8100e-01	0.0279	38.6234	0.1294	0.0195	93.9533	0.1696	-0.5174	1.2825	0.3912	1.6100e-07	7.0832	2.4240	36.6249	1.1674
Thoc7	0.0207	0.1789	9.5533	3.9000e-05	0.0207	0.2684	14.1197	6.6600e-01	0.0185	53.3923	0.1036	0.0467	52.6075	0.1738	1.3312	-0.0214	0.7462	4.1500e-07	12.1844	2.0880	28.0698	1.0975
Sorbs3	0.0762	0.3604	1.2631	1.3000e-05	0.0762	0.0949	9.6045	3.0000e-01	0.0629	3.5045	0.1745	0.0156	101.2539	0.1647	-2.0093	4.8526	-0.0834	7.6200e-06	1.5191	2.7399	24.3544	1.5936
Camk2g	0.0337	0.2990	2.1783	3.0100e-06	0.0337	0.2439	18.3226	6.3100e-01	0.0302	7.2841	0.1012	0.0430	75.1189	0.1763	0.5074	3.3664	0.8014	1.0400e-08	2.4877	2.9943	26.2477	1.2966
Anxa8	0.0146	0.1367	0.7862	2.2500e-05	0.0146	0.4492	51.8627	1.6700e-01	0.0132	5.7512	0.0968	0.0160	115.4659	0.0356	0.2730	4.3275	-1.4432	1.0200e-05	1.9830	3.2491	25.4816	3.6027
Mrps16	0.0242	0.4541	241.6956	3.4800e-02	0.0242	0.2772	29.7380	1.5300e-01	0.0229	532.2840	0.0505	0.0284	107.2976	0.1024	0.3069	-2.3106	1.0192	2.3300e-02	109.3999	2.3172	37.4104	1.5979
Psmd6	0.0268	0.3347	21.3680	2.6700e-04	0.0268	0.8279	98.7789	8.4800e-01	0.0248	63.8420	0.0741	0.0345	119.3054	0.0417	0.4754	0.9021	-0.8312	1.4600e-08	12.8275	2.6481	58.7478	1.5046
Zmym2	0.0617	0.8593	40.1349	1.7400e-05	0.0617	0.2982	22.0725	1.0300e-02	0.0576	46.7050	0.0670	0.0466	74.0229	0.1561	-0.3072	0.6644	1.2198	6.5700e-04	9.2337	3.0480	19.9578	1.6032
Oxnad1	0.0589	1.5876	17.0064	1.6600e-08	0.0589	0.6098	0.5484	7.5700e-08	0.0568	10.7119	0.0358	0.1046	0.8993	0.1716	0.8804	-3.5743	2.2610	3.7400e-01	2.2516	6.3580	0.9564	3.7242
Ube2e2	2.1284	9.8456	0.0297	9.1400e-01	2.1284	0.2839	26.3303	2.7700e-03	1.7500	0.0030	0.1777	0.0177	92.7315	0.0625	-6.6243	14.9060	-1.5085	9.4900e-06	0.0474	6.8557	17.9256	2.8736
Anxa11	0.0106	0.2722	43.8745	1.9700e-03	0.0106	0.1961	25.6905	1.5100e-01	0.0102	161.1622	0.0376	0.0081	130.9758	0.0414	-0.3326	-0.2992	0.1403	9.0000e-03	23.6250	4.1364	25.9720	3.4507
Sec24c	0.0172	0.5920	135.3614	1.5400e-05	0.0172	0.4781	72.6505	6.7900e-02	0.0167	228.6325	0.0283	0.0160	151.9515	0.0335	-0.0636	-0.5894	0.2448	1.6800e-04	27.7036	5.7825	38.9847	3.0886
Psmc6	0.0430	0.2862	35.2919	2.1900e-01	0.0430	0.9853	81.3620	7.9700e-01	0.0374	123.3334	0.1306	0.0569	82.5776	0.0577	0.6060	-0.5787	-1.1778	2.9100e-03	35.1258	1.5627	57.3260	1.1575
Gmpr2	0.0686	1.2585	3.1950	1.2400e-06	0.0686	0.2995	15.4929	1.5600e-03	0.0651	2.5387	0.0517	0.0223	51.7249	0.0746	-1.5428	4.3487	0.5282	2.0600e-04	1.2269	5.8287	11.9144	2.4595
D14Abb1e	0.0455	0.3960	30.8721	7.8000e-05	0.0455	0.5446	18.1025	3.1600e-02	0.0408	77.9649	0.1031	0.0482	33.2392	0.0885	0.2399	-1.2299	-0.2199	2.9600e-02	13.5080	2.3905	9.5265	2.1072
Arhgap22	0.1336	2.8392	6.4789	9.2500e-08	0.1336	16.1088	0.1959	8.8000e-01	0.1276	2.2820	0.0449	2.0233	0.0122	0.1256	3.9871	-7.5518	1.4828	6.5400e-01	1.0404	6.8557	0.1794	6.4807
Psme1	0.0198	0.4470	25.4392	5.0200e-06	0.0198	0.1012	10.2382	1.5400e-01	0.0190	56.9053	0.0425	0.0110	101.1191	0.1086	-0.7869	0.8294	1.3556	4.3100e-05	8.8657	4.3554	22.4496	2.0818
Exoc5	0.0370	0.5014	16.0227	2.2000e-03	0.0370	0.0956	12.3442	4.1700e-01	0.0344	31.9549	0.0687	0.0212	129.0698	0.2222	-0.6959	2.0140	1.6944	2.0400e-08	6.6597	3.2246	41.4496	1.1874
Ints6	0.0958	1.2885	9.7982	4.7300e-11	0.0958	0.5107	19.2029	4.1200e-04	0.0891	7.6041	0.0692	0.0373	37.6030	0.0731	-1.2551	2.3060	0.0802	5.3000e-03	2.1180	4.1709	8.0095	2.9579
Dnajc3	0.0226	0.2698	10.3317	9.6000e-03	0.0226	0.1114	11.5945	7.4200e-01	0.0209	38.2949	0.0773	0.0172	104.0851	0.1542	-0.2802	1.4425	0.9960	5.5500e-10	8.4294	2.6796	49.9914	1.2035
Polr3a	0.0394	0.3938	27.0970	1.0900e-05	0.0394	0.2482	18.3600	5.3600e-02	0.0358	68.8025	0.0909	0.0266	73.9644	0.1072	-0.4276	0.1044	0.2383	7.1900e-03	10.9537	2.9004	17.4160	1.9581
Nupl1	0.0350	0.3531	19.1541	2.1600e-05	0.0350	0.4686	61.5332	2.1600e-04	0.0318	54.2489	0.0902	0.0255	131.3015	0.0545	-0.3185	1.2752	-0.7270	7.6900e-01	9.8887	2.7727	18.3456	3.7674
Akap11	0.0284	0.6897	138.2917	2.3000e-04	0.0284	0.4396	57.0929	1.3700e-01	0.0273	200.5030	0.0396	0.0333	129.8630	0.0757	0.2846	-0.6266	0.9343	5.6600e-08	24.6032	4.7044	41.9990	1.9899
Ogdhl	0.0072	0.0977	6.4637	9.3600e-07	0.0072	0.5354	2.5354	3.7500e-05	0.0067	66.1874	0.0686	0.0302	4.7352	0.0565	2.1748	-3.8051	-0.2801	8.2500e-01	9.2441	3.6768	1.7225	4.6534
Pck2	0.0276	0.4675	23.1876	1.0200e-04	0.0276	0.1290	43.4336	2.9500e-01	0.0261	49.6010	0.0558	0.0110	336.6517	0.0854	-1.2434	2.7628	0.6140	8.5800e-03	10.4046	3.0604	57.1941	2.5834
Glt8d1	0.0344	1.0077	9.5623	1.4900e-07	0.0344	0.1933	10.4695	2.7900e-01	0.0332	9.4892	0.0330	0.0264	54.1498	0.1366	-0.3314	2.5126	2.0504	3.1400e-07	2.1792	6.4781	15.9856	1.5918
Rabggta	0.0144	0.3088	34.1868	1.7000e-06	0.0144	0.3798	6.7342	2.8400e-04	0.0137	110.7120	0.0444	0.0267	17.7307	0.0704	0.9626	-2.6425	0.6639	1.4300e-02	15.3591	4.1180	4.4142	3.1939
Pabpn1	0.0302	0.2035	32.3405	2.8200e-01	0.0302	0.3313	36.1384	1.8700e-01	0.0263	158.9453	0.1293	0.0591	109.0712	0.1783	1.1673	-0.5433	0.4638	1.5200e-06	38.8028	1.6565	94.3632	0.7641
Tmem55b	0.0587	0.6376	32.4316	9.9500e-04	0.0587	0.2061	15.5205	7.4200e-01	0.0537	50.8667	0.0843	0.0219	75.3241	0.1065	-1.2918	0.5664	0.3378	1.4700e-04	10.6627	2.4965	24.3859	1.7130
Commd6	0.0157	0.1090	11.0444	1.2600e-04	0.0157	0.2197	11.8573	1.0500e-01	0.0137	101.2798	0.1260	0.0442	53.9721	0.2010	1.6842	-0.9081	0.6737	8.7000e-04	17.9865	2.1182	18.2653	1.2525
Wapal	0.0277	0.2124	27.7960	2.0600e-03	0.0277	0.2925	31.3675	2.8900e-01	0.0245	130.8650	0.1152	0.0342	107.2266	0.1170	0.4842	-0.2874	0.0224	2.0600e-04	21.3094	2.3342	36.3310	1.4826
Dcp1a	0.0719	1.8644	46.2864	6.9600e-10	0.0719	0.5708	22.1750	9.8200e-03	0.0692	24.8271	0.0371	0.0577	38.8500	0.1011	-0.2619	0.6460	1.4457	4.4700e-03	4.3696	5.4183	9.3795	2.2395
Ankrd28	0.5815	1.4302	0.2496	4.1200e-05	0.5815	0.2263	10.3148	1.2000e-04	0.4134	0.1745	0.2891	0.0255	45.5791	0.1125	-4.0210	8.0290	-1.3611	2.0800e-03	0.4511	5.7146	9.5177	2.3309
Thtpa	0.0904	2.3541	29.0503	5.9100e-07	0.0904	0.4506	9.5822	3.8400e-05	0.0870	12.3405	0.0370	0.0331	21.2651	0.0734	-1.3970	0.7851	0.9883	9.9100e-02	2.8439	5.3855	4.9708	3.0361
Fkbp11	0.0455	0.4062	1.7383	2.2400e-05	0.0455	0.2838	14.0008	6.3600e-03	0.0409	4.2798	0.1008	0.0165	49.3422	0.0581	-1.3105	3.5272	-0.7931	5.4800e-03	1.6850	3.4125	10.6694	3.0177
Samm50	0.0373	0.5306	68.4854	2.0300e-02	0.0373	0.4477	85.9476	2.0500e-01	0.0349	129.0804	0.0658	0.0153	191.9683	0.0341	-1.1913	0.5726	-0.9463	1.4900e-01	28.6413	2.4038	42.2673	3.8704
Chrac1	0.0353	0.2737	13.3624	1.2900e-03	0.0353	0.2810	8.8900	8.5500e-03	0.0313	48.8238	0.1142	0.0288	31.6414	0.1024	-0.1195	-0.6258	-0.1574	5.2000e-02	9.6348	2.2927	8.3260	2.2010
Vps28	0.0122	0.1975	20.8726	1.4700e-06	0.0122	0.1992	18.1125	3.3900e-01	0.0115	105.7092	0.0584	0.0168	90.9414	0.0845	0.5463	-0.2171	0.5338	7.9300e-05	13.8458	4.0353	23.2225	2.0823
Sdc2	0.0299	0.3026	3.7268	4.0300e-05	0.0299	0.1090	21.1349	2.6600e-01	0.0272	12.3143	0.0900	0.0173	193.8974	0.1585	-0.6571	3.9769	0.8161	5.9900e-14	3.4690	2.9065	101.9479	1.0167
Tmem65	0.0553	0.8369	3.7363	3.7500e-05	0.0553	0.2532	24.8026	4.1600e-01	0.0519	4.4646	0.0620	0.0338	97.9615	0.1333	-0.6202	4.4556	1.1046	1.7600e-10	1.6528	4.3913	32.1093	1.5024
Acot10	0.8500	9.9460	0.0241	9.9900e-01	0.8500	0.1639	0.6500	3.5100e-04	0.7831	0.0024	0.0787	0.0306	3.9649	0.1869	-4.6756	10.6746	1.2472	2.0200e-03	0.0321	6.8557	1.9602	2.2025
Cdc42ep1	0.8563	2.1434	0.7245	6.8600e-03	0.8563	0.5804	36.5483	4.4600e-01	0.6119	0.3380	0.2855	0.0412	62.9751	0.0710	-3.8919	7.5415	-2.0070	1.2000e-07	0.6068	4.6151	16.4848	2.4176
Mtdh	0.0338	0.3804	16.0763	3.1900e-03	0.0338	0.3013	31.6178	4.7500e-01	0.0310	42.2659	0.0815	0.0255	104.9538	0.0846	-0.2831	1.3122	0.0533	7.5000e-08	10.5722	2.3043	51.3355	1.4038
Micall1	0.0330	0.4241	3.2841	4.7400e-05	0.0330	0.5205	27.8547	5.2100e-01	0.0307	7.7444	0.0723	0.0525	53.5176	0.1009	0.7765	2.7888	0.4810	2.0400e-11	2.1927	3.9155	22.5253	1.5203
Lgals1	0.0474	0.3276	34.2291	6.9400e-01	0.0474	0.1827	261.2911	5.2300e-01	0.0414	104.4968	0.1265	0.0489	1429.9825	0.2679	0.2401	3.7745	1.0822	5.4500e-17	67.8446	1.1041	1382.1386	0.7182
Mrpl13	0.0223	0.3811	13.4549	2.1100e-06	0.0223	0.1948	5.0089	7.0000e-01	0.0210	35.3091	0.0552	0.0233	25.7078	0.1194	0.1448	-0.4578	1.1125	3.4300e-05	6.8423	3.4948	8.7703	1.8018
Exosc4	0.0930	0.7891	12.6407	1.1500e-03	0.0930	0.2149	10.0334	2.4300e-02	0.0832	16.0189	0.1054	0.0267	46.6807	0.1241	-1.6405	1.5430	0.2358	1.0600e-03	3.9868	2.6375	14.1473	1.6511
Tcf20	0.0425	0.5094	38.1443	7.8600e-04	0.0425	0.1410	6.7570	4.8400e-01	0.0392	74.8796	0.0770	0.0259	47.9072	0.1834	-0.5997	-0.6443	1.2530	7.3900e-04	13.1460	2.9357	13.8530	1.4984
Nfkbil2	0.0188	0.5078	17.1593	6.9100e-09	0.0188	0.6281	1.4398	2.7400e-02	0.0181	33.7921	0.0356	0.0482	2.2925	0.0767	1.4123	-3.8817	1.1056	3.8400e-01	5.2409	5.5202	1.2605	4.2524
Sub1	0.0231	0.1776	68.4137	1.5800e-01	0.0231	0.8495	78.1303	4.2100e-01	0.0204	385.1973	0.1150	0.0287	91.9732	0.0337	0.4884	-2.0663	-1.7695	3.7400e-02	156.5421	1.2732	79.2995	1.2114
Golph3	0.0386	0.7098	33.4816	6.7200e-05	0.0386	0.3854	47.5647	8.3100e-01	0.0366	47.1672	0.0516	0.0406	123.4115	0.1053	0.1475	1.3876	1.0286	3.2000e-12	7.9776	3.7985	56.1539	1.2926
Eif2c2	0.0149	0.1518	16.6186	1.2600e-06	0.0149	0.1092	5.5089	6.7800e-02	0.0136	109.4861	0.0895	0.0300	50.4247	0.2747	1.1429	-1.1185	1.6173	9.0300e-07	15.8034	2.9116	14.6952	1.1980
Trabd	0.0268	0.2932	4.6925	1.4400e-04	0.0268	0.2298	7.0838	1.3100e-01	0.0246	16.0028	0.0838	0.0256	30.8262	0.1115	0.0614	0.9458	0.4131	3.2900e-04	3.7354	3.1831	9.5407	1.9078
Slc25a17	0.0248	0.1788	12.2213	1.8300e-04	0.0248	0.4643	126.4884	2.9100e-01	0.0218	68.3423	0.1218	0.0282	272.4417	0.0607	0.3711	1.9951	-1.0054	1.4100e-06	13.3820	2.1246	84.9694	2.0007
Pacsin2	0.0336	0.3302	6.4034	1.5800e-03	0.0336	0.0776	5.6539	7.7000e-02	0.0305	19.3912	0.0925	0.0141	72.8690	0.1818	-1.1138	1.9099	0.9757	1.1700e-04	4.6632	2.8394	20.0783	1.4980
Cyc1	0.0386	0.5025	20.0748	2.9000e-03	0.0386	0.1623	8.6686	3.1200e-01	0.0359	39.9505	0.0714	0.0222	53.4222	0.1370	-0.6906	0.4192	0.9402	2.6800e-04	10.6230	2.4297	21.8565	1.3561
Fmnl3	0.0805	0.6505	2.1997	2.5800e-06	0.0805	0.2809	11.4548	8.0900e-02	0.0717	3.3814	0.1101	0.0228	40.7807	0.0813	-1.6489	3.5922	-0.4374	1.6400e-05	1.4260	3.5809	11.3954	2.1707
Copz1	0.0125	0.0603	5.0071	5.8500e-02	0.0125	0.7046	87.3567	5.2500e-01	0.0103	83.0768	0.1715	0.0324	123.9826	0.0461	1.6501	0.5776	-1.8971	8.4900e-07	18.2563	1.6418	76.7099	1.3907
Fbxo4	0.2581	0.7247	0.2510	4.4000e-05	0.2581	0.1868	9.2765	4.3600e-01	0.1903	0.3463	0.2626	0.0169	49.6663	0.0903	-3.4971	7.1640	-1.5409	1.5100e-08	0.5977	5.3039	14.1460	2.1777
St13	0.0266	0.0679	21.6852	3.9000e-01	0.0266	0.5246	79.1446	8.2200e-01	0.0191	319.2132	0.2814	0.0288	150.8556	0.0549	0.5917	-1.0814	-2.3574	2.2400e-01	84.6813	1.0450	84.9800	1.6268
Ccnt1	3.4425	2.8057	0.0705	1.8600e-01	3.4425	1.6552	26.5588	1.4500e-05	1.5458	0.0251	0.5510	0.1169	16.0458	0.0706	-3.7248	9.3197	-2.9635	5.5500e-02	0.1772	6.8557	3.9496	3.2733
Polr3h	0.0212	0.3103	11.6926	2.3200e-04	0.0212	0.1337	7.5953	2.7600e-01	0.0198	37.6792	0.0638	0.0166	56.8012	0.1240	-0.2569	0.5922	0.9576	2.4700e-02	8.1033	2.8553	13.8065	1.9035
Pphln1	0.0468	1.0199	8.9261	7.8200e-08	0.0468	0.3183	17.2306	7.1300e-01	0.0447	8.7518	0.0439	0.0339	54.1301	0.1066	-0.3994	2.6288	1.2805	8.9000e-11	2.4383	4.6839	23.5893	1.3530
Basp1	0.0357	0.3185	9.8383	3.2900e-03	0.0357	2.4874	316.0788	6.0000e-01	0.0321	30.8936	0.1007	0.0660	127.0719	0.0265	1.0415	2.0403	-1.9240	1.0300e-16	8.5828	2.0705	176.4091	0.8802
Lass5	0.0339	0.2596	4.5510	2.1400e-02	0.0339	0.2273	22.4748	3.7600e-01	0.0300	17.5302	0.1155	0.0319	98.8687	0.1404	0.0899	2.4957	0.2815	2.3800e-09	5.0269	2.2562	45.7409	1.2273
Parvb	0.0095	0.0682	1.8642	8.2400e-04	0.0095	0.1887	8.1770	2.6000e-03	0.0084	27.3447	0.1229	0.0188	43.3423	0.0996	1.1657	0.6645	-0.3028	1.9000e-01	5.5759	2.5340	8.9396	2.4928
Ndufb9	0.0402	0.1606	38.4543	3.2300e-01	0.0402	0.5349	50.1858	2.2500e-01	0.0321	239.4236	0.2001	0.0309	93.8294	0.0577	-0.0587	-1.3515	-1.7943	2.2900e-01	83.3008	1.1524	60.1280	1.1167
Pdxp	0.0465	1.3221	11.4087	1.1000e-07	0.0465	30.3637	0.1459	6.0100e-01	0.0449	8.6292	0.0340	5.7100	0.0048	0.1881	6.9900	-10.8101	2.4685	3.5800e-01	1.9037	6.8557	0.1322	4.6160
Commd5	0.0582	1.2871	70.6485	7.5900e-07	0.0582	0.2823	8.6249	6.7200e-03	0.0557	54.8916	0.0433	0.0269	30.5530	0.0954	-1.0486	-0.8453	1.1402	6.5700e-02	7.7535	4.8274	6.0864	2.9009
Tenc1	4.0873	33.4700	0.2753	3.1600e-01	4.0873	0.5471	12.7949	3.4200e-03	3.6425	0.0082	0.1088	0.0293	23.3870	0.0536	-6.9567	11.4736	-1.0217	8.9600e-04	0.1731	4.0645	6.2163	3.1178
Creld2	0.0669	0.6065	1.4753	4.7300e-05	0.0669	0.0951	6.5725	4.0900e-01	0.0602	2.4326	0.0993	0.0124	69.0959	0.1306	-2.2778	4.8280	0.3949	1.8400e-05	1.2992	3.8917	17.8855	1.7247
Pop1	0.0393	0.2457	19.7689	5.7400e-03	0.0393	0.3286	12.1176	2.5700e-02	0.0339	80.4662	0.1378	0.0234	36.8735	0.0712	-0.5329	-1.1258	-0.9525	7.4500e-01	14.7256	2.1187	9.5036	2.5261
Tubgcp6	0.0435	0.6764	4.5446	4.9300e-04	0.0435	0.2228	5.1305	7.3100e-04	0.0408	6.7191	0.0604	0.0231	23.0280	0.1038	-0.8197	1.7770	0.7824	2.5400e-01	2.0027	4.3940	4.6383	2.8709
Ndufa6	0.0732	1.4129	113.4275	9.3800e-02	0.0732	0.4392	21.0703	7.8600e-01	0.0696	80.2781	0.0493	0.0513	47.9792	0.1169	-0.4403	-0.7426	1.2456	1.5100e-01	66.5576	1.0206	48.0106	0.8119
Poldip3	0.0365	0.3216	35.8533	1.7800e-03	0.0365	0.5941	84.5982	6.4400e-01	0.0327	111.4961	0.1018	0.0412	142.3869	0.0693	0.3316	0.3528	-0.5541	4.1900e-05	22.7106	2.1797	58.9237	1.6567
Pycrl	0.0113	0.3545	94.2613	6.3600e-03	0.0113	0.1344	10.3745	3.4400e-01	0.0110	265.9086	0.0310	0.0185	77.1876	0.1373	0.7484	-1.7845	2.1475	7.6700e-04	29.6053	5.7322	19.2999	1.7672
Stk3	0.0759	0.7565	2.0696	9.0200e-05	0.0759	0.3980	17.8454	5.3100e-02	0.0689	2.7356	0.0911	0.0272	44.8386	0.0683	-1.3425	4.0348	-0.4158	8.6700e-06	1.2846	4.2884	13.1517	2.3055
Brp16	1.0107	1.4706	0.0988	1.3300e-02	1.0107	0.7895	9.5938	3.4500e-04	0.5990	0.0672	0.4073	0.0362	12.1515	0.0459	-4.0476	7.4981	-3.1502	1.5500e-01	0.3190	5.0027	3.2152	4.1540
Sh3bp1	0.0082	0.1165	1.8186	2.0200e-06	0.0082	1.5082	0.1620	1.6200e-02	0.0076	15.6079	0.0655	0.5286	0.1074	0.3505	6.1136	-7.1833	2.4194	8.1700e-01	3.2013	4.0258	0.4506	4.4365
Rbx1	0.0328	0.2091	92.0015	3.6300e-02	0.0328	0.2724	58.5255	5.1200e-01	0.0284	439.9485	0.1357	0.0374	214.8275	0.1371	0.3968	-1.0342	0.0152	2.5700e-02	102.0250	1.5889	119.8443	1.1050
Nudcd1	0.0087	0.2537	356.0907	2.9400e-05	0.0087	0.0953	2.7874	5.6900e-03	0.0084	1403.6940	0.0332	0.0103	29.2575	0.1081	0.2902	-5.5843	1.7031	7.9700e-02	109.0203	6.2752	7.3499	2.2515
Zfp622	0.0929	2.4864	35.2224	2.2700e-07	0.0929	0.2212	11.1012	2.6200e-02	0.0896	14.1660	0.0360	0.0249	50.1884	0.1127	-1.8445	1.8249	1.6462	1.0200e-05	2.8506	5.9676	13.2507	1.9370
Phf5a	0.0226	0.3047	44.1096	5.3100e-04	0.0226	0.1597	8.8243	2.0300e-02	0.0210	144.7730	0.0691	0.0203	55.2469	0.1273	-0.0501	-1.3898	0.8816	1.1400e-02	27.2049	2.5206	18.5184	1.4964
Kdelr3	0.0082	0.2151	10.4846	3.2600e-05	0.0082	0.4613	27.5607	6.5800e-01	0.0079	48.7442	0.0366	0.0410	59.7482	0.0890	2.3801	0.2937	1.2794	5.0900e-13	7.6053	4.8973	28.8515	1.5063
Ttc33	0.0765	1.5471	8.0738	4.8000e-06	0.0765	0.3539	29.8625	3.5300e-02	0.0729	5.2186	0.0471	0.0242	84.3706	0.0685	-1.5874	4.0150	0.5406	1.9100e-03	1.6900	5.3893	15.4822	3.0452
Slc25a32	0.7196	2.0447	0.1814	2.2100e-06	0.7196	0.5987	16.6000	5.9800e-03	0.5323	0.0887	0.2603	0.0465	27.7277	0.0777	-3.5166	8.2875	-1.7446	5.0400e-03	0.4530	4.9239	6.0179	3.0080
Pus7l	2.4018	16.6674	0.0445	-1.0000e+00	2.4018	1.1894	7.8374	5.0500e-04	2.0993	0.0027	0.1260	0.0535	6.5893	0.0450	-5.2943	11.2697	-1.4857	2.3700e-01	0.0250	6.8557	2.0025	4.9674
Nol12	0.0608	0.9378	10.0769	3.8600e-04	0.0608	0.1374	4.6165	2.1500e-03	0.0571	10.7457	0.0609	0.0198	33.5958	0.1444	-1.5241	1.6445	1.2466	3.7500e-06	2.4590	4.6151	10.7051	1.6024
Dab2	0.0485	0.1956	0.9982	8.7900e-04	0.0485	0.2961	74.3792	6.8700e-01	0.0389	5.1034	0.1988	0.0256	251.2285	0.0866	-0.6004	5.6214	-1.1983	1.8800e-09	1.9640	2.1850	68.2620	2.0315
Gtse1	0.0424	0.6144	61.7131	2.9900e-01	0.0424	0.2787	22.8107	6.9000e-02	0.0397	100.4493	0.0646	0.0430	81.8542	0.1543	0.1149	-0.2953	1.2554	9.8700e-03	20.6299	2.7188	27.0907	1.3375
Sbf1	0.0319	0.5887	4.4935	7.9700e-04	0.0319	0.3190	39.0445	1.6500e-01	0.0302	7.6328	0.0514	0.0105	122.3940	0.0330	-1.5199	4.0032	-0.6359	8.1700e-05	2.3368	4.4969	23.5793	4.3461
Nup155	0.0179	0.2585	40.8512	9.8500e-03	0.0179	0.4279	28.2481	1.2700e-02	0.0168	158.0338	0.0649	0.0265	66.0132	0.0620	0.6631	-1.2594	-0.0641	7.3800e-02	24.4052	3.0403	15.6788	2.6609
Tsta3	0.0080	0.1574	27.3774	9.7400e-05	0.0080	0.2730	29.6829	6.7900e-04	0.0077	173.9891	0.0487	0.0196	108.7365	0.0719	1.3580	-0.6782	0.5632	3.9400e-03	24.4783	3.7225	20.8947	2.8869
Myg1	0.0569	1.5519	6.6961	1.2600e-06	0.0569	0.2329	6.8306	2.5300e-04	0.0549	4.3148	0.0354	0.0197	29.3267	0.0847	-1.4760	2.7649	1.2601	1.9000e-02	1.4631	6.4382	5.8634	3.0967
Tspo	0.0236	0.4126	21.5604	1.2500e-02	0.0236	0.2550	31.9779	2.3800e-01	0.0223	52.2530	0.0540	0.0207	125.4075	0.0813	-0.1036	1.2630	0.5908	1.4300e-09	11.3564	3.1319	68.3950	1.2694
Nup50	0.0365	0.4219	32.4323	1.7300e-03	0.0365	1.6581	102.1110	1.3600e-01	0.0336	76.8640	0.0797	0.0530	61.5822	0.0319	0.6557	-0.3198	-1.3188	7.4900e-07	14.2979	2.5596	32.2017	1.6128
Rps19bp1	6.3566	7.1369	0.1049	1.2700e-03	6.3566	0.1835	11.1927	1.4700e-01	3.3621	0.0147	0.4711	0.0264	60.9923	0.1437	-6.9941	12.0189	-1.7127	2.8500e-08	0.4699	3.3784	17.2341	1.6526
Txn2	0.0179	0.1011	6.6514	1.2300e-01	0.0179	0.1701	19.3670	1.1900e-01	0.0152	65.7915	0.1506	0.0241	113.8323	0.1416	0.6617	0.7909	-0.0893	1.3300e-03	20.0875	1.3726	52.1734	1.2151
Ebag9	0.1186	0.5684	0.8022	1.6700e-04	0.1186	0.2323	9.2261	6.2700e-03	0.0982	1.4113	0.1727	0.0204	39.7105	0.0877	-2.2674	4.8144	-0.9767	5.6400e-04	0.9380	3.9072	8.8219	2.6434
Rangap1	0.0184	0.4377	36.6795	8.2700e-03	0.0184	0.1676	14.5849	4.5400e-01	0.0176	83.7985	0.0402	0.0188	86.9965	0.1121	0.0934	0.0540	1.4779	1.0700e-03	16.3590	3.6810	27.2791	1.5951
Pmm1	0.0315	0.2281	34.6654	2.5000e-01	0.0315	0.1610	15.5735	3.9600e-01	0.0277	151.9790	0.1214	0.0339	96.7013	0.2104	0.2917	-0.6523	0.7939	1.9100e-02	42.9608	1.5344	51.8551	0.9692
Gga1	0.0393	0.3032	1.0760	9.4600e-06	0.0393	0.2031	13.1724	5.0100e-02	0.0348	3.5490	0.1148	0.0210	64.8597	0.1034	-0.7279	4.1918	-0.1499	3.5600e-08	1.5224	3.4614	21.3303	1.6932
Ankrd46	0.0163	0.5189	18.6295	9.2100e-06	0.0163	0.1353	9.9627	2.4100e-01	0.0158	35.9008	0.0305	0.0265	73.6437	0.1958	0.7419	1.0365	2.6814	1.7600e-10	5.6183	5.7898	23.0875	1.3888
1110020G09Rik	0.0150	0.3317	36.0063	9.6000e-05	0.0150	0.1362	5.5497	5.6400e-05	0.0144	108.5624	0.0434	0.0143	40.7324	0.1052	-0.0062	-1.4143	1.2773	5.6100e-01	18.5264	3.4377	8.0274	2.5917
Ep300	0.3403	5.8699	1291.3925	5.4000e-04	0.3403	0.2186	16.7804	2.7900e-01	0.3217	220.0013	0.0548	0.0400	76.7684	0.1829	-3.0079	-1.5189	1.7391	1.0000e-02	36.3977	3.0131	22.3530	1.3630
Mpst	0.0098	0.1205	12.9677	1.2300e-03	0.0098	0.5047	0.5004	9.1400e-07	0.0091	107.6191	0.0754	0.0441	0.9914	0.0875	2.2801	-6.7623	0.2137	3.4200e-01	17.2182	2.7886	0.8151	5.7982
Zcrb1	0.1318	0.4161	0.7327	2.8300e-06	0.1318	0.3510	16.9590	9.2400e-01	0.1001	1.7608	0.2405	0.0500	48.3117	0.1423	-1.0024	4.7780	-0.7570	7.4800e-12	1.2949	2.4405	24.5858	1.2040
Prkaa1	0.0618	0.3380	17.5340	3.0800e-02	0.0618	0.6968	796.8146	8.1700e-01	0.0522	51.8754	0.1546	0.0266	1143.4843	0.0381	-0.9759	4.4622	-2.0196	9.0100e-04	11.2759	1.8825	200.9928	3.3600
Mcat	1.0259	1.2710	0.2884	7.7300e-02	1.0259	0.2584	8.0764	5.7300e-03	0.5677	0.2269	0.4467	0.0322	31.2496	0.1245	-4.1407	7.1058	-1.8427	1.8300e-04	0.5687	3.5988	8.2473	2.0177
Espl1	0.0288	0.6454	18.5302	6.0200e-10	0.0288	0.4993	1.2829	2.2500e-07	0.0276	28.7130	0.0428	0.0411	2.5694	0.0824	0.5758	-3.4822	0.9460	6.8200e-01	4.7217	4.8964	1.1635	4.6213
Itgb5	0.0290	0.1755	6.1029	2.4000e-02	0.0290	1.3796	349.7888	7.4800e-01	0.0249	34.7744	0.1420	0.0230	253.5415	0.0167	-0.1173	2.8661	-3.0920	4.2500e-11	9.9183	1.7080	156.1643	1.5991
Qtrtd1	0.1718	1.5054	1.3968	2.4600e-06	0.1718	0.5137	8.3091	2.9200e-03	0.1542	0.9279	0.1024	0.0519	16.1750	0.1011	-1.5703	4.1236	-0.0191	1.0900e-03	0.7532	6.8557	4.5735	2.4965
Mkl2	0.0709	0.3267	2.4445	1.4600e-02	0.0709	0.2667	13.4463	1.7500e-01	0.0582	7.4815	0.1782	0.0478	50.4200	0.1794	-0.2836	2.7526	0.0094	7.9100e-05	2.6964	2.0272	16.7672	1.3418
Abcf3	0.0434	0.5261	6.6645	3.4000e-07	0.0434	0.1510	6.1185	1.7700e-01	0.0401	12.6675	0.0762	0.0191	40.5069	0.1264	-1.0698	1.6770	0.7305	4.3700e-05	2.8858	3.6650	11.1926	1.8590
A2bp1	0.6924	1.4524	0.1183	1.3100e-07	0.6924	0.7805	17.4527	3.9100e-04	0.4689	0.0815	0.3228	0.0281	22.3614	0.0361	-4.0582	8.1004	-3.1621	1.5700e-01	0.3318	6.8557	3.9402	5.8307
Gsk3b	0.0999	0.3807	11.2826	3.1900e-01	0.0999	0.6009	68.7437	7.3400e-01	0.0791	29.6353	0.2078	0.0875	114.4087	0.1457	0.1456	1.9488	-0.5127	1.2400e-13	8.5069	1.5194	99.6200	0.9222
Mylk	3.4600	0.1586	0.0375	1.1600e-08	3.4600	0.2127	7.9902	1.4100e-03	0.1516	0.2366	0.9562	0.0099	37.5731	0.0467	-3.9316	7.3110	-4.3551	2.4500e-01	0.4553	4.6512	7.2541	3.8157
Dnaja3	0.0155	0.1606	15.2176	1.2500e-03	0.0155	0.1935	6.3530	2.0900e-02	0.0141	94.7453	0.0879	0.0216	32.8323	0.1115	0.6118	-1.5289	0.3431	2.9300e-02	15.5124	2.7423	9.9617	1.8903
Abcc1	0.0249	0.4065	17.5592	1.4300e-04	0.0249	0.1709	19.4583	3.5300e-01	0.0234	43.1990	0.0577	0.0174	113.8372	0.1018	-0.4307	1.3979	0.8190	2.8000e-08	7.5036	3.6721	38.7860	1.5203
Slc12a8	0.0888	1.3138	1.9237	3.1500e-07	0.0888	6.0056	0.0638	4.2400e-01	0.0831	1.4642	0.0633	1.3688	0.0106	0.2279	4.0411	-7.1057	1.8486	6.6900e-01	0.8680	6.6572	0.2153	4.5454
Opa1	0.0401	0.5309	7.7135	2.6400e-06	0.0401	0.1463	6.3971	4.2800e-02	0.0373	14.5291	0.0703	0.0143	43.7291	0.0979	-1.3820	1.5896	0.4776	5.6400e-04	3.2976	3.8275	11.7777	1.9812
Polr2h	0.0222	0.1736	59.3310	1.7100e-03	0.0222	0.5928	70.3137	6.4900e-02	0.0197	341.8393	0.1134	0.0316	118.6070	0.0533	0.6835	-1.5271	-1.0887	2.7500e-01	48.9803	2.3638	28.1192	2.5451
Fyttd1	0.0259	0.3221	27.4273	1.2500e-03	0.0259	0.2169	21.4595	6.2700e-01	0.0240	85.1494	0.0744	0.0342	98.9217	0.1576	0.5123	0.2163	1.0826	2.9900e-06	17.1406	2.6467	40.5954	1.3145
Gtf2e1	0.0292	0.3567	32.2327	4.2200e-05	0.0292	0.3522	17.1860	8.2200e-02	0.0270	90.3702	0.0758	0.0442	48.7958	0.1254	0.7089	-0.8891	0.7271	1.1100e-04	14.0262	3.0486	14.8760	1.6570
Itsn1	0.0155	0.1145	0.6027	6.7500e-07	0.0155	0.1092	9.2222	2.5700e-01	0.0137	5.2623	0.1193	0.0081	84.4300	0.0744	-0.7503	4.0040	-0.6820	2.8500e-10	1.8760	3.0372	31.8706	1.7675
Chmp2b	0.0257	0.2762	7.7200	3.7900e-03	0.0257	0.3468	33.2296	3.4900e-01	0.0235	27.9549	0.0851	0.0477	95.8044	0.1374	1.0202	1.7770	0.6914	1.4900e-10	8.0355	2.1796	62.6923	1.0387
BC027231	0.0814	1.1307	10.3299	8.2800e-04	0.0814	0.9081	24.8929	1.5400e-03	0.0760	9.1362	0.0672	0.0491	27.4110	0.0541	-0.6285	1.5851	-0.3123	1.0800e-01	2.4104	4.0390	5.8010	3.5609
Kpna1	0.0136	0.2022	9.6307	1.5500e-04	0.0136	0.3849	20.7175	2.6200e-02	0.0127	47.6290	0.0630	0.0372	53.8201	0.0966	1.5460	0.1763	0.6172	4.2400e-03	9.3941	3.2506	16.3816	1.8673
Gart	0.0252	0.1640	22.6457	9.2600e-03	0.0252	0.1431	8.2890	4.0500e-02	0.0219	138.0511	0.1333	0.0153	57.9370	0.1071	-0.5124	-1.2526	-0.3151	8.4500e-02	24.4069	2.0181	17.4442	1.7459
Nubp1	0.0202	0.2489	7.2955	5.9600e-04	0.0202	0.2387	9.4382	6.4000e-02	0.0187	29.3104	0.0750	0.0215	39.5478	0.0899	0.2020	0.4322	0.2627	1.6000e-03	5.2893	3.4773	10.1911	2.2308
N6amt1	0.0423	0.5909	4.2051	2.7100e-05	0.0423	0.3213	3.5310	3.6500e-02	0.0395	7.1158	0.0668	0.0436	10.9888	0.1358	0.1445	0.6269	1.0235	2.1000e-02	2.3624	3.7385	3.8380	2.0825
Sdf2l1	0.0194	0.5037	6.1797	3.9800e-08	0.0194	0.1895	4.3238	4.6600e-04	0.0187	12.2697	0.0371	0.0128	22.8223	0.0676	-0.5440	0.8953	0.8666	6.6600e-02	2.8728	5.2220	4.9970	3.4111
Tfg	0.0372	0.3268	4.0016	2.7300e-04	0.0372	0.2593	37.6345	4.4800e-01	0.0334	12.2433	0.1022	0.0295	145.1275	0.1137	-0.1795	3.5673	0.1543	4.5500e-10	3.4622	2.6781	55.1770	1.4856
Ccdc58	0.0255	0.6024	159.1384	9.6700e-03	0.0255	0.4539	29.4079	2.2100e-02	0.0245	264.1840	0.0407	0.0270	64.7838	0.0595	0.1403	-2.0278	0.5485	2.4400e-01	38.7698	4.0114	16.4203	2.5366
Top3b	0.0273	0.3309	19.4537	8.6900e-03	0.0273	0.6486	55.6582	1.1000e-01	0.0252	58.7889	0.0761	0.0252	85.8105	0.0388	0.0001	0.5456	-0.9709	2.0400e-04	9.1780	3.4514	22.9388	2.9863
Ppil2	0.0157	0.3158	4.7295	3.2000e-05	0.0157	0.1662	10.5445	8.5800e-03	0.0149	14.9769	0.0473	0.0166	63.4416	0.0998	0.1506	2.0827	1.0765	1.0400e-04	3.1241	4.7636	14.3926	2.2035
Rsl1d1	0.0280	0.6696	1555.3628	1.1200e-01	0.0280	0.8032	80.2769	8.3600e-01	0.0269	2322.8876	0.0402	0.0494	99.9518	0.0615	0.8751	-4.5385	0.6127	1.4600e-01	335.8349	3.7124	48.6968	1.6032
Eif2b5	0.0148	0.2667	8.1533	5.7200e-04	0.0148	0.0763	6.3130	6.6300e-02	0.0140	30.5685	0.0524	0.0119	82.7423	0.1555	-0.2378	1.4366	1.5679	1.7400e-06	5.6449	3.9690	22.6346	1.5302
Prkdc	0.0264	0.6187	37.5031	1.6400e-05	0.0264	0.1451	0.9870	9.8800e-06	0.0254	60.6186	0.0410	0.0185	6.8042	0.1272	-0.4587	-3.1553	1.6338	1.0700e-01	8.7328	4.7017	2.2700	2.7762
Nmral1	0.0308	0.5145	6.2722	4.6900e-07	0.0308	0.5531	9.4938	8.5500e-06	0.0291	12.1899	0.0565	0.0178	17.1642	0.0322	-0.7070	0.4937	-0.8113	6.6900e-01	2.4806	4.7958	3.1425	6.3240
Hmox2	0.0531	0.9347	4.5243	9.0400e-05	0.0531	0.4434	18.3184	1.3100e-01	0.0502	4.8402	0.0538	0.0247	41.3100	0.0557	-1.0243	3.0933	0.0515	2.3000e-04	1.7095	4.6470	10.5089	2.8358
Ranbp1	0.0051	0.0627	11.2641	2.1000e-01	0.0051	0.4221	51.8734	7.6900e-01	0.0047	179.7334	0.0754	0.0432	122.9072	0.1024	3.1925	-0.5483	0.4409	8.1200e-05	37.7530	2.4149	62.0446	1.3276
Chaf1b	0.0108	0.1559	14.3522	3.5900e-06	0.0108	0.8068	2.7283	4.2200e-04	0.0101	92.0581	0.0646	0.0435	3.3818	0.0539	2.1094	-4.7667	-0.2621	6.5200e-01	14.5596	3.2206	1.5134	4.7415
Cryzl1	0.0298	0.4334	3.7777	5.0500e-06	0.0298	0.3145	11.0664	1.0200e-01	0.0279	8.7167	0.0644	0.0256	35.1899	0.0815	-0.1226	2.0133	0.3401	2.1100e-02	2.2723	4.2119	7.0567	3.0147
Gabpa	0.0173	0.4396	30.8261	6.6800e-03	0.0173	0.1132	6.4048	4.2400e-01	0.0167	70.1207	0.0379	0.0236	56.5745	0.2087	0.5041	-0.3097	2.4614	1.0700e-04	12.5819	4.2484	19.2168	1.2200
Gbe1	4.1314	38.6054	0.0568	9.9800e-01	4.1314	0.1504	3.6716	3.5000e-03	3.7320	0.0015	0.0967	0.0131	24.4079	0.0872	-8.1530	14.0175	-0.1494	8.7200e-03	0.0378	6.8557	5.6096	2.7960
Iqcb1	0.0434	0.9298	12.9526	2.4600e-04	0.0434	0.8089	1.5737	2.0300e-05	0.0415	13.9312	0.0446	0.1208	1.9455	0.1494	1.5427	-2.8401	1.7436	7.0500e-01	3.1901	4.4996	1.1914	3.4429
Trap1	0.0097	0.2104	1.5805	3.0600e-08	0.0097	0.1151	9.0729	7.7000e-02	0.0093	7.5131	0.0442	0.0165	78.8310	0.1432	0.8267	3.3913	1.6968	4.1700e-07	2.1022	5.1885	21.2563	1.6309
Mapk1	0.0346	0.3201	71.7266	1.1400e-01	0.0346	0.9518	126.5889	8.8100e-01	0.0312	224.0418	0.0975	0.0437	132.9932	0.0459	0.4843	-0.7524	-1.0877	1.3100e-05	45.1607	2.0939	84.0245	1.3611
Phldb2	0.0727	0.2863	9.6331	1.8800e-01	0.0727	0.4666	223.7644	7.2000e-01	0.0580	33.6416	0.2024	0.0624	479.6005	0.1337	0.1061	3.8335	-0.5982	1.1000e-13	10.6483	1.3996	286.9344	1.0987
Son	0.0900	0.6975	76.2630	4.7700e-01	0.0900	0.5414	78.4319	7.6600e-01	0.0797	109.3348	0.1143	0.0895	144.8621	0.1653	0.1669	0.4059	0.5324	3.7700e-07	52.1724	1.2071	152.4855	0.7473
Atp5o	0.0270	0.1272	55.5265	5.2100e-01	0.0270	0.1299	23.2821	5.7000e-01	0.0222	436.6526	0.1749	0.0384	179.2293	0.2956	0.7878	-1.2847	0.7570	1.8200e-03	108.7397	1.3263	147.1004	0.6908
1110004E09Rik	0.0270	0.5054	12.5687	5.3900e-04	0.0270	0.3093	5.3767	1.3300e-02	0.0256	24.8689	0.0507	0.0206	17.3824	0.0666	-0.3156	-0.5167	0.3927	2.1400e-02	5.0047	4.0265	5.3301	2.7912
Snx4	0.0535	0.6470	79.6745	2.2100e-03	0.0535	0.1145	15.7103	9.0000e-01	0.0494	123.1491	0.0763	0.0239	137.1526	0.2084	-1.0487	0.1554	1.4491	2.7800e-07	23.2854	2.5487	59.0358	1.0462
Abhd10	0.1602	1.4495	3.5491	1.5500e-06	0.1602	1.2671	5.1380	1.9400e-07	0.1442	2.4485	0.0995	0.0842	4.0548	0.0665	-0.7759	0.7277	-0.5819	5.4500e-01	1.3644	3.4539	1.6587	4.3005
Cpox	1.9277	0.7236	0.0551	7.7300e-03	1.9277	0.2274	15.0200	3.7300e-01	0.5261	0.0762	0.7271	0.0215	66.0460	0.0946	-4.6115	9.7600	-2.9417	5.5400e-06	0.4068	3.2580	16.8871	2.0781
Dscr3	0.0428	0.3856	6.9402	1.4200e-05	0.0428	0.7617	62.2297	9.5200e-01	0.0386	17.9968	0.1000	0.0300	81.6984	0.0394	-0.3598	2.1826	-1.3418	5.6200e-07	4.3981	2.7529	28.1731	2.4467
Tomm70a	0.0322	0.7307	204.7624	7.1500e-02	0.0322	0.5842	54.6010	3.5200e-01	0.0309	280.2184	0.0423	0.0454	93.4630	0.0776	0.5548	-1.5841	0.8777	1.1900e-05	53.2371	3.4030	60.8470	1.1832
Ncbp2	0.0110	0.0733	6.5771	2.7100e-02	0.0110	0.3401	21.9094	3.7400e-01	0.0096	89.7706	0.1306	0.0464	64.4144	0.1363	2.2762	-0.4789	0.0613	2.2100e-06	18.4230	1.9152	40.9975	0.9750
Mrps6	0.0300	0.2656	4.6404	1.5300e-05	0.0300	0.1477	7.7376	8.1600e-01	0.0270	17.4708	0.1015	0.0326	52.3748	0.2206	0.2736	1.5839	1.1199	2.5100e-09	5.0732	2.3702	27.8198	0.9995
Adprh	0.0229	0.1869	15.6215	3.1000e-01	0.0229	0.1692	35.4689	8.7000e-01	0.0204	83.5858	0.1092	0.0230	209.6466	0.1361	0.1742	1.3266	0.3178	3.1100e-05	21.4942	1.8267	80.2853	1.4324
Rabl3	0.0194	0.3277	5.0457	1.0100e-05	0.0194	0.8489	18.5090	7.9300e-03	0.0183	15.3970	0.0560	0.0425	21.8025	0.0501	1.2120	0.5018	-0.1613	5.9500e-02	2.9013	4.7304	4.7600	4.0158
Cggbp1	0.0458	0.8647	249.4610	1.7500e-02	0.0458	0.8285	307.9406	2.8100e-01	0.0435	288.4928	0.0504	0.0370	371.6917	0.0447	-0.2330	0.3656	-0.1712	1.8700e-06	44.1397	3.4135	134.2103	2.1469
Cct8	0.0271	0.2548	62.5546	4.5800e-01	0.0271	0.1672	19.9440	7.5000e-01	0.0245	245.4843	0.0962	0.0411	119.2493	0.2456	0.7451	-1.0416	1.3526	3.5300e-04	68.6420	1.7640	94.8965	0.8213
Ntan1	0.0207	0.2590	8.2785	2.7900e-03	0.0207	0.2406	19.7221	7.4200e-01	0.0192	31.9645	0.0742	0.0278	81.9874	0.1154	0.5307	1.3589	0.6373	8.7200e-08	5.9361	3.3998	24.9014	1.6797
Ufd1l	0.0189	0.4887	98.1123	4.6300e-05	0.0189	0.5694	106.2309	3.7900e-01	0.0182	200.7631	0.0373	0.0310	186.5623	0.0544	0.7657	-0.1058	0.5452	3.0700e-05	29.1120	4.5141	52.6199	2.3915
Rfc4	0.0327	0.2673	9.9165	1.1800e-05	0.0327	0.8672	3.1511	1.0400e-05	0.0291	37.0999	0.1089	0.0405	3.6335	0.0467	0.4769	-3.3520	-1.2212	8.2400e-01	6.5845	2.7500	1.3781	5.8593
Klhl22	0.0392	0.3172	3.4235	3.0800e-06	0.0392	0.0917	7.3468	4.5400e-01	0.0349	10.7916	0.1099	0.0255	80.0817	0.2781	-0.4502	2.8916	1.3398	2.3600e-08	3.1230	2.6832	23.5875	1.1182
Osbpl11	0.0432	1.2366	64.7484	5.1800e-08	0.0432	0.3674	74.9528	9.9000e-01	0.0418	52.3583	0.0338	0.0272	204.0081	0.0740	-0.6190	1.9621	1.1320	9.6900e-07	7.4322	5.6922	47.7907	2.1533
Eif4g1	0.0684	0.8690	80.4818	6.1100e-01	0.0684	1.8226	197.4282	8.2500e-01	0.0634	92.6151	0.0730	0.0554	108.3209	0.0304	-0.1934	0.2260	-1.2620	7.4800e-10	38.7018	1.5338	155.3723	0.8971
Hspbap1	0.0512	0.8072	53.4309	1.3400e-04	0.0512	0.2600	7.5497	2.4700e-01	0.0481	66.1910	0.0596	0.0257	29.0391	0.0987	-0.9078	-1.1886	0.7267	2.1200e-01	13.2385	2.8586	8.4972	2.0290
Cbr3	0.0416	0.9193	31.3103	1.3800e-06	0.0416	0.2713	18.5763	2.2900e-02	0.0398	34.0571	0.0433	0.0224	68.4592	0.0827	-0.8286	1.0073	0.9319	1.1100e-03	6.4788	4.1868	16.9921	2.1184
Yars2	0.0475	1.0324	30.0255	2.1600e-07	0.0475	0.3525	0.6953	3.0700e-04	0.0454	29.0830	0.0440	0.0781	1.9726	0.2215	0.7816	-3.8820	2.3321	1.6600e-01	4.7405	4.8883	1.2595	2.7171
Rrn3	0.0193	0.1124	10.2047	4.0500e-03	0.0193	0.4388	18.8689	7.1900e-02	0.0165	90.7501	0.1467	0.0301	43.0038	0.0687	0.8700	-1.0774	-1.0942	1.4600e-02	18.0374	1.9313	19.1405	1.6559
Zfp148	0.0570	0.7204	16.0948	7.2500e-02	0.0570	0.2731	23.8571	7.8400e-01	0.0529	22.3401	0.0734	0.0470	87.3500	0.1720	-0.1701	1.9672	1.2292	6.0800e-09	5.5602	2.8955	36.5393	1.2068
Wrb	0.0384	0.1814	0.9726	5.0400e-06	0.0384	0.1882	38.3906	6.1900e-02	0.0317	5.3620	0.1749	0.0170	204.0333	0.0906	-0.8962	5.2499	-0.9491	3.2600e-05	2.0757	2.3381	42.8095	2.2282
Usp25	0.0725	0.8381	3.3441	1.1500e-06	0.0725	0.4586	98.9790	2.6700e-01	0.0667	3.9900	0.0796	0.0216	215.8268	0.0470	-1.6294	5.7573	-0.7595	1.3800e-10	1.6764	3.7850	55.4791	2.7326
Yeats2	0.0450	0.9797	14.7747	2.9000e-06	0.0450	0.1359	7.7969	7.2500e-01	0.0430	15.0816	0.0439	0.0276	57.3828	0.2034	-0.6379	1.9278	2.2120	1.0400e-06	3.6280	4.2143	16.3094	1.4005
Tbc1d23	0.0255	0.5881	27.4259	2.4100e-06	0.0255	0.3402	26.6051	8.9600e-03	0.0244	46.6360	0.0415	0.0242	78.1958	0.0712	-0.0107	0.7456	0.7788	1.0500e-04	7.2872	4.7011	18.0290	2.4424
Crebbp	0.0398	1.0505	169.1900	1.9700e-04	0.0398	0.4359	37.4115	1.5100e-01	0.0383	161.0514	0.0365	0.0540	85.8259	0.1239	0.4938	-0.9080	1.7629	2.7400e-04	21.0105	4.7843	24.5229	1.6155
Tmem50b	4.8220	1.0506	0.0295	1.8700e-01	4.8220	0.1941	11.2407	4.7600e-02	0.8626	0.0280	0.8211	0.0198	57.9055	0.1021	-5.4434	11.0123	-3.0073	9.0900e-08	0.2293	5.8128	15.5870	2.0948
Ptplb	0.0394	0.4988	2.7476	8.9600e-05	0.0394	0.0706	2.0808	6.8300e-03	0.0365	5.5089	0.0732	0.0078	29.4868	0.1109	-2.2216	2.4202	0.5997	1.1800e-02	1.8101	4.0386	6.1345	2.6481
Pcnp	0.0212	0.1484	22.7007	1.5900e-02	0.0212	0.9525	100.2403	2.2700e-01	0.0186	152.9181	0.1252	0.0811	105.2388	0.0852	2.1262	-0.5391	-0.5556	3.4300e-08	32.2133	1.8449	97.9966	0.9264
Ppm1f	0.0403	0.5539	1.7416	8.7100e-04	0.0403	0.1115	5.0333	3.3500e-01	0.0376	3.1443	0.0678	0.0233	45.1300	0.2087	-0.6906	3.8433	1.6216	7.1100e-08	1.5628	3.9426	14.8139	1.3085
Pdpk1	0.0285	0.1706	7.1277	2.3200e-06	0.0285	0.6275	300.6091	2.8500e-02	0.0244	41.7900	0.1430	0.0270	479.0504	0.0431	0.1490	3.5189	-1.7303	4.4600e-07	7.9309	2.2208	112.8152	2.7877
Glo1	0.0176	0.1247	24.5956	6.9400e-01	0.0176	0.1778	21.5516	7.2400e-01	0.0154	197.1868	0.1238	0.0437	121.1834	0.2456	1.5008	-0.7024	0.9890	6.3500e-02	58.5271	1.4605	61.8964	0.8764
Fkbp5	0.0133	0.1254	16.1801	2.2200e-04	0.0133	0.4855	1.6514	1.3000e-03	0.0120	129.0232	0.0959	0.0433	3.4016	0.0893	1.8494	-5.2453	-0.1034	5.2500e-01	18.9496	2.7210	1.4513	4.0383
Tceb2	0.0493	0.4045	46.4594	8.6800e-01	0.0493	3.5834	240.7580	6.7200e-01	0.0439	114.8523	0.1086	0.1297	67.1871	0.0362	1.5620	-0.7735	-1.5851	6.0200e-08	61.4367	1.1685	163.2424	0.6714
Igf2r	0.0396	0.2581	8.1637	6.1800e-02	0.0396	0.6334	148.9749	8.8700e-01	0.0344	31.6332	0.1331	0.0246	235.2011	0.0389	-0.4789	2.8944	-1.7742	5.6900e-15	12.4270	1.4270	218.2910	1.1851
Chaf1a	0.0549	0.7257	42.8550	4.9700e-06	0.0549	0.4142	1.7182	9.0300e-03	0.0511	59.0503	0.0704	0.0345	4.1476	0.0833	-0.5650	-3.8316	0.2440	1.0300e-01	7.8858	3.9182	1.6383	3.7227
Ndufv2	0.0237	0.2012	13.3145	4.8600e-03	0.0237	0.1220	9.8616	2.5600e-01	0.0212	66.1832	0.1055	0.0139	80.8443	0.1143	-0.6062	0.2887	0.1156	8.3600e-03	15.1905	2.0334	25.1542	1.5604
Qk	0.0116	0.1237	64.8657	4.4800e-02	0.0116	0.2587	30.1115	4.9900e-01	0.0106	524.2222	0.0855	0.0410	116.4035	0.1586	1.9559	-2.1710	0.8920	1.4700e-03	101.0887	2.2620	68.1239	1.0372
Klc4	0.0225	0.3485	1.8239	3.0600e-05	0.0225	0.1501	4.7395	6.6500e-02	0.0211	5.2332	0.0606	0.0117	31.5652	0.0782	-0.8473	2.5926	0.3675	1.0500e-02	1.6028	4.8277	6.8925	2.8410
Tead3	0.0764	1.9694	7.9499	3.3500e-07	0.0764	0.2429	20.0502	3.8600e-03	0.0736	4.0366	0.0374	0.0184	82.5560	0.0758	-1.9990	4.3541	1.0205	1.8100e-04	1.3947	6.7309	17.7392	2.3139
ORF19	0.0371	0.9905	3.6349	9.1700e-07	0.0371	0.1113	6.1086	1.2800e-02	0.0358	3.6697	0.0361	0.0142	54.9048	0.1274	-1.3354	3.9032	1.8188	3.1900e-05	1.3040	6.8557	10.6376	2.3293
H2-Ke6	0.0036	0.1206	2.5584	4.3700e-08	0.0036	1.3007	0.7223	4.8300e-05	0.0035	21.2071	0.0289	0.1765	0.5553	0.1357	5.6638	-5.2550	2.2333	7.9500e-01	3.5580	6.7075	0.6471	6.4807
Lsm2	0.0299	0.1494	15.3034	1.4000e-01	0.0299	0.1747	9.2635	1.2900e-01	0.0249	102.4637	0.1669	0.0286	53.0156	0.1635	0.1966	-0.9506	-0.0298	4.7600e-01	28.2867	1.4020	19.2856	1.2281
Stub1	0.0242	0.4227	21.0754	1.5900e-01	0.0242	0.1959	14.2237	9.1800e-01	0.0228	49.8536	0.0540	0.0434	72.5995	0.2216	0.9259	0.5423	2.0355	9.5200e-11	12.1713	2.8956	51.5333	0.8323
Pdcd2	0.0718	0.9972	17.4929	2.9400e-05	0.0718	0.2233	10.9921	2.2900e-02	0.0670	17.5417	0.0672	0.0255	49.2222	0.1143	-1.3928	1.4885	0.7660	9.5900e-03	4.0502	3.4696	12.1174	1.9385
Dus3l	0.0153	0.2509	27.2005	2.3800e-05	0.0153	0.2722	10.7004	4.7800e-04	0.0144	108.4175	0.0575	0.0226	39.3168	0.0832	0.6490	-1.4634	0.5316	7.6300e-02	14.5692	3.7917	8.5984	2.6805
Dhx16	0.0265	0.1841	73.6622	8.8200e-02	0.0265	0.1482	3.2675	5.0400e-02	0.0232	400.1293	0.1259	0.0166	22.0479	0.1123	-0.4774	-4.1818	-0.1645	1.0100e-02	90.2522	1.5079	7.3122	1.9259
Ndufa7	0.0327	0.2275	217.0076	5.6500e-01	0.0327	0.2063	86.5770	2.1400e-01	0.0286	954.0700	0.1256	0.0234	419.6461	0.1132	-0.2904	-1.1849	-0.1497	4.3500e-01	351.4534	1.4313	255.5523	1.1950
Mllt4	0.0199	0.3116	41.5419	6.1500e-05	0.0199	0.2251	28.6712	5.6000e-01	0.0187	133.3338	0.0600	0.0221	127.3938	0.0983	0.2449	-0.0657	0.7141	2.4600e-06	22.3333	3.1363	50.5363	1.4175
Tsc2	0.0051	0.1443	5.7966	5.4400e-08	0.0051	0.1035	9.4249	6.6500e-01	0.0050	40.1765	0.0345	0.0135	91.0210	0.1307	1.4442	1.1798	1.9228	3.6700e-09	5.6146	5.9598	26.8844	1.6012
Slc29a1	0.0180	0.3840	66.3531	2.2700e-04	0.0180	0.1338	3.9826	2.8600e-03	0.0172	172.8066	0.0448	0.0138	29.7719	0.1032	-0.3166	-2.5371	1.2046	1.7900e-01	22.8694	4.1062	7.0778	2.3040
Agpat4	0.0474	1.0677	48.4937	1.4800e-04	0.0474	0.2334	28.5533	2.1100e-01	0.0454	45.4177	0.0425	0.0194	122.3236	0.0832	-1.2261	1.4294	0.9675	3.6900e-06	8.8620	3.9024	39.3829	1.8647
Zfp598	0.0370	0.7796	16.9483	5.7800e-03	0.0370	0.2154	11.1943	1.6300e-03	0.0353	21.7391	0.0453	0.0194	51.9699	0.0900	-0.8654	1.2574	0.9904	1.1800e-02	4.6083	4.0490	11.7141	2.3450
Xpo5	0.0174	0.3818	29.6299	4.9800e-06	0.0174	0.7193	0.1148	2.8300e-02	0.0167	77.5985	0.0436	0.2555	0.1597	0.3552	3.9393	-8.9249	3.0256	6.7500e-01	10.1109	4.6585	0.4760	4.8801
Abcf1	0.0256	0.1637	18.4616	2.9000e-02	0.0256	0.1945	11.7178	3.1000e-01	0.0222	112.7994	0.1354	0.0270	60.2488	0.1386	0.2832	-0.9048	0.0343	3.7200e-03	31.5455	1.5631	40.7123	0.9780
Mapk14	0.0359	0.3742	15.0868	1.8000e-04	0.0359	0.2324	65.2211	1.0800e-01	0.0328	40.3144	0.0876	0.0252	280.6100	0.1085	-0.3779	2.7992	0.3093	1.3400e-04	8.4518	2.6222	64.5483	1.8793
Nudt3	0.0235	0.1766	7.0804	1.7900e-04	0.0235	0.8142	76.3867	7.9500e-01	0.0207	40.0995	0.1175	0.0418	93.8128	0.0513	1.0095	1.2262	-1.1957	2.2500e-09	9.1890	2.2241	61.4999	1.2267
Ttc27	0.0165	0.4653	132.0656	5.0000e-05	0.0165	0.1794	8.8879	1.5600e-03	0.0159	283.8375	0.0342	0.0082	49.5521	0.0459	-0.9498	-2.5180	0.4254	8.5100e-01	39.3292	4.2304	9.4978	3.6579
Mcfd2	0.0317	0.2179	2.7940	5.4300e-04	0.0317	0.5944	102.2786	6.7500e-01	0.0277	12.8219	0.1271	0.0336	172.0628	0.0566	0.2803	3.7462	-1.1675	4.0400e-13	4.0480	2.1695	99.5592	1.2574
Nme4	0.0305	0.1479	2.7457	1.0600e-04	0.0305	0.0963	14.3738	9.3200e-01	0.0253	18.5607	0.1710	0.0128	149.3049	0.1329	-0.9842	3.0079	-0.3644	4.0300e-04	5.2263	1.8035	37.1857	1.7403
Akap8	0.0308	0.7717	82.1972	1.3600e-04	0.0308	0.1945	9.5306	4.1800e-01	0.0296	106.5124	0.0384	0.0364	49.0001	0.1873	0.2983	-1.1202	2.2865	1.0700e-04	17.9652	3.9564	17.5085	1.2563
Gtf2h4	0.0226	0.6437	45.5110	1.3100e-05	0.0226	0.1710	4.1995	1.8800e-02	0.0219	70.7027	0.0340	0.0165	24.5527	0.0963	-0.4081	-1.5259	1.5040	2.8300e-03	8.7171	5.8265	5.7847	2.5247
Skiv2l	0.0185	0.1985	6.6859	4.0700e-06	0.0185	0.2021	11.2792	6.4700e-01	0.0169	33.6789	0.0852	0.0170	55.8046	0.0843	0.0107	0.7285	-0.0152	7.5300e-04	6.2209	3.0456	13.5825	2.3110
Cul7	0.0282	0.5443	6.0586	1.3500e-06	0.0282	0.0890	8.4750	1.6100e-01	0.0268	11.1304	0.0492	0.0096	95.2220	0.1080	-1.4775	3.0968	1.1350	2.2600e-07	2.8313	4.2683	25.0226	1.8149
Clic1	0.0387	0.1880	27.4133	2.4500e-01	0.0387	0.2854	36.9659	8.3700e-01	0.0321	145.7919	0.1708	0.0523	129.5302	0.1832	0.7028	-0.1706	0.1009	5.9900e-07	36.7553	1.5133	106.6112	0.8289
AI314976	0.0169	0.2194	7.4157	1.2300e-03	0.0169	0.1631	2.6810	4.6000e-03	0.0157	33.8033	0.0714	0.0236	16.4334	0.1444	0.5881	-1.0405	1.0153	1.1500e-01	6.3969	3.2232	4.5050	2.1459
Stk38	0.0195	0.3591	100.0305	3.1800e-03	0.0195	0.3342	31.7748	3.9400e-01	0.0185	278.5388	0.0516	0.0294	95.0863	0.0881	0.6677	-1.5506	0.7716	3.1100e-02	49.2404	2.9971	29.2070	1.9987
Rab11b	0.0195	0.4003	202.9113	2.9500e-02	0.0195	0.1057	34.4939	3.0500e-01	0.0186	506.8379	0.0463	0.0196	326.2180	0.1851	0.0770	-0.6357	1.9977	9.2400e-07	81.7934	3.7650	145.1913	1.0277
Nrm	0.0098	0.2842	7.7836	1.8400e-09	0.0098	0.4421	8.8116	5.1400e-07	0.0095	27.3854	0.0333	0.0297	19.9303	0.0671	1.6470	-0.4584	1.0095	2.5500e-01	4.6609	5.5886	4.0515	3.6643
Clpp	0.0110	0.0525	40.2052	1.1000e-03	0.0110	0.1993	35.2806	9.2600e-02	0.0091	765.3721	0.1730	0.0161	176.9894	0.0806	0.8221	-2.1125	-1.1019	2.3900e-03	85.1989	2.0871	46.1509	2.0780
Rdbp	0.0318	0.2827	6.0136	1.3000e-03	0.0318	0.2586	45.0958	7.6300e-02	0.0286	21.2721	0.1010	0.0121	174.3547	0.0467	-1.2408	3.0350	-1.1125	4.4100e-02	5.7863	2.3248	34.9769	2.9508
Nubp2	0.0108	0.1980	15.5087	6.3400e-03	0.0108	0.1907	6.5768	4.1600e-02	0.0103	78.3232	0.0519	0.0198	34.4875	0.1039	0.9477	-1.1834	1.0019	8.1400e-02	12.9838	3.4569	9.1030	2.1292
Eif2ak2	0.0680	0.3611	0.7496	3.9900e-05	0.0680	0.2749	29.2765	8.6800e-02	0.0573	2.0757	0.1586	0.0200	106.5155	0.0728	-1.5177	5.6813	-1.1238	7.6400e-07	1.4080	2.8719	28.3087	2.2115
Tagap1	0.0751	1.0537	12.7045	1.4200e-04	0.0751	0.5229	38.6910	1.1500e-01	0.0701	12.0567	0.0665	0.0485	73.9970	0.0928	-0.5296	2.6176	0.4814	6.6100e-03	3.1918	3.4840	13.6952	2.7689
Bnip1	0.0248	0.7905	22.1124	3.6400e-10	0.0248	0.3290	7.3247	3.9800e-02	0.0241	27.9744	0.0305	0.0349	22.2641	0.1060	0.5329	-0.3294	1.7976	1.5700e-01	4.2395	6.5074	4.6648	2.8198
Mad2l1bp	12.4593	34.5650	0.2903	9.1800e-01	12.4593	1.0428	31.6513	9.7300e-05	9.1582	0.0084	0.2650	0.0692	30.3525	0.0664	-7.0481	11.8195	-1.9973	4.4800e-03	0.1381	5.2840	6.0794	3.5646
Fgfr1op	0.0191	0.1480	4.0654	1.5800e-04	0.0191	1.0922	29.2712	1.8400e-05	0.0169	27.4741	0.1141	0.0606	26.7992	0.0555	1.8441	-0.0359	-1.0398	1.2300e-01	6.2116	2.3278	6.5227	3.2606
Tapbp	0.0147	0.0700	1.6615	1.8000e-03	0.0147	0.2770	41.9596	4.3900e-01	0.0121	23.7503	0.1733	0.0102	151.4825	0.0370	-0.2422	2.6731	-2.2275	3.4000e-06	6.6020	1.7275	54.4791	2.3717
Hdgfrp2	0.0325	0.7776	27.8919	2.1700e-03	0.0325	0.3797	39.3654	5.3800e-01	0.0312	35.8692	0.0402	0.0219	103.6635	0.0577	-0.5100	1.5311	0.5240	6.6000e-06	7.3377	3.9300	31.1976	2.2146
Kctd5	0.0112	0.1931	237.8751	9.7400e-07	0.0112	0.4043	50.8732	4.0700e-01	0.0106	1231.6110	0.0547	0.0496	125.8313	0.1228	2.2335	-3.2910	1.1678	7.4600e-08	105.6692	4.5387	47.4743	1.3607
Acat3	0.3114	0.3197	0.0464	1.9900e-02	0.3114	0.2272	1.6576	1.2500e-07	0.1578	0.1450	0.4934	0.0218	7.2955	0.0958	-2.8583	5.6525	-2.3654	5.9800e-02	0.4054	4.8405	2.2027	3.2863
Itpr3	0.0319	0.2694	0.9565	9.0300e-05	0.0319	0.0919	2.9960	3.0100e-01	0.0285	3.5499	0.1058	0.0129	32.6166	0.1407	-1.1417	3.1998	0.4109	4.8500e-08	1.4740	3.5090	12.8071	1.4391
Birc6	0.0345	0.2549	47.2147	1.1300e-01	0.0345	0.1157	16.2581	6.7100e-01	0.0304	185.2511	0.1192	0.0251	140.5692	0.2172	-0.2735	-0.3982	0.8664	6.8300e-04	36.3908	2.0145	53.0632	1.0749
Tfb1m	0.1677	0.8642	0.6685	1.4800e-04	0.1677	1.4000	3.2976	1.5600e-04	0.1404	0.7736	0.1625	0.0796	2.3555	0.0569	-0.8182	1.6063	-1.5142	6.6900e-01	0.7217	5.4302	1.1193	6.0835
Srpk1	0.0180	0.1860	15.6926	2.7700e-02	0.0180	0.3483	9.6921	1.3300e-01	0.0164	84.3673	0.0882	0.0472	27.8284	0.1356	1.5265	-1.6001	0.6216	6.2600e-02	17.3631	2.2630	9.8088	1.6531
Tbcc	4.0656	13.0884	0.3962	2.2500e-02	4.0656	0.3625	5.9355	7.5800e-02	3.1020	0.0303	0.2370	0.0356	16.3755	0.0983	-6.4435	9.0793	-1.2692	1.8000e-02	0.2230	4.8211	4.1887	2.7067
Mrpl14	0.0406	0.3691	9.2057	1.1400e-03	0.0406	0.3513	28.3888	8.0100e-01	0.0366	24.9410	0.0991	0.0244	80.8135	0.0693	-0.5869	1.6961	-0.5155	3.2300e-07	5.8951	2.5427	32.8191	1.7049
Mrps18a	0.0187	0.1582	33.0171	1.2300e-02	0.0187	0.1910	12.6546	1.4100e-01	0.0167	208.7622	0.1059	0.0228	66.2506	0.1194	0.4456	-1.6559	0.1734	2.3000e-03	32.0907	2.3681	21.5896	1.6403
Ndufb10	0.0173	0.1249	23.9861	5.1100e-03	0.0173	0.1955	26.5010	4.5600e-01	0.0152	191.9839	0.1213	0.0225	135.5512	0.1151	0.5707	-0.5021	-0.0753	1.6800e-04	41.7499	1.7350	70.8151	1.2120
Rnps1	0.0322	0.2542	59.9466	8.9000e-01	0.0322	0.5327	39.1457	4.7900e-01	0.0286	235.7926	0.1124	0.0592	73.4872	0.1111	1.0497	-1.6820	-0.0174	1.7600e-02	66.2254	1.5730	49.9221	1.1021
Bysl	0.0326	0.2834	24.0572	1.1800e-04	0.0326	0.1474	7.7861	7.6900e-01	0.0292	84.8777	0.1032	0.0153	52.8049	0.1041	-0.9304	-0.6847	0.0124	7.1300e-03	15.3387	2.3975	15.0336	1.9332
Agpat1	0.0079	0.0894	0.8851	6.5200e-06	0.0079	0.1478	7.3590	8.3600e-01	0.0073	9.9053	0.0816	0.0176	49.7802	0.1190	1.2709	2.3293	0.5446	2.6900e-07	2.7540	3.3570	17.6933	1.5716
Bat1a	0.0241	0.1629	34.5791	8.2000e-03	0.0241	0.3959	23.7545	9.1200e-01	0.0210	212.2623	0.1287	0.0422	59.9976	0.1065	1.0077	-1.8229	-0.2735	4.2500e-03	42.9678	1.7803	27.4660	1.3682
Csnk2b	0.0208	0.1947	10.2264	6.0400e-03	0.0208	0.1354	12.4391	4.4300e-01	0.0188	52.5140	0.0964	0.0249	91.8356	0.1840	0.4088	0.8064	0.9326	2.1600e-07	12.3840	2.2021	45.7266	1.0429
Tap1	3.9278	16.2046	0.0301	4.6700e-01	3.9278	0.1555	4.4885	2.7300e-02	3.1615	0.0019	0.1951	0.0173	28.8684	0.1113	-7.5137	13.9248	-0.8101	6.2700e-05	0.0346	6.8557	7.6627	2.1002
Hn1l	0.0174	0.4330	26.7477	3.1600e-04	0.0174	0.1253	13.2074	2.8100e-02	0.0168	61.7735	0.0387	0.0177	105.3869	0.1412	0.0782	0.7706	1.8669	3.6800e-02	12.0664	3.9543	23.1365	1.8012
Cdc5l	0.0481	0.2046	27.3532	3.6800e-02	0.0481	0.1753	10.8885	4.8800e-01	0.0390	133.7169	0.1905	0.0221	62.1182	0.1259	-0.8209	-1.1061	-0.5981	3.8100e-01	32.2118	1.4416	16.8936	1.7186
Mut	0.0265	0.5417	3.6408	5.1000e-07	0.0265	0.2617	9.6645	5.2400e-02	0.0252	6.7217	0.0466	0.0187	36.9230	0.0716	-0.4281	2.4576	0.6211	1.2300e-05	1.9291	5.1132	10.0508	2.5401
Ppp2r5d	0.0202	0.1753	6.3802	5.0000e-04	0.0202	0.0975	4.5557	8.4400e-02	0.0181	36.3876	0.1031	0.0160	46.7369	0.1645	-0.1728	0.3611	0.6742	8.1800e-06	6.9052	2.7320	15.5710	1.4055
Yipf4	0.0514	0.7828	5.1848	9.3300e-08	0.0514	0.1187	11.5204	1.4300e-01	0.0482	6.6235	0.0616	0.0206	97.0274	0.1733	-1.2278	3.8727	1.4931	5.6700e-10	2.0775	4.2245	29.7879	1.4017
Mrpl2	0.0226	0.1167	13.1622	1.1200e-02	0.0226	0.1551	7.5955	1.1400e-01	0.0189	112.7486	0.1619	0.0178	48.9604	0.1149	-0.0841	-1.2034	-0.4943	1.7600e-01	20.7260	1.8340	15.2259	1.7678
Ppp1r10	0.1255	1.7161	66.6438	4.9000e-06	0.1255	0.6336	44.2269	1.2700e-01	0.1169	38.8353	0.0681	0.0538	69.7975	0.0850	-1.1187	0.8458	0.3186	4.2700e-04	7.7508	3.1474	20.3869	1.9458
Gtf2h5	0.0225	0.1686	14.9937	2.7600e-02	0.0225	0.2754	30.9052	4.1800e-01	0.0199	88.9528	0.1178	0.0301	112.2184	0.1093	0.6000	0.3352	-0.1083	1.5800e-06	18.8829	2.0304	53.7338	1.3622
Psmb1	0.0392	0.1665	74.7446	3.0900e-01	0.0392	0.3057	52.0326	1.9100e-01	0.0317	448.8186	0.1905	0.0488	170.1878	0.1595	0.6200	-1.3990	-0.2564	3.3300e-02	151.4305	1.2477	160.1856	0.8346
Snx9	0.0785	0.5964	1.4708	2.7200e-06	0.0785	0.5645	36.0975	1.2200e-01	0.0694	2.4661	0.1163	0.0239	63.9470	0.0423	-1.5376	4.6966	-1.4583	1.1300e-05	1.2553	3.7850	15.6367	3.2337
Mrps18b	0.0322	0.2369	151.1695	1.3800e-03	0.0322	0.1603	13.8868	2.9000e-02	0.0283	638.0120	0.1196	0.0259	86.6531	0.1617	-0.1295	-2.8803	0.4346	8.8900e-03	92.8146	2.0928	23.9569	1.5020
Tubb5	0.0260	0.0673	180.0708	4.3600e-01	0.0260	0.2105	74.8938	8.2800e-01	0.0188	2674.5944	0.2789	0.0615	355.7922	0.2921	1.7113	-2.9102	0.0667	2.4800e-03	896.3653	0.9756	432.2526	0.6262
Mrps34	0.0478	0.5928	6.3157	3.3000e-06	0.0478	0.1808	9.5279	1.2300e-02	0.0442	10.6532	0.0746	0.0185	52.6850	0.1023	-1.2565	2.3061	0.4564	5.1900e-05	2.7467	3.6629	12.4741	2.1812
Vapa	0.0438	0.5117	26.9823	7.3600e-03	0.0438	0.2186	37.7662	1.7300e-01	0.0403	52.7297	0.0788	0.0527	172.7724	0.2412	0.3866	1.7122	1.6137	5.6700e-12	11.9967	2.5286	89.3111	0.9388
Gtf2f1	0.0250	0.3706	15.4039	4.0900e-06	0.0250	0.2051	5.3647	4.6500e-02	0.0234	41.5655	0.0632	0.0246	26.1565	0.1198	0.0692	-0.6682	0.9227	1.8100e-04	7.4644	3.4567	7.9438	1.9064
Tcp1	0.0452	0.2025	49.9919	7.2600e-01	0.0452	0.3590	37.9176	8.7700e-01	0.0369	246.8647	0.1824	0.0582	105.6141	0.1622	0.6564	-1.2249	-0.1697	9.9600e-03	73.4761	1.3175	100.0078	0.8263
Trip10	0.0574	1.1711	10.1692	2.3800e-06	0.0574	0.3248	10.2957	9.7800e-02	0.0548	8.6837	0.0468	0.0331	31.7020	0.1019	-0.7261	1.8682	1.1243	6.2700e-06	2.4133	4.5484	9.4114	2.0458
Rab5a	0.0521	0.4216	13.4085	1.1400e-03	0.0521	0.3056	29.6937	9.2300e-01	0.0463	31.8051	0.1099	0.0556	97.1732	0.1818	0.2617	1.6113	0.7260	4.6400e-09	8.2331	2.1789	47.7321	1.1383
Gfer	0.0470	1.3108	32.6299	8.5400e-05	0.0470	0.2361	20.6626	3.3900e-02	0.0454	24.8930	0.0346	0.0243	87.5091	0.1030	-0.9016	1.8137	1.5712	3.3500e-04	4.6187	5.4386	22.0842	1.8998
Ppp4r1	0.0321	0.4836	14.0822	2.7600e-05	0.0321	0.0978	4.7583	1.3600e-01	0.0301	29.1196	0.0622	0.0239	48.6589	0.2449	-0.3291	0.7407	1.9769	4.5200e-08	5.5477	3.6844	18.0047	1.0593
Rps6ka2	0.0219	0.4847	9.1583	5.0400e-04	0.0219	0.1550	4.5912	8.9700e-04	0.0210	18.8952	0.0433	0.0170	29.6201	0.1095	-0.3065	0.6486	1.3382	2.6500e-03	3.8300	4.6182	7.6310	2.1859
Dpp9	0.0108	0.1482	4.9282	1.5100e-07	0.0108	0.1686	18.4736	1.6600e-01	0.0101	33.2581	0.0680	0.0131	109.5413	0.0779	0.3816	1.7197	0.1949	4.9500e-06	6.6040	3.2911	28.4618	2.3247
Plekhh2	0.0136	0.2356	6.8198	2.2800e-03	0.0136	0.2839	11.4658	4.6800e-01	0.0128	28.9443	0.0545	0.0285	40.3802	0.1004	1.1497	0.4804	0.8805	2.1900e-07	5.0418	4.2999	15.8940	1.5945
Ppp1r11	0.0232	0.1726	8.3159	4.5200e-04	0.0232	0.1836	6.6901	1.3400e-01	0.0204	48.1849	0.1185	0.0122	36.4331	0.0667	-0.7405	-0.4033	-0.8300	2.4600e-02	9.0609	2.4792	10.8241	2.3318
Fez2	0.0463	0.2668	2.6104	4.9100e-04	0.0463	0.4261	32.7331	7.3700e-01	0.0394	9.7841	0.1478	0.0452	76.8118	0.1060	0.1957	2.9728	-0.4799	1.0500e-08	2.8982	2.3725	31.6544	1.4372
Rbm16	0.0475	0.4291	9.3846	2.3200e-05	0.0475	0.3153	6.7061	5.0900e-02	0.0427	21.8682	0.0996	0.0355	21.2717	0.1125	-0.2688	-0.0399	0.1761	4.9500e-02	4.9027	2.6851	5.9488	2.2067
Epb4.1l3	0.0180	0.4604	12.8470	1.4300e-04	0.0180	1.0745	116.9276	7.4700e-02	0.0173	27.9056	0.0376	0.0316	108.8212	0.0294	0.8713	1.9633	-0.3515	5.9100e-15	6.1234	4.2070	82.6735	1.3230
Cebpz	0.0403	0.1931	57.0863	5.0100e-01	0.0403	0.1794	24.4462	4.4200e-01	0.0333	295.7030	0.1727	0.0227	136.2496	0.1264	-0.5558	-1.1179	-0.4502	1.4200e-01	70.2635	1.4299	56.2432	1.3738
Wdr43	0.0545	1.7781	688.2228	4.2700e-02	0.0545	0.3109	20.3422	3.8300e-02	0.0529	387.0444	0.0297	0.0322	65.4398	0.1036	-0.7152	-2.5643	1.8009	9.3400e-04	43.7643	5.9301	21.6555	1.7300
Trim26	0.0602	0.6104	23.6046	2.0400e-03	0.0602	0.4426	146.9406	5.3200e-02	0.0548	38.6720	0.0898	0.0284	331.9597	0.0641	-0.9495	3.1016	-0.4859	1.7200e-05	9.6372	2.2173	85.7390	2.2908
Ndufa11	0.0107	0.0722	14.4671	2.8600e-01	0.0107	0.1299	16.1899	9.2400e-01	0.0093	200.4227	0.1295	0.0137	124.5907	0.1054	0.5512	-0.6859	-0.2970	2.1000e-04	46.5057	1.6401	81.7518	1.0982
Phf10	0.0353	0.5738	30.1505	1.1000e-04	0.0353	0.7618	18.0007	6.7400e-03	0.0332	52.5495	0.0579	0.0292	23.6298	0.0384	-0.1834	-1.1531	-0.5924	5.5000e-01	10.5294	3.0381	5.3048	4.3442
Slc35b2	0.1139	0.8891	1.9741	1.2700e-08	0.1139	0.1112	10.4881	1.9700e-01	0.1009	2.2204	0.1135	0.0228	94.3032	0.2054	-2.1435	5.4084	0.8554	7.9600e-10	1.1834	3.8262	30.4841	1.1766
Tjap1	0.0630	1.2143	35.8015	2.6300e-05	0.0630	0.6914	46.3414	1.9600e-01	0.0599	29.4826	0.0494	0.0529	67.0237	0.0766	-0.1791	1.1848	0.6334	6.1100e-08	5.6037	4.1459	24.6364	1.7463
Ddah2	0.0567	0.8685	149.9538	9.4000e-02	0.0567	0.5430	67.1403	7.6900e-01	0.0532	172.6587	0.0613	0.0335	123.6391	0.0617	-0.6686	-0.4818	0.0089	3.4100e-01	48.7669	2.0084	39.9068	2.0837
Smad4	0.0475	0.9142	46.0464	2.3800e-02	0.0475	0.2040	28.2457	8.6500e-01	0.0451	50.3658	0.0493	0.0348	138.4696	0.1707	-0.3733	1.4591	1.7908	1.7700e-10	9.0542	3.8291	51.9517	1.2334
Hdhd2	0.0244	0.4090	34.5034	1.0100e-03	0.0244	0.1548	8.2542	3.2200e-01	0.0230	84.3683	0.0563	0.0259	53.3320	0.1671	0.1667	-0.6617	1.5686	2.9400e-03	17.5062	2.6229	15.9875	1.5181
Rab18	0.0170	0.2938	105.3603	1.3900e-02	0.0170	1.0559	165.2404	6.8900e-01	0.0161	358.5708	0.0548	0.0491	156.4933	0.0465	1.6076	-1.1962	-0.2378	3.7400e-08	66.7417	2.8800	144.9628	0.9535
Acaa2	0.0329	0.2359	1.5162	2.7900e-05	0.0329	0.1763	33.3492	1.0300e-01	0.0289	6.4265	0.1225	0.0085	189.1876	0.0481	-1.7677	4.8796	-1.3471	1.1200e-03	2.1700	2.7966	40.7624	2.5529
Commd10	0.0093	0.1265	6.3808	1.0800e-04	0.0093	0.2024	8.0429	4.1300e-02	0.0087	50.4602	0.0685	0.0171	39.7320	0.0845	0.9808	-0.3448	0.3020	1.3400e-02	8.9736	3.2949	11.0659	2.1741
Rnmt	0.0243	0.1958	30.9478	7.2700e-03	0.0243	0.1657	12.2548	6.0500e-01	0.0216	158.0337	0.1104	0.0261	73.9769	0.1575	0.2711	-1.0951	0.5125	1.4700e-02	35.4329	1.7467	25.2640	1.4291
Ctnna1	0.0268	0.2061	17.0448	5.4900e-01	0.0268	0.1325	25.4038	5.0100e-01	0.0237	82.6991	0.1152	0.0339	191.6992	0.2562	0.5155	1.2129	1.1527	1.1100e-11	27.6117	1.5142	153.5782	0.7502
Rbm22	0.0290	0.3187	8.6339	1.3900e-04	0.0290	0.2165	19.6894	3.9600e-01	0.0266	27.0919	0.0835	0.0404	90.9367	0.1866	0.6026	1.7470	1.1603	1.4600e-06	5.6447	2.9908	28.6229	1.3303
Pura	0.7637	1.6716	0.1705	2.4500e-03	0.7637	0.4238	25.8064	4.2400e-02	0.5242	0.1020	0.3136	0.0479	60.8983	0.1131	-3.4511	9.2218	-1.4712	3.2400e-06	0.4190	4.5907	15.4433	1.9915
Ppic	0.0174	0.1661	6.0028	1.0300e-02	0.0174	0.3064	131.0293	6.9600e-01	0.0157	36.1413	0.0947	0.0316	427.6396	0.1031	1.0064	3.5647	0.1230	1.7500e-12	10.1901	2.0727	230.4216	1.1359
Zadh2	0.0995	0.3862	1.3239	7.8800e-05	0.0995	0.2518	18.6063	7.8300e-01	0.0791	3.4283	0.2049	0.0384	73.8893	0.1525	-1.0430	4.4298	-0.4261	2.4800e-09	1.5654	2.3289	28.7749	1.2640
Cndp2	0.0161	0.1427	9.1191	2.2800e-05	0.0161	0.0719	6.3894	3.1100e-02	0.0145	63.8992	0.1014	0.0151	88.9200	0.2098	0.0585	0.4767	1.0484	6.8200e-05	10.2459	2.7918	22.1543	1.3908
Kif5b	0.0507	0.3347	42.5666	8.1100e-01	0.0507	0.2481	79.4261	8.0200e-01	0.0440	127.1593	0.1316	0.0440	320.1149	0.1773	-0.0019	1.3320	0.4301	3.8800e-10	45.1090	1.3529	241.5018	1.0022
Slc12a2	0.0298	0.6402	41.4767	2.3700e-04	0.0298	0.1475	45.4357	6.3700e-02	0.0285	64.7856	0.0445	0.0136	308.0926	0.0924	-1.0617	2.2496	1.0564	1.5000e-04	13.3492	3.4368	73.0548	1.9859
Paip2	0.0263	0.1763	14.0460	2.2300e-03	0.0263	0.2541	34.8730	5.7800e-01	0.0229	79.6617	0.1297	0.0577	137.2502	0.2271	1.3354	0.7849	0.8083	2.0600e-09	15.6987	2.0635	76.2724	0.8783
Matr3	0.0264	0.1998	40.3018	6.8700e-02	0.0264	0.4124	39.4834	4.0900e-01	0.0233	201.6809	0.1166	0.0456	95.7348	0.1107	0.9698	-1.0750	-0.0755	1.1700e-05	48.4731	1.7810	86.7218	0.9139
Srfbp1	0.0847	1.1773	28.2686	4.5600e-06	0.0847	0.5421	8.0417	1.1200e-03	0.0790	24.0124	0.0671	0.0739	14.8333	0.1363	-0.0962	-0.6949	1.0225	1.8600e-01	5.0842	3.3241	3.7488	2.4639
Nedd4l	0.0437	0.4366	3.1331	2.7800e-05	0.0437	0.1350	4.8603	5.3800e-03	0.0398	7.1763	0.0911	0.0146	36.0145	0.1083	-1.4438	2.3273	0.2500	3.8100e-02	2.4124	3.2489	8.4304	2.3346
Hdac3	0.0104	0.1653	9.3573	2.3600e-06	0.0104	0.2665	36.4469	2.1900e-01	0.0098	56.6051	0.0594	0.0176	136.7682	0.0662	0.8458	1.2727	0.1569	1.4200e-04	11.5431	3.0694	35.4043	2.2671
Polr2d	0.0195	0.2264	10.4048	6.5900e-07	0.0195	0.2129	12.7565	4.7500e-02	0.0180	45.9508	0.0793	0.0378	59.9133	0.1774	1.0722	0.3828	1.1610	6.6200e-04	7.9811	3.1259	14.7905	1.5486
Me2	0.0271	0.5907	9.4771	9.1300e-06	0.0271	0.1825	6.7825	2.2300e-01	0.0259	16.0439	0.0439	0.0129	37.1566	0.0708	-1.0048	1.2116	0.6894	2.3900e-04	3.6388	4.4856	11.4122	2.2476
Hars2	0.0126	0.2050	25.8353	2.4300e-07	0.0126	0.7705	21.9472	7.3200e-05	0.0118	126.0220	0.0577	0.0356	28.4855	0.0462	1.5880	-2.1454	-0.3221	5.5300e-01	15.6169	4.2787	6.0420	3.8181
Pcdhgc3	0.0150	0.1414	4.9941	6.6500e-03	0.0150	0.1865	21.8538	1.0300e-01	0.0136	35.3076	0.0960	0.0346	117.1828	0.1857	1.3508	1.7307	0.9519	2.5200e-16	8.9909	2.1561	126.1479	0.7778
Thoc1	0.0226	0.1366	6.0277	2.2000e-05	0.0226	0.1728	1.8442	4.9300e-03	0.0194	44.1114	0.1419	0.0274	10.6734	0.1584	0.4969	-2.0471	0.1585	2.5100e-01	8.0990	2.2846	3.5303	2.0949
Smad2	0.0441	0.5042	38.5367	7.3600e-09	0.0441	0.2237	11.3555	5.9800e-01	0.0406	76.4247	0.0805	0.0313	50.7690	0.1402	-0.3720	-0.5901	0.8007	4.6000e-07	11.0979	3.3109	17.8987	1.4534
Dpysl3	0.0065	0.1459	5.4792	2.3100e-03	0.0065	0.3466	86.1621	2.4400e-01	0.0062	37.5449	0.0425	0.0223	248.6056	0.0643	1.8429	2.7272	0.5951	2.4200e-06	8.0155	3.7470	63.4013	2.2527
Diap1	0.0175	0.2922	18.6141	6.4800e-07	0.0175	0.2076	0.4239	4.0900e-06	0.0165	63.6967	0.0566	0.0295	2.0418	0.1423	0.8361	-4.9633	1.3294	2.5200e-01	9.0277	4.0441	1.2107	3.2733
Sec11c	0.0226	0.1651	3.1627	1.9400e-03	0.0226	0.2225	8.5828	2.8500e-01	0.0199	19.1535	0.1202	0.0292	38.5800	0.1312	0.5565	1.0102	0.1264	7.7400e-05	5.1791	2.2357	14.4650	1.5448
Iws1	0.0483	0.4910	20.6113	1.4200e-04	0.0483	0.1679	13.4047	4.9300e-01	0.0440	41.9780	0.0895	0.0192	79.8205	0.1146	-1.1918	0.9271	0.3560	6.9800e-05	7.9117	2.7741	21.1161	1.8777
Wdr36	0.0233	0.1872	12.7384	2.6400e-05	0.0233	0.1351	9.8467	3.0400e-01	0.0207	68.0617	0.1106	0.0173	72.9095	0.1278	-0.2615	0.0993	0.2093	2.1100e-04	11.7048	2.5045	22.9167	1.5220
Tnfaip8	0.0963	1.1648	11.6718	2.7400e-06	0.0963	0.2814	12.0420	2.1000e-02	0.0890	10.0205	0.0764	0.0353	42.7998	0.1255	-1.3334	2.0946	0.7162	5.6500e-03	2.6728	3.6267	9.7731	2.0874
Hspa9	0.0560	0.9274	168.2592	8.5400e-01	0.0560	0.2296	51.4396	2.8500e-01	0.0528	181.4386	0.0570	0.0354	224.0843	0.1543	-0.5760	0.3046	1.4383	8.8000e-04	87.4244	1.2970	174.9304	0.8536
Tcof1	0.0310	0.2764	16.7375	1.5200e-03	0.0310	0.1759	6.8116	1.2200e-03	0.0279	60.5504	0.1009	0.0147	38.7208	0.0838	-0.9199	-0.6450	-0.2679	6.5000e-01	14.0191	2.1101	9.1791	2.4412
Mbd2	0.0921	0.4576	1.5546	1.9000e-07	0.0921	0.3124	16.3458	2.5700e-01	0.0767	3.3974	0.1676	0.0319	52.3238	0.1021	-1.2654	3.9450	-0.7148	3.1300e-12	1.4782	2.7841	25.8949	1.4346
Usp14	0.0224	0.2798	226.5955	7.8500e-02	0.0224	0.1318	22.2358	3.3000e-01	0.0207	809.9207	0.0742	0.0230	168.7665	0.1745	0.1479	-2.2628	1.2343	6.5500e-04	134.4022	2.4704	76.6517	1.0955
Srp19	0.0382	0.1761	13.2905	4.3900e-02	0.0382	0.8991	49.0357	3.5800e-01	0.0314	75.4839	0.1782	0.0731	54.5371	0.0813	1.2211	-0.4689	-1.1312	2.8900e-05	21.1927	1.3728	51.3544	1.0121
Zmat2	0.0164	0.2616	25.1629	1.3100e-02	0.0164	0.2568	16.2657	7.9800e-01	0.0155	96.2001	0.0591	0.0233	63.3502	0.0908	0.5924	-0.6027	0.6192	2.4300e-03	20.7973	2.6337	28.8445	1.3353
Cdh2	0.0339	0.2269	7.2269	6.3200e-04	0.0339	0.2013	47.9737	7.4500e-01	0.0295	31.8557	0.1300	0.0156	238.3010	0.0777	-0.9152	2.9032	-0.7429	4.3400e-10	7.6983	2.0751	105.5228	1.4637
Snrpd1	0.0237	0.1263	26.2874	2.1000e-01	0.0237	0.1664	9.2019	8.0700e-01	0.0200	208.0783	0.1582	0.0332	55.2982	0.1993	0.7300	-1.9118	0.3326	8.0000e-02	43.1894	1.6728	21.9587	1.1988
Tubb6	0.0449	0.9330	18.6806	4.9100e-05	0.0449	0.1347	11.7259	7.7400e-01	0.0429	20.0225	0.0459	0.0361	87.0637	0.2680	-0.2479	2.1205	2.5444	4.8700e-13	4.3718	4.2756	40.1561	0.9047
Cul2	0.0349	0.5356	23.7733	3.8100e-04	0.0349	0.1305	12.4566	3.6700e-02	0.0328	44.3898	0.0612	0.0143	95.4633	0.1092	-1.2017	1.1047	0.8354	2.1600e-02	10.1403	2.9126	26.5366	1.6407
Cdc23	0.0229	0.2994	21.2898	8.5000e-04	0.0229	0.1213	5.2199	1.8000e-01	0.0213	71.1116	0.0712	0.0216	43.0447	0.1780	0.0193	-0.7242	1.3232	7.0300e-03	13.8909	2.7950	13.7025	1.3862
Tcerg1	0.0252	0.2466	49.6898	5.1100e-02	0.0252	0.1611	17.3379	4.6900e-01	0.0229	201.5004	0.0927	0.0259	107.6164	0.1606	0.1791	-0.9049	0.7932	3.9800e-04	29.9542	2.6131	31.6216	1.5006
Etf1	0.0226	0.6020	1837.5733	1.8000e-02	0.0226	0.8203	166.9990	4.0600e-01	0.0218	3052.2507	0.0362	0.0351	203.5761	0.0427	0.6864	-3.9062	0.2401	6.3800e-05	380.1713	4.3857	113.7664	1.5355
Snx2	0.0334	0.5963	96.2471	3.3900e-03	0.0334	0.1662	13.0684	5.5400e-02	0.0316	161.4025	0.0530	0.0277	78.6332	0.1664	-0.1922	-1.0375	1.6510	9.2000e-06	28.9682	2.8847	28.7084	1.3974
Slk	0.0307	0.3319	19.2459	1.6800e-03	0.0307	0.2238	24.1984	8.1700e-01	0.0281	57.9922	0.0848	0.0260	108.1315	0.1161	-0.1153	0.8989	0.4532	6.0200e-08	11.4403	2.6582	40.2924	1.5816
Mrpl43	0.0575	0.4608	23.9049	5.7500e-01	0.0575	0.3869	15.8984	2.3800e-01	0.0511	51.8726	0.1109	0.0544	41.0897	0.1406	0.0901	-0.3362	0.3423	2.8200e-03	14.3158	1.9763	20.2783	1.3784
Chuk	0.0334	0.2103	2.6965	1.0300e-04	0.0334	0.3386	21.6506	5.1600e-01	0.0288	12.8218	0.1372	0.0382	63.9498	0.1128	0.4051	2.3183	-0.2818	2.1300e-06	3.3054	2.4422	21.4503	1.6803
Nxf1	0.0390	0.3961	6.8224	6.7900e-06	0.0390	0.3160	23.5152	2.6300e-02	0.0355	17.2231	0.0897	0.0358	74.4172	0.1132	0.0104	2.1113	0.3365	2.2000e-08	3.4260	3.4634	22.4506	1.7673
Smndc1	0.0383	0.3844	19.2280	1.4400e-03	0.0383	0.1008	7.1512	4.3000e-01	0.0349	50.0271	0.0907	0.0289	70.9497	0.2867	-0.2706	0.5041	1.6604	1.1000e-06	8.9707	2.9079	20.7690	1.0850
Rfk	0.0137	0.3772	6.9267	7.7100e-05	0.0137	0.1314	5.9969	1.8300e-01	0.0133	18.3630	0.0351	0.0178	45.6314	0.1352	0.4231	1.3132	1.9443	3.2200e-07	3.6203	5.5247	15.5556	1.4604
Adrbk1	0.0133	0.2357	7.1963	5.2100e-05	0.0133	0.2512	10.9401	5.1100e-01	0.0126	30.5297	0.0535	0.0207	43.5581	0.0825	0.7154	0.5127	0.6238	1.7600e-05	6.1686	3.5853	15.1689	2.0252
Tmem109	0.0219	0.7035	41.5292	3.6300e-08	0.0219	0.1024	7.8266	2.9900e-01	0.0212	59.0344	0.0301	0.0159	76.4510	0.1555	-0.4134	0.3730	2.3673	4.3800e-09	9.4326	5.1331	26.9128	1.4019
Prpf19	0.0268	0.2238	7.6985	6.8000e-04	0.0268	0.1407	11.7406	1.8000e-01	0.0240	34.4020	0.1070	0.0238	83.4484	0.1692	-0.0089	1.2784	0.6606	2.5100e-09	7.3181	2.4442	35.5204	1.2232
Atad1	0.0408	0.4632	5.2077	5.4800e-04	0.0408	0.6427	112.4451	3.8600e-01	0.0375	11.2439	0.0809	0.0247	174.9481	0.0384	-0.6032	3.9597	-1.0759	6.7800e-09	2.7016	3.5737	39.4216	3.5946
Otub1	0.0076	0.0948	13.9596	1.4000e-04	0.0076	0.1788	12.5497	8.0400e-01	0.0071	147.2561	0.0746	0.0253	70.1723	0.1417	1.8414	-1.0694	0.9256	5.8700e-06	24.2728	2.7943	28.2605	1.3376
Pten	0.0589	0.3688	28.2337	3.2700e-02	0.0589	0.2582	34.9582	2.9600e-01	0.0508	76.5624	0.1377	0.0432	135.4033	0.1675	-0.2313	0.8226	0.2831	1.1600e-09	19.0501	1.7784	101.7931	0.9128
Xpnpep1	0.0205	0.2491	23.3324	8.2500e-04	0.0205	0.2047	20.9258	9.1400e-02	0.0190	93.6770	0.0762	0.0190	102.2362	0.0927	-0.0009	0.1261	0.2823	4.5100e-06	18.2029	2.5108	40.3180	1.5507
Pi4k2a	0.0364	0.5891	37.7406	1.0200e-03	0.0364	0.4172	43.7081	4.0300e-02	0.0343	64.0624	0.0581	0.0321	104.7666	0.0770	-0.0929	0.7096	0.4049	1.0800e-07	8.9411	4.2716	31.6224	1.9118
Gsto1	0.0385	0.5064	33.3585	2.3200e-01	0.0385	0.1880	315.5961	1.8800e-01	0.0358	65.8731	0.0707	0.0260	1678.6292	0.1385	-0.4603	4.6714	0.9692	2.4500e-12	28.4645	1.5641	747.1657	1.3362
Sh3pxd2a	0.0369	0.4353	9.9605	1.7200e-03	0.0369	1.2593	205.9633	3.6600e-01	0.0340	22.8801	0.0782	0.0604	163.5486	0.0480	0.8289	2.8376	-0.7036	1.3300e-14	7.0778	2.2540	129.5015	1.3520
6330577E15Rik	0.0462	0.2109	50.6462	4.4300e-01	0.0462	4.1671	702.2666	2.2100e-01	0.0379	240.1040	0.1795	0.0964	168.5255	0.0231	1.3488	-0.5107	-2.9554	3.0100e-04	71.0385	1.2474	152.4738	1.0007
Sfxn3	0.0058	0.0628	2.8246	3.0300e-04	0.0058	0.2973	56.7084	8.7000e-01	0.0053	44.9720	0.0843	0.0359	190.7479	0.1208	2.7629	2.0846	0.5200	5.8900e-10	10.7731	2.2383	94.1934	1.1618
Pcx	0.0074	0.1857	17.6242	2.7900e-06	0.0074	0.0558	2.1405	6.4100e-04	0.0071	94.8884	0.0382	0.0058	38.3351	0.1036	-0.2950	-1.3076	1.4390	3.9700e-02	11.8744	4.9431	8.4520	2.3402
Scd3	0.1282	0.2375	0.2301	8.8200e-05	0.1282	0.7200	10.4436	2.1300e-01	0.0833	0.9690	0.3506	0.0271	14.5042	0.0377	-1.6181	3.9039	-3.2182	2.7900e-03	1.1168	2.3905	4.2938	4.2292
Drap1	0.0322	0.3343	9.6598	1.1200e-02	0.0322	0.2080	14.4356	8.2800e-01	0.0294	28.8999	0.0879	0.0239	69.3884	0.1150	-0.2969	1.2636	0.3871	1.8300e-10	7.2644	2.4472	47.0470	1.1003
Tle4	0.0755	1.0892	61.0842	1.1800e-05	0.0755	0.6028	1.0316	2.5300e-03	0.0706	56.0835	0.0648	0.0878	1.7113	0.1457	0.3150	-5.0344	1.1683	3.8900e-01	7.8623	4.0026	1.1886	3.2303
Ddb1	0.0463	0.2746	43.3296	2.5900e-01	0.0463	0.4644	86.8453	1.0700e-01	0.0396	157.8037	0.1443	0.0642	186.9902	0.1383	0.6967	0.2448	-0.0616	2.7200e-11	60.4862	1.1847	288.8409	0.7686
Pola2	0.0682	1.4561	30.5293	1.4100e-02	0.0682	0.6863	24.2667	6.9000e-02	0.0651	20.9668	0.0447	0.0259	35.3602	0.0378	-1.3287	0.7540	-0.2434	3.3300e-02	7.8576	2.9920	8.9556	4.1153
Shoc2	0.0334	0.5371	147.6128	1.6400e-05	0.0334	0.3764	26.1845	9.4600e-01	0.0314	274.8109	0.0585	0.0365	69.5623	0.0970	0.2170	-1.9821	0.7300	1.2300e-09	31.4246	3.9080	25.0110	1.7264
Rps6ka4	0.0112	0.2964	6.2387	1.6000e-05	0.0112	0.0653	1.6608	2.6200e-01	0.0108	21.0464	0.0363	0.0171	25.4247	0.2618	0.6678	0.2727	2.8498	1.8100e-05	4.0273	5.2815	6.4767	1.5026
Aldh18a1	0.0104	0.1715	10.3045	1.7900e-05	0.0104	0.1673	14.1052	2.9800e-03	0.0098	60.0751	0.0573	0.0198	84.3267	0.1182	1.0092	0.4892	1.0455	3.5900e-03	10.5403	3.3631	19.8993	1.8685
Cpt1a	0.0125	0.1657	8.2480	5.3200e-03	0.0125	0.1323	25.2520	1.4900e-01	0.0116	49.7882	0.0702	0.0176	190.9166	0.1332	0.5991	1.9391	0.9239	6.7300e-06	10.6245	2.6455	51.7482	1.6458
Ndufb8	0.0300	0.3056	48.6221	6.3600e-01	0.0300	0.4493	24.8568	6.6800e-01	0.0273	159.1077	0.0894	0.0262	55.3272	0.0583	-0.0613	-1.5239	-0.6173	4.5200e-02	50.2031	1.6419	32.0852	1.6448
Cox15	1.0730	4.1811	0.1186	7.0300e-02	1.0730	0.4409	1.0120	1.7500e-07	0.8539	0.0284	0.2042	0.0587	2.2953	0.1332	-3.8622	6.3390	-0.6169	3.3300e-02	0.2191	6.8557	1.3540	3.2838
Pdcd11	0.0268	0.2924	31.8396	5.1900e-05	0.0268	0.1589	9.3381	2.4100e-01	0.0245	108.8784	0.0839	0.0159	58.7771	0.0999	-0.6279	-0.8894	0.2523	2.2900e-03	18.7800	2.6318	17.1259	1.8490
Mta2	0.0413	0.5145	15.8409	4.4100e-03	0.0413	0.1700	13.9825	5.2700e-01	0.0383	30.7892	0.0744	0.0294	82.2339	0.1729	-0.3798	1.4173	1.2175	4.8900e-05	8.2163	2.4412	28.9733	1.3075
Rbm4b	0.1366	0.9102	2.0860	2.2500e-06	0.1366	0.5232	8.9368	9.3000e-04	0.1187	2.2917	0.1305	0.0357	17.0807	0.0682	-1.7348	2.8979	-0.9359	6.3500e-02	1.2086	3.5905	4.4952	3.0399
Rbm4	0.0389	0.6159	11.8774	1.2900e-03	0.0389	0.3195	11.5005	2.4000e-03	0.0366	19.2846	0.0593	0.0336	35.9909	0.1052	-0.1214	0.9002	0.8253	5.2600e-03	4.0008	3.9978	9.4827	2.0413
Nt5c2	1.8145	10.5307	0.0410	1.0000e+00	1.8145	0.1674	6.0441	2.5400e-02	1.5478	0.0039	0.1470	0.0133	36.0961	0.0794	-6.8632	13.1772	-0.8884	3.4200e-04	0.0742	5.0531	8.9067	2.4326
Nfkb2	0.1330	0.6939	0.5824	3.1900e-07	0.1330	0.3191	7.8885	9.2700e-04	0.1116	0.8392	0.1608	0.0188	24.7172	0.0590	-2.5662	4.8804	-1.4456	2.2100e-04	0.7620	5.2279	6.5605	2.9851
Gnaq	0.0327	0.7458	129.4947	4.1800e-04	0.0327	1.3118	112.6519	7.9400e-01	0.0313	173.6306	0.0420	0.0716	85.8751	0.0546	1.1920	-1.0157	0.3773	5.0700e-11	28.2567	3.5762	75.9939	0.9101
Actr1a	0.0119	0.1736	21.2550	3.5500e-03	0.0119	0.2874	29.3499	9.5300e-01	0.0112	122.4118	0.0643	0.0293	102.1107	0.1018	1.3899	-0.2616	0.6627	2.2900e-06	23.6359	2.6565	50.1783	1.3588
Sssca1	0.0209	0.2814	9.1880	2.5400e-04	0.0209	0.3170	14.0124	1.6300e-02	0.0195	32.6549	0.0691	0.0243	44.1972	0.0767	0.3215	0.4367	0.1493	5.9300e-05	5.8434	3.5243	12.0732	2.3916
Mrpl49	0.0142	0.4070	52.5367	5.9600e-06	0.0142	0.1818	5.4655	4.4100e-03	0.0137	129.0939	0.0337	0.0235	30.0627	0.1292	0.7778	-2.1024	1.9403	7.1100e-03	16.4011	5.1563	6.7422	2.2452
Rnaseh2c	0.0222	0.2544	8.8639	4.5400e-03	0.0222	0.1488	10.9111	1.8100e-01	0.0204	34.8458	0.0803	0.0180	73.3186	0.1207	-0.1866	1.0732	0.5868	6.0000e-05	7.1079	2.9089	20.9873	1.8140
Ostf1	0.0297	0.4035	10.0172	1.6500e-03	0.0297	0.1895	33.1253	2.6900e-01	0.0277	24.8259	0.0686	0.0216	174.8329	0.1141	-0.3564	2.8161	0.7342	6.5900e-12	7.0875	2.5078	93.3921	1.2721
Fads3	0.0101	0.1803	3.6580	1.2100e-03	0.0101	0.1528	13.0673	9.4500e-01	0.0096	20.2887	0.0532	0.0227	85.5176	0.1488	1.2442	2.0755	1.4830	2.7400e-13	4.1709	3.9751	38.6114	1.2525
Yif1a	0.0128	0.0994	7.3151	9.6200e-04	0.0128	0.0933	7.9976	6.3400e-01	0.0113	73.5771	0.1139	0.0160	85.6799	0.1719	0.5031	0.2197	0.5941	4.1700e-05	15.6483	2.0884	31.2880	1.2803
Fen1	0.0179	0.2443	30.2665	2.5600e-08	0.0179	0.8697	6.4264	2.0200e-02	0.0167	123.9059	0.0684	0.0557	7.3892	0.0640	1.7361	-4.0677	-0.0959	7.2600e-02	17.0751	3.3697	2.7984	3.2971
Mgea5	0.0260	0.2709	17.7816	2.6500e-05	0.0260	0.2492	18.2756	6.0100e-01	0.0237	65.6457	0.0877	0.0358	73.3306	0.1437	0.5926	0.1597	0.7128	6.3100e-07	12.4571	2.5760	32.3128	1.2561
Pacs1	0.0338	0.4755	2.9197	2.4600e-04	0.0338	0.0892	2.4448	4.2500e-04	0.0316	6.1406	0.0664	0.0121	27.4126	0.1356	-1.3855	2.1584	1.0290	3.0000e-02	1.9809	3.9699	6.7931	2.0215
Kif11	0.0319	0.2446	75.7276	6.5400e-04	0.0319	0.4420	3.4238	1.5100e-05	0.0282	309.5582	0.1154	0.0368	7.7460	0.0831	0.3806	-5.3206	-0.4728	2.2400e-02	44.8122	2.3879	2.2253	3.6508
Incenp	0.0603	0.7462	10.0781	8.0400e-06	0.0603	0.2502	8.3715	2.1000e-03	0.0558	13.5062	0.0748	0.0214	33.4610	0.0855	-1.3833	1.3089	0.1932	8.6600e-01	3.5873	3.1003	6.8960	2.8336
Dpf2	0.0286	0.2370	16.7639	4.6500e-03	0.0286	0.1532	12.2167	7.7200e-02	0.0255	70.7378	0.1076	0.0231	79.7333	0.1509	-0.1405	0.1727	0.4887	1.6600e-03	11.9958	2.5598	22.2038	1.4945
Dak	0.0134	0.4065	3.8146	5.9400e-08	0.0134	0.1310	3.3764	2.5500e-04	0.0130	9.3847	0.0320	0.0133	25.7722	0.1013	0.0300	1.4574	1.6635	5.2200e-03	2.2465	6.2976	5.8668	2.6138
Sf3b2	0.0236	0.1821	47.9134	7.1500e-02	0.0236	0.4176	36.9411	4.2200e-01	0.0209	263.1349	0.1147	0.0405	88.4584	0.0970	0.9562	-1.5727	-0.2413	1.7600e-08	44.2729	2.1700	83.6897	0.9262
Zfpl1	0.1940	0.5511	0.2594	8.7000e-06	0.1940	0.2565	8.2944	1.5200e-04	0.1435	0.4706	0.2603	0.0250	32.3402	0.0974	-2.5214	6.1027	-1.4178	3.4900e-05	0.6076	4.8549	8.2253	2.3069
Scd2	0.0172	0.4675	277.4532	1.5200e-01	0.0172	0.7816	301.0735	4.6400e-01	0.0166	593.4428	0.0355	0.0647	385.1795	0.0827	1.9601	-0.6236	1.2186	3.9100e-09	145.8383	3.2562	336.7265	0.9912
Ttc9c	0.0250	0.2816	32.5914	2.0500e-03	0.0250	0.4490	22.7029	5.2000e-01	0.0230	115.7518	0.0816	0.0366	50.5609	0.0815	0.6728	-1.1949	-0.0006	2.6200e-03	18.0661	2.9331	14.2301	2.1983
Rcor2	0.0782	1.1413	8.9808	7.0600e-07	0.0782	3.3623	0.2497	2.8500e-03	0.0732	7.8691	0.0641	0.7333	0.0743	0.2181	3.3249	-6.7274	1.7661	6.8900e-01	2.1583	4.2543	0.4706	3.5566
Rtn3	0.0123	0.3158	284.1528	1.0600e-03	0.0123	0.8229	118.0614	2.8400e-01	0.0119	899.6985	0.0376	0.0277	143.4733	0.0337	1.2250	-2.6487	-0.1566	2.7600e-08	110.9002	4.7063	113.0035	1.1150
Cwf19l1	0.0413	1.2055	19.1700	1.3600e-06	0.0413	0.7838	1.7620	1.7200e-04	0.0399	15.9017	0.0331	0.0715	2.2481	0.0912	0.8405	-2.8224	1.4617	5.1200e-01	3.1958	5.6022	1.1415	4.2504
Osbp	0.0290	0.7791	45.7997	5.7800e-05	0.0290	0.2489	27.7106	7.4500e-02	0.0280	58.7846	0.0359	0.0293	111.3202	0.1177	0.0671	0.9212	1.7132	3.7900e-08	9.1139	4.9062	37.6986	1.5048
Ppp1r14b	0.0180	0.1304	11.5932	5.5300e-02	0.0180	0.1850	35.1126	5.9600e-01	0.0158	88.9125	0.1210	0.0465	189.7866	0.2516	1.5605	1.0939	1.0557	6.1300e-15	20.7677	1.9093	207.9323	0.6654
Rrp12	0.1194	0.5354	0.4877	6.9600e-05	0.1194	0.1645	1.2980	3.4400e-04	0.0976	0.9108	0.1824	0.0227	7.8913	0.1382	-2.1025	3.1150	-0.3998	2.0000e-02	0.7707	4.4799	2.5078	2.6614
Gstp2	0.0029	0.0222	5.3742	2.3500e-02	0.0029	0.1693	18.5793	7.0200e-01	0.0026	242.2485	0.1152	0.0180	109.7376	0.1066	2.8201	-1.1424	-0.1119	1.2500e-06	42.0174	2.0608	61.8337	1.2014
1810006K21Rik	0.0187	0.1069	55.3288	8.6000e-01	0.0187	0.1746	38.9346	3.2000e-01	0.0159	517.6167	0.1490	0.0312	223.0544	0.1789	0.9712	-1.2145	0.2637	2.3200e-02	136.6247	1.4811	140.2787	1.0229
Ndufs8	0.0170	0.1737	5.4000	4.6800e-03	0.0170	0.1468	9.8025	4.7200e-02	0.0155	31.0797	0.0892	0.0125	66.7564	0.0851	-0.3106	1.1029	-0.0678	7.4900e-03	6.5867	2.7196	15.2308	2.3190
Gm962	0.8274	1.6807	0.0514	2.6800e-03	0.8274	23.7928	0.1025	9.0800e-02	0.5545	0.0306	0.3299	5.8627	0.0043	0.2464	3.4024	-2.8274	-0.4210	6.5400e-01	0.2028	6.8557	0.1745	6.4807
Pdzd8	0.0415	0.7594	42.5662	2.3200e-04	0.0415	0.5205	100.7250	8.9900e-01	0.0393	56.0538	0.0518	0.0453	193.5321	0.0871	0.2044	1.7877	0.7495	5.0600e-10	10.2255	3.5085	68.5950	1.7197
Stip1	0.0237	0.2119	27.5565	4.3700e-02	0.0237	0.1350	15.1364	5.6300e-01	0.0213	130.0232	0.1007	0.0170	112.1300	0.1260	-0.3269	-0.2136	0.3239	1.0800e-02	32.3470	1.8367	45.8648	1.3264
Rexo4	0.0385	0.7182	23.2691	9.9100e-07	0.0385	0.2182	7.8143	6.7500e-04	0.0366	32.3974	0.0509	0.0324	35.8112	0.1484	-0.1748	0.1445	1.5439	3.1400e-03	6.0007	4.0045	8.4708	1.9373
D2Wsu81e	0.1078	0.3030	0.1954	7.2600e-06	0.1078	0.2084	9.2198	1.1500e-04	0.0795	0.6450	0.2624	0.0186	44.2390	0.0893	-2.0958	6.0998	-1.5560	3.2900e-02	0.8205	3.8674	8.3831	2.8810
Urm1	0.0110	0.2624	8.7281	1.9100e-05	0.0110	0.1704	6.4575	8.4300e-02	0.0106	33.2565	0.0403	0.0213	37.9056	0.1249	1.0092	0.1888	1.6326	1.3800e-05	5.9152	4.6824	11.9867	1.7314
Rrbp1	0.0263	0.2070	4.9227	1.4000e-01	0.0263	0.1960	28.2492	1.6600e-01	0.0233	23.7766	0.1125	0.0322	144.1469	0.1643	0.4668	2.5999	0.5461	1.2900e-14	7.7106	1.8540	107.9778	1.0146
Ddx27	0.0390	0.3815	38.5810	7.3100e-02	0.0390	0.2091	21.2850	3.6000e-01	0.0354	101.1254	0.0928	0.0209	101.7995	0.1001	-0.7583	0.0096	0.1094	1.3600e-01	22.5727	2.2072	29.1742	1.8619
Gtf3c5	0.0517	0.6143	9.3243	3.0900e-07	0.0517	0.4429	0.2190	2.8500e-04	0.0476	15.1776	0.0776	0.1674	0.4944	0.3780	1.8130	-4.9401	2.2850	3.7700e-01	3.1242	3.8022	0.7670	3.4056
Anapc2	0.0332	0.8709	7.6004	1.2700e-05	0.0332	0.3110	17.0770	2.4900e-01	0.0320	8.7270	0.0367	0.0219	54.9030	0.0705	-0.5451	2.6533	0.9403	1.6800e-08	2.0992	6.0746	21.1929	1.6117
Trp53rk	0.3006	2.7473	1.9879	2.3000e-05	0.3006	1.7881	8.6808	5.9500e-08	0.2710	0.7236	0.0986	0.0816	4.8549	0.0457	-1.7309	2.7462	-1.1113	2.4800e-01	0.7023	6.2048	1.7193	5.1816
Hspa5	0.0540	0.5773	49.7309	1.0000e+00	0.0540	0.2070	59.6795	5.3200e-01	0.0494	86.1402	0.0856	0.0317	288.3734	0.1531	-0.6412	1.7432	0.8389	4.2900e-10	33.5023	1.6086	212.1048	1.0058
Ubr1	0.0450	0.3699	2.9815	2.5900e-04	0.0450	0.1774	8.2576	7.9900e-02	0.0401	8.0613	0.1084	0.0227	46.5495	0.1280	-0.8201	2.5297	0.2399	7.6900e-07	2.3107	3.0931	13.3563	1.8227
Lsm14b	0.0329	0.9087	94.1790	1.8300e-03	0.0329	0.4167	22.9227	3.5100e-01	0.0317	103.6436	0.0349	0.0313	55.0075	0.0751	-0.0192	-0.9139	1.1055	8.9900e-07	15.1351	4.6370	23.3356	1.6023
Arpc5l	0.0444	0.3469	2.1900	7.1600e-05	0.0444	0.4371	32.9481	7.6700e-01	0.0394	6.3125	0.1135	0.0497	75.3824	0.1138	0.3365	3.5779	0.0032	3.8500e-09	2.4373	2.6050	28.7233	1.5483
Stxbp1	0.0298	0.5071	14.4842	7.2300e-05	0.0298	0.1887	16.9797	2.8400e-01	0.0282	28.5634	0.0555	0.0156	89.9995	0.0829	-0.8482	1.6558	0.5782	2.2900e-04	5.5830	3.7488	23.4796	2.0639
Myef2	0.0299	0.3628	19.8468	9.2800e-08	0.0299	0.2356	13.7182	8.1400e-01	0.0277	54.7071	0.0762	0.0343	58.2148	0.1456	0.3111	0.0897	0.9336	1.4300e-06	8.7133	3.2594	17.6589	1.5661
Hsd17b12	0.0188	0.1718	14.3058	2.1000e-02	0.0188	0.1070	12.9793	7.0600e-01	0.0169	83.2757	0.0986	0.0151	121.3001	0.1409	-0.1678	0.5426	0.5152	2.3700e-05	18.0450	2.1605	49.0184	1.2758
Ctnnbl1	0.0136	0.1926	11.8462	3.8500e-04	0.0136	0.1537	12.8343	4.1400e-03	0.0127	61.4985	0.0661	0.0088	83.5199	0.0572	-0.5332	0.4416	-0.2072	1.4900e-01	12.7522	2.7359	17.7454	2.7621
Cpne1	0.0665	0.9059	14.2728	4.4900e-03	0.0665	0.1822	25.4740	6.8500e-01	0.0619	15.7553	0.0684	0.0285	139.8377	0.1562	-1.1217	3.1498	1.1924	8.1100e-11	4.3972	2.9968	57.4837	1.2686
Kif3b	0.1103	0.5474	1.5321	3.4100e-04	0.1103	0.2351	21.7521	8.9500e-02	0.0918	2.7990	0.1677	0.0216	92.5091	0.0919	-2.0871	5.0466	-0.8681	7.2800e-07	1.3996	2.8561	29.1376	1.6458
Ogfr	0.0299	0.2273	0.8965	6.4700e-06	0.0299	0.5439	344.5506	3.1700e-03	0.0264	3.9436	0.1163	0.0109	633.4824	0.0201	-1.2739	7.3276	-2.5324	1.0700e-05	1.7493	3.0219	103.0403	5.1518
Cse1l	0.0207	0.4924	173.7140	4.0900e-04	0.0207	0.1796	17.7416	4.3500e-01	0.0198	352.8009	0.0403	0.0172	98.7626	0.0959	-0.2035	-1.8368	1.2512	4.4900e-02	53.5430	3.4995	25.4505	2.0000
Tpd52l2	0.0161	0.1029	5.3879	2.1600e-05	0.0161	0.1646	15.5526	6.7600e-01	0.0139	52.3634	0.1350	0.0178	94.4875	0.1081	0.3573	0.8516	-0.3205	1.1200e-05	9.3482	2.3171	30.2922	1.6689
Angptl2	0.0289	0.2019	1.3042	3.1400e-05	0.0289	0.1146	19.6815	1.1200e-01	0.0253	6.4592	0.1252	0.0111	171.7272	0.0965	-1.1927	4.7326	-0.3757	1.2100e-05	2.1370	2.7626	38.4823	1.9818
Rps21	0.1122	0.3466	652.0072	2.0900e-01	0.1122	0.3382	225.4481	2.8600e-01	0.0848	1881.1625	0.2446	0.0836	666.6701	0.2473	-0.0199	-1.4966	0.0156	9.0200e-02	1505.2264	0.7523	1175.9697	0.5822
Rbbp9	0.2168	0.7355	0.4184	8.6600e-07	0.2168	0.2501	6.6730	1.6700e-02	0.1674	0.5688	0.2277	0.0259	26.6813	0.1035	-2.6935	5.5517	-1.1373	4.5300e-04	0.6990	5.6118	6.5550	2.3994
Med19	0.0152	0.1337	2.2232	9.5200e-07	0.0152	0.2233	6.3930	1.7100e-04	0.0137	16.6257	0.1022	0.0224	28.6289	0.1005	0.7162	0.7841	-0.0236	3.9500e-02	3.5991	3.0720	6.3120	2.6287
Cdk9	0.0374	0.7847	66.3934	1.3400e-02	0.0374	0.6555	82.2028	1.8400e-01	0.0357	84.6112	0.0455	0.0348	125.4059	0.0531	-0.0362	0.5677	0.2233	8.3100e-06	15.1954	3.6171	44.7783	2.1039
Rapgef1	0.0319	0.2799	4.3804	8.0500e-06	0.0319	0.1489	13.0018	8.9100e-01	0.0287	15.6495	0.1024	0.0165	87.3181	0.1110	-0.7942	2.4802	0.1163	2.9300e-08	3.9232	2.6306	33.2669	1.4406
Dido1	0.0435	0.8495	100.4958	2.1800e-07	0.0435	0.8350	59.8230	9.8700e-01	0.0414	118.2999	0.0487	0.0426	71.6476	0.0510	0.0404	-0.7235	0.0653	1.1600e-05	17.0048	3.7313	19.4909	2.6619
Ptpmt1	0.0213	0.6441	8.8875	1.3400e-06	0.0213	0.6005	34.5690	2.0100e-01	0.0206	13.7977	0.0320	0.0284	57.5658	0.0473	0.4626	2.0608	0.5638	4.1300e-10	2.8959	6.1324	22.2921	2.0176
Dnm1	0.0042	0.0842	1.6606	1.2400e-05	0.0042	0.1722	0.6932	7.5400e-08	0.0040	19.7306	0.0480	0.0167	4.0251	0.0971	2.0493	-2.2933	1.0163	5.2300e-01	3.6561	4.7863	1.5618	3.6912
Pdrg1	0.0142	0.1209	4.9242	7.7700e-03	0.0142	0.5847	87.8998	1.4000e-01	0.0127	40.7170	0.1049	0.0747	150.3440	0.1277	2.5566	1.8846	0.2832	1.2300e-09	10.2727	2.1115	75.7408	1.2949
Gapvd1	0.0295	0.6231	23.7786	7.8700e-03	0.0295	0.2122	10.0395	5.0400e-02	0.0282	38.1643	0.0452	0.0223	47.3193	0.1051	-0.3375	0.3102	1.2167	2.4900e-02	7.9179	3.6876	12.8028	2.0120
Rbm17	0.0416	0.8724	70.0858	8.7200e-02	0.0416	0.3031	25.7945	3.7700e-01	0.0397	80.3380	0.0455	0.0514	85.0992	0.1695	0.3722	0.0831	1.8973	1.9300e-07	18.1096	3.0479	45.8787	1.0405
Arhgap1	0.0280	0.3837	4.7209	3.5400e-03	0.0280	0.1233	13.9308	5.8100e-01	0.0261	12.3046	0.0681	0.0209	113.0070	0.1698	-0.3203	3.1991	1.3178	1.2000e-10	3.7093	3.1329	49.1760	1.1218
Ehmt1	0.0389	0.9157	56.8813	2.0500e-05	0.0389	0.4355	67.7101	7.8700e-02	0.0373	62.1211	0.0407	0.0345	155.4611	0.0793	-0.1102	1.3234	0.9618	1.5500e-06	9.4399	4.6718	40.1417	2.0735
Rbm12	0.0264	0.6040	15.7259	7.6800e-06	0.0264	0.6009	59.1909	3.0200e-02	0.0253	26.0342	0.0419	0.0267	98.5052	0.0445	0.0788	1.9198	0.0863	5.3600e-03	4.6699	4.6152	17.8723	3.6200
Sephs1	0.0297	0.3886	26.3579	1.0500e-04	0.0297	0.1741	13.0151	2.3700e-01	0.0276	67.8255	0.0709	0.0179	74.7474	0.1027	-0.6238	0.1402	0.5344	1.1000e-02	12.1279	3.0132	18.2659	2.0412
Tor2a	0.0166	0.2949	17.1235	1.2700e-03	0.0166	0.2276	6.3963	8.3500e-04	0.0158	58.0605	0.0534	0.0224	28.1030	0.0984	0.5071	-1.0468	0.8810	2.9300e-01	10.0413	3.5544	6.4384	2.5338
Sardh	0.5024	2.6304	0.0101	9.9800e-01	0.5024	0.1550	7.1416	3.3600e-05	0.4218	0.0039	0.1604	0.0074	46.0853	0.0475	-5.8399	13.5445	-1.7546	3.2800e-02	0.0465	6.8557	7.5909	4.2630
Samhd1	0.0366	0.5043	4.5830	1.6500e-04	0.0366	0.1065	8.1889	1.1500e-01	0.0341	9.0882	0.0676	0.0109	76.8692	0.1024	-1.6450	3.0803	0.5980	2.8800e-05	2.7741	3.5050	20.0995	1.9679
Raly	0.0361	0.4223	26.2614	2.3300e-01	0.0361	0.5566	44.1612	2.9200e-01	0.0333	62.1852	0.0788	0.0335	79.3417	0.0602	0.0091	0.3515	-0.3892	2.2000e-06	19.0751	2.0849	57.8198	1.1271
Pldn	0.0298	0.3238	3.5220	2.3500e-05	0.0298	0.3805	26.3328	3.4100e-01	0.0273	10.8758	0.0842	0.0213	69.2106	0.0560	-0.3554	2.6699	-0.5879	3.1800e-05	2.7054	3.5513	17.9441	2.4377
Nup214	0.0166	0.2749	108.6438	8.6500e-05	0.0166	0.1084	46.9495	2.2000e-02	0.0157	395.2134	0.0571	0.0092	432.9824	0.0847	-0.7728	0.1317	0.5693	5.5800e-02	52.3092	3.4345	63.2749	2.7566
Brd3	0.0250	0.6768	66.5264	9.8500e-02	0.0250	0.2986	27.4497	8.8100e-02	0.0241	98.2983	0.0357	0.0499	91.9361	0.1672	1.0481	-0.0965	2.2287	8.9800e-08	19.9120	3.5590	50.2080	1.0852
Golga2	0.0710	0.5399	5.4754	3.7100e-05	0.0710	0.0598	6.4727	9.6500e-01	0.0628	10.1410	0.1163	0.0152	108.3201	0.2543	-2.0468	3.4170	1.1288	2.1400e-09	2.9154	2.6718	29.8817	1.2492
Vapb	0.0202	0.5866	232.8553	1.0900e-02	0.0202	0.1279	75.9253	8.1800e-01	0.0195	396.9865	0.0332	0.0131	593.8234	0.1027	-0.5707	0.5809	1.6270	5.9900e-08	63.4637	4.5755	207.0865	1.8791
Kin	0.0580	1.7794	150.7307	4.5400e-06	0.0580	1.0661	21.6328	5.9500e-07	0.0562	84.7094	0.0316	0.0752	20.2907	0.0706	0.4213	-2.0617	1.1603	1.6600e-01	10.1050	5.9399	4.8852	3.1271
Ctsa	0.0197	0.1382	3.4236	6.6600e-03	0.0197	0.0982	15.1197	9.3200e-01	0.0172	24.7716	0.1246	0.0153	153.9579	0.1563	-0.1666	2.6358	0.3264	3.0300e-13	6.6615	2.0423	97.6319	1.0132
Ly75	0.0168	0.2621	9.5666	1.1600e-08	0.0168	0.3219	0.8399	2.1700e-05	0.0158	36.5015	0.0602	0.0243	2.6091	0.0755	0.6232	-3.8063	0.3266	8.7900e-01	6.0375	3.8609	1.2319	4.8128
Th1l	0.0255	0.2591	5.8374	3.2200e-03	0.0255	0.3902	94.9845	3.0800e-05	0.0232	22.5300	0.0896	0.0129	243.4485	0.0330	-0.8497	3.4337	-1.4403	1.9000e-03	4.9665	2.9233	34.3779	4.8440
Taf4a	2.1839	2.7773	0.1770	1.1100e-02	2.1839	0.6149	16.2828	4.1500e-04	1.2225	0.0637	0.4402	0.0403	26.4823	0.0656	-4.9217	8.6992	-2.7463	1.0500e-03	0.3375	4.5399	6.7096	2.8790
Ssna1	0.0171	0.1129	30.6995	2.3600e-03	0.0171	0.2240	13.6119	9.5600e-01	0.0148	271.8732	0.1312	0.0354	60.7634	0.1581	1.2576	-2.1617	0.2693	1.3000e-04	42.9451	2.1653	28.2606	1.1260
Fastkd5	0.0724	1.3529	12.9334	5.5100e-04	0.0724	1.9956	10.5298	1.4400e-04	0.0688	9.5597	0.0508	0.0868	5.2765	0.0435	0.3356	-0.8574	-0.2251	7.0300e-01	2.5335	4.4503	1.6908	5.3920
Acbd5	0.0248	0.3666	12.6526	6.5600e-06	0.0248	0.2148	15.5089	4.9300e-01	0.0232	34.5180	0.0633	0.0266	72.2109	0.1241	0.2002	1.0649	0.9714	1.8700e-11	6.4171	3.5123	38.1917	1.1708
Nfs1	0.0217	0.3851	10.2558	5.7100e-07	0.0217	0.1390	10.6006	2.6700e-02	0.0205	26.6330	0.0534	0.0137	76.2607	0.0987	-0.5825	1.5177	0.8875	7.0300e-04	5.3338	3.8453	18.4018	1.9791
Snx5	0.0241	0.2238	45.7241	2.0500e-03	0.0241	1.4273	103.7552	3.7600e-01	0.0218	204.3415	0.0974	0.0908	72.6938	0.0636	2.0591	-1.4911	-0.6141	1.3600e-07	36.3380	2.2050	67.4325	1.0441
Atpbd4	0.0163	0.3270	3.8170	2.4600e-06	0.0163	0.1745	6.7045	5.0700e-04	0.0156	11.6734	0.0476	0.0120	38.4282	0.0686	-0.3798	1.7189	0.5264	5.0600e-03	2.8793	4.3890	9.5484	2.4928
Psma7	0.0404	0.5032	73.6462	4.7500e-01	0.0404	1.1394	114.0341	9.0200e-01	0.0374	146.3474	0.0743	0.0462	100.0819	0.0406	0.3066	-0.5482	-0.8724	2.0400e-06	47.7217	1.8571	113.1899	0.9833
Cops2	0.0175	0.2981	47.1112	2.1500e-03	0.0175	0.3478	39.7184	3.4100e-01	0.0165	158.0254	0.0555	0.0470	114.2097	0.1353	1.5088	-0.4685	1.2866	6.4500e-07	29.5955	2.7736	66.7737	1.1418
Snrpb2	0.0123	0.4085	203.7665	1.2600e-03	0.0123	0.3230	29.1178	1.8200e-01	0.0119	498.8500	0.0292	0.0289	90.1592	0.0894	1.2772	-2.4681	1.6161	5.7100e-02	80.7824	4.2385	31.5452	1.7540
Ncoa5	0.2231	1.0088	1.1375	7.9500e-05	0.2231	0.3722	23.5162	3.0000e-02	0.1827	1.1275	0.1811	0.0390	63.1811	0.1047	-2.2289	5.8082	-0.7904	1.0800e-07	0.9345	3.6361	18.1751	1.8595
Clp1	0.0482	1.2915	33.0705	6.0700e-06	0.0482	0.4410	7.9601	3.0000e-05	0.0465	25.6063	0.0360	0.0280	18.0505	0.0635	-0.7303	-0.5045	0.8199	2.5900e-01	4.3030	5.4587	4.1030	3.5354
Ptgs1	0.0405	0.2453	0.4822	2.2500e-04	0.0405	0.1706	55.4367	1.1500e-05	0.0348	1.9657	0.1418	0.0120	324.8816	0.0702	-1.5370	7.3687	-1.0135	5.6900e-02	1.1415	3.6917	39.9522	3.2152
Ssrp1	0.0294	0.2754	22.3291	1.5100e-04	0.0294	0.0901	11.8896	2.8000e-01	0.0266	81.0761	0.0964	0.0167	132.0118	0.1849	-0.6732	0.7033	0.9393	2.0900e-04	18.4037	2.1109	43.3334	1.2983
Ndrg3	0.0356	0.4842	1.9177	5.9900e-06	0.0356	0.1322	4.9622	1.6300e-02	0.0332	3.9608	0.0685	0.0134	37.5443	0.1013	-1.3082	3.2447	0.5649	2.3400e-04	1.5534	4.4755	9.6384	2.1692
Rae1	0.0351	0.3307	30.1949	1.3900e-04	0.0351	0.3863	19.1387	1.3400e-01	0.0318	91.3033	0.0960	0.0381	49.5433	0.0987	0.2629	-0.8820	0.0387	7.2600e-05	14.4250	2.7631	17.0626	1.7486
Mga	0.0407	0.4583	96.5771	1.2500e-01	0.0407	0.4669	24.4431	4.8000e-01	0.0374	210.7446	0.0817	0.0508	52.3549	0.1087	0.4399	-2.0091	0.4130	5.2400e-02	41.8854	2.3004	20.0549	1.5179
Pigt	0.0146	0.3532	18.1944	2.7500e-05	0.0146	0.0866	2.9754	2.8000e-01	0.0140	51.5117	0.0397	0.0146	34.3510	0.1687	0.0591	-0.5845	2.0869	1.3300e-07	8.9515	4.2363	14.6031	1.3459
Nckap1	0.0290	0.6720	26.9384	9.7300e-07	0.0290	0.2440	19.3666	2.6300e-02	0.0278	40.0860	0.0413	0.0115	79.3853	0.0472	-1.2688	0.9858	0.1931	2.3400e-06	6.3629	4.8319	20.7409	2.8314
Procr	0.0320	0.8783	2.9241	7.6000e-06	0.0320	0.2990	3.8552	4.3800e-03	0.0308	3.3294	0.0351	0.0206	12.8958	0.0688	-0.5847	1.9536	0.9700	4.8300e-04	1.1958	6.8557	3.9247	2.9431
Dynlrb1	0.0167	0.3893	54.6213	7.3600e-02	0.0167	0.1692	49.8265	4.4200e-01	0.0160	140.3189	0.0412	0.0472	294.4024	0.2788	1.5570	1.0691	2.7587	1.1100e-10	35.0891	2.8299	168.8366	0.8691
Wdr5	0.0141	0.2609	50.1086	2.3900e-01	0.0141	0.4467	18.8847	2.8500e-01	0.0134	192.0951	0.0512	0.0291	42.2770	0.0651	1.1235	-2.1839	0.3474	3.0000e-01	41.1741	2.7713	15.1259	1.9390
Orc4l	0.0345	0.6477	37.2269	3.4500e-04	0.0345	0.2850	19.4583	2.8700e-01	0.0327	57.4746	0.0505	0.0361	68.2857	0.1266	0.1400	0.2487	1.3246	8.8200e-07	9.6876	3.5926	20.6574	1.6778
Nxt1	0.0753	0.8884	68.7171	3.2500e-03	0.0753	0.6947	11.3599	8.6700e-02	0.0694	77.3532	0.0781	0.0637	16.3512	0.0917	-0.1237	-2.2421	0.2310	3.5700e-01	15.9574	2.4497	5.3892	2.1986
Rpap1	0.0162	0.1475	4.3681	6.3000e-07	0.0162	0.1711	2.3276	3.7900e-02	0.0146	29.6153	0.0989	0.0204	13.6041	0.1191	0.4818	-1.1223	0.2676	1.1400e-01	5.5480	2.9118	3.6481	2.5927
1700037H04Rik	0.0219	0.1246	4.2112	6.5800e-03	0.0219	0.1639	7.3233	4.9200e-02	0.0186	33.7892	0.1496	0.0193	44.6933	0.1177	0.0483	0.4035	-0.3465	2.1400e-02	7.9470	1.9278	14.9532	1.6202
Pkp4	0.0330	0.2222	9.5261	6.1600e-05	0.0330	0.2602	9.9172	2.0400e-02	0.0287	42.8740	0.1294	0.0193	38.1159	0.0741	-0.5762	-0.1697	-0.8040	9.1700e-03	7.8625	2.3962	10.4038	2.4500
Sqrdl	0.0573	0.2320	0.4806	1.4800e-07	0.0573	0.1996	2.7825	1.3700e-03	0.0459	2.0717	0.1979	0.0148	13.9396	0.0739	-1.6383	2.7503	-1.4213	1.8100e-01	1.2285	3.0634	3.6354	3.2719
Ptpra	0.0453	0.3489	2.3867	4.1100e-03	0.0453	0.0997	7.4696	2.6800e-01	0.0401	6.8401	0.1149	0.0145	74.9215	0.1456	-1.4660	3.4533	0.3413	8.0700e-09	2.3580	2.9333	26.1655	1.5020
Cst3	0.0293	0.3017	42.2021	2.3700e-01	0.0293	0.2341	97.2311	3.2500e-02	0.0267	139.8694	0.0886	0.0211	415.3982	0.0903	-0.3385	1.5704	0.0278	1.0900e-09	38.4598	1.9062	246.3551	1.4874
Dnajc10	0.0202	0.2578	21.6890	2.0500e-03	0.0202	0.0642	7.2735	8.0700e-01	0.0187	84.1296	0.0726	0.0150	113.2158	0.2337	-0.3176	0.4284	1.6870	1.5700e-09	15.0264	3.0560	53.9963	0.9798
Id1	0.1559	1.6469	36.1062	7.9500e-05	0.1559	1.6145	183.4861	7.4200e-01	0.1424	21.9242	0.0865	0.1255	113.6516	0.0777	-0.1823	2.3740	-0.1536	8.1100e-11	5.7602	2.5366	66.3987	1.1320
Fpgs	0.0606	0.3515	2.0170	5.8800e-03	0.0606	0.2016	10.8286	2.2200e-01	0.0517	5.7386	0.1471	0.0319	53.7146	0.1584	-0.6946	3.2265	0.1073	9.7900e-06	1.9222	2.7668	15.8347	1.5281
Mastl	0.0534	0.6362	13.4578	6.3500e-06	0.0534	0.4214	2.6368	2.9700e-05	0.0493	21.1537	0.0775	0.0458	6.2581	0.1087	-0.1069	-1.7571	0.4875	3.7800e-01	3.8966	3.7649	2.2064	3.0502
Stk4	0.1638	0.6628	0.5742	4.8900e-02	0.1638	0.4047	11.7061	5.2500e-01	0.1314	0.8663	0.1982	0.0347	28.9243	0.0858	-1.9195	5.0613	-1.2079	1.9700e-05	0.8436	4.2483	9.9140	1.9350
Surf1	0.0503	0.8776	8.2249	1.5400e-06	0.0503	0.1923	11.3936	6.7500e-01	0.0475	9.3726	0.0542	0.0205	59.2537	0.1068	-1.2107	2.6604	0.9795	8.0300e-06	2.6901	4.1015	17.1385	1.9029
Nudt5	0.0130	0.1610	16.9748	2.0700e-04	0.0130	0.1678	9.1718	3.8800e-01	0.0121	105.4038	0.0749	0.0224	54.6635	0.1337	0.8960	-0.9473	0.8368	1.0900e-02	19.7379	2.5818	14.8455	1.7918
B2m	0.0377	0.2112	15.3006	2.6600e-01	0.0377	1.1679	418.4033	8.0300e-01	0.0320	72.4332	0.1514	0.0577	358.2530	0.0494	0.8515	2.3063	-1.6155	6.3100e-16	24.0783	1.4176	482.4424	0.8731
Col5a1	0.0124	0.0476	2.3554	7.3300e-01	0.0124	0.1147	82.3582	9.9900e-01	0.0098	49.5356	0.2066	0.0199	718.1319	0.1734	1.0173	3.8577	-0.2528	2.6000e-12	16.5511	1.2495	372.2573	1.0112
Cstf1	0.0648	0.5374	11.3340	3.3800e-06	0.0648	0.9288	7.0881	1.6700e-02	0.0578	21.0912	0.1076	0.0806	7.6313	0.0868	0.4799	-1.4666	-0.3096	7.2800e-02	4.1072	3.0483	2.9802	2.7555
Arfgef2	0.0343	0.5332	53.8544	9.9100e-05	0.0343	0.2035	18.1457	7.2800e-01	0.0322	101.0058	0.0605	0.0169	89.1859	0.0832	-0.9296	-0.1796	0.4603	8.9100e-06	16.6694	3.2455	27.3788	2.0362
Ppp6c	0.0258	0.4387	10.7060	1.5900e-03	0.0258	0.3385	35.3910	9.7400e-01	0.0244	24.4028	0.0556	0.0367	104.5475	0.1086	0.5903	2.0990	0.9644	3.0200e-07	5.2067	3.5512	30.8333	1.7966
5730494N06Rik	0.0180	0.3733	10.7448	2.5800e-05	0.0180	0.7498	82.8507	3.4100e-01	0.0172	28.7841	0.0461	0.0378	110.4995	0.0504	1.1371	1.9407	0.1310	5.2700e-08	5.9288	3.8946	32.9211	2.6832
Nek6	1.1442	2.8752	0.0478	1.9400e-01	1.1442	0.2024	10.1903	1.1300e-02	0.8185	0.0166	0.2847	0.0203	50.3485	0.1004	-5.3313	11.5633	-1.5029	4.9500e-05	0.1608	4.1524	12.6542	2.0540
Psmf1	0.0094	0.2621	45.9562	1.1500e-09	0.0094	0.0929	5.9830	8.6500e-03	0.0091	175.3415	0.0347	0.0119	64.4342	0.1283	0.3889	-1.4443	1.8859	7.0400e-04	21.8718	4.7298	12.9395	2.1466
Pdk1	0.0236	0.1377	33.9683	2.8400e-03	0.0236	0.6680	7.2200	1.5100e-03	0.0201	246.6827	0.1462	0.0402	10.8088	0.0601	0.9970	-4.5124	-1.2813	4.3100e-01	35.3409	2.1231	3.4648	3.2786
Yme1l1	0.0196	0.2389	24.9115	3.1200e-04	0.0196	0.1539	15.0108	3.3700e-01	0.0181	104.2884	0.0757	0.0262	97.5356	0.1704	0.5358	-0.0966	1.1700	3.3700e-07	20.8276	2.4511	46.7371	1.0380
Edf1	0.0266	0.2063	4.9797	5.7300e-02	0.0266	0.0960	8.7468	3.7200e-01	0.0236	24.1409	0.1142	0.0159	91.1158	0.1655	-0.5679	1.9162	0.5356	4.6300e-06	7.8172	1.8480	37.8515	1.2249
Rbm38	0.0236	0.3376	21.4111	9.8600e-05	0.0236	0.6743	49.5102	2.0000e-02	0.0220	63.4132	0.0653	0.0238	73.4260	0.0353	0.1120	0.2115	-0.8858	1.7400e-03	11.6994	2.8908	16.0625	3.9719
Pex16	0.0132	0.1528	10.9079	6.0000e-05	0.0132	0.2460	7.1660	4.5000e-05	0.0121	71.3846	0.0793	0.0213	29.1278	0.0867	0.8173	-1.2932	0.1302	1.8100e-01	10.3266	3.3546	6.1742	2.8816
Pacsin3	4.2038	20.5820	0.1183	-1.0000e+00	4.2038	0.2244	2.2877	4.1800e-03	3.4908	0.0057	0.1696	0.0325	10.1948	0.1447	-6.7483	10.7926	-0.2291	4.3000e-03	0.1158	5.2111	3.2211	2.2006
Rtf1	0.0473	1.0734	14.2750	4.7700e-03	0.0473	0.4557	115.9756	7.9900e-02	0.0453	13.2991	0.0422	0.0194	254.5124	0.0426	-1.2252	4.2583	0.0109	1.8500e-06	3.1569	4.6704	46.9037	3.5194
Ctdspl2	0.0346	0.3294	76.8737	1.1500e-02	0.0346	0.5275	33.0028	2.1700e-02	0.0313	233.4099	0.0951	0.0426	62.5639	0.0807	0.4431	-1.8995	-0.2365	2.0200e-01	37.4092	2.4688	14.4332	2.4135
Apbb1ip	7.3142	31.1856	0.2854	5.6900e-03	7.3142	0.2115	9.2613	2.1500e-03	5.9247	0.0092	0.1900	0.0169	43.7974	0.0801	-8.4502	12.2244	-1.2458	7.1200e-05	0.2616	6.2203	11.0798	2.2233
Ncaph	0.0236	0.3535	23.6612	2.4400e-04	0.0236	0.1997	2.0775	7.6700e-04	0.0221	66.9261	0.0625	0.0281	10.4025	0.1407	0.3461	-2.6856	1.1701	1.7300e-01	8.5698	4.2950	3.0335	2.4495
Lrrc57	0.0125	0.2851	26.3109	1.4500e-07	0.0125	0.6873	39.6624	5.7000e-05	0.0120	92.2956	0.0421	0.0325	57.7075	0.0474	1.4402	-0.6775	0.1706	1.1000e-01	12.2948	4.5581	10.1608	3.6886
Stx16	0.0299	0.3537	7.3970	4.3900e-07	0.0299	0.2426	24.6839	6.6100e-02	0.0275	20.9121	0.0779	0.0412	101.7280	0.1699	0.5816	2.2823	1.1253	3.2700e-08	4.1352	3.4692	26.3838	1.5883
Itpa	0.0243	0.3922	18.5031	5.0900e-08	0.0243	0.1326	4.5471	3.0900e-01	0.0229	47.1773	0.0583	0.0237	34.3038	0.1785	0.0494	-0.4597	1.6144	3.5100e-07	7.4483	3.9661	10.0071	1.5899
Rpn2	0.0254	0.7438	114.9930	2.0700e-03	0.0254	0.1683	26.8566	3.8900e-01	0.0245	154.5940	0.0330	0.0233	159.5286	0.1385	-0.0733	0.0453	2.0702	2.5500e-14	25.9489	4.3557	142.8705	0.9298
Tor1a	0.0669	0.8794	8.9277	2.2300e-05	0.0669	0.3732	7.2683	7.6100e-02	0.0622	10.1516	0.0707	0.0336	19.4740	0.0901	-0.8876	0.9398	0.3489	1.7000e-03	2.6972	3.4639	6.1022	2.3421
Tor1b	0.0563	1.0105	32.6311	4.6600e-05	0.0563	0.3064	21.3781	4.7400e-02	0.0533	32.2905	0.0527	0.0336	69.7793	0.1097	-0.6657	1.1117	1.0562	7.9400e-06	6.7340	3.4801	21.6063	1.7817
Ncoa3	0.0526	0.6878	40.6567	1.2000e-04	0.0526	0.2834	6.8775	4.4900e-02	0.0489	59.1076	0.0711	0.0320	24.2719	0.1131	-0.6095	-1.2841	0.6699	1.1300e-03	10.7016	3.0389	7.9422	1.8323
Psmd5	0.0373	1.0804	39.9653	3.7100e-04	0.0373	0.3302	16.6994	7.9200e-01	0.0361	36.9897	0.0334	0.0536	50.5733	0.1624	0.5718	0.4513	2.2821	4.2400e-13	6.6332	4.8696	30.0034	1.0537
Pter	0.1213	0.3502	0.2594	3.3200e-06	0.1213	0.1944	12.8345	3.2900e-02	0.0901	0.7406	0.2573	0.0142	66.0331	0.0733	-2.6613	6.4783	-1.8119	2.2000e-04	0.8459	3.6223	16.3481	2.3312
2010011I20Rik	0.0472	0.6653	6.5304	4.2100e-07	0.0472	0.1859	4.3311	7.9900e-03	0.0441	9.8161	0.0663	0.0224	23.3009	0.1205	-0.9775	1.2472	0.8621	1.0500e-02	2.9548	3.4472	7.0339	1.9130
Surf2	0.0581	0.7364	3.3702	8.8700e-09	0.0581	0.3928	6.4347	6.0000e-02	0.0539	4.5765	0.0732	0.0391	16.3834	0.0996	-0.4619	1.8399	0.4450	1.9100e-02	1.5909	4.4074	4.5069	2.6084
Mtx2	0.0282	0.3950	9.8580	4.7300e-04	0.0282	0.1255	10.3363	3.8900e-01	0.0263	24.9566	0.0666	0.0166	82.3429	0.1324	-0.6634	1.7222	0.9905	1.1400e-04	4.7968	3.8563	19.0599	1.8695
Pdcl	0.0226	0.5653	33.6246	8.6100e-04	0.0226	0.6464	30.7059	6.4000e-02	0.0217	59.4828	0.0385	0.0548	47.4993	0.0848	1.3336	-0.3246	1.1400	7.3500e-05	10.2787	3.9871	15.8546	1.8209
Slc12a6	0.0261	0.2917	7.7622	1.0900e-08	0.0261	0.3207	31.1446	4.8200e-02	0.0239	26.6073	0.0820	0.0191	97.1104	0.0597	-0.3210	1.8678	-0.4577	2.7200e-06	4.3068	3.7063	21.7192	2.6853
Tsc1	0.0468	0.6433	11.1421	6.4400e-05	0.0468	0.5067	13.1082	7.6000e-02	0.0436	17.3199	0.0678	0.0365	25.8713	0.0720	-0.2587	0.5789	0.0858	2.4400e-02	3.8423	3.4880	7.0394	2.5693
Timm10	0.0458	0.3565	23.1731	9.7200e-05	0.0458	0.2692	11.7087	4.2800e-04	0.0406	65.0095	0.1140	0.0318	43.4986	0.1183	-0.3517	-0.5797	0.0535	2.7900e-01	11.4141	2.4676	9.8884	2.2045
Nmi	0.0472	0.9437	3.1013	4.2500e-08	0.0472	0.3348	0.2990	6.0800e-08	0.0450	3.2862	0.0476	0.0843	0.8930	0.2517	0.9062	-1.8796	2.4013	3.6500e-01	1.2519	6.2349	0.8570	3.6578
Gtf3c4	0.0709	0.8458	58.7136	1.0400e-03	0.0709	0.4007	15.9121	2.3400e-02	0.0654	69.4182	0.0774	0.0456	39.7127	0.1138	-0.5209	-0.8057	0.5569	4.6800e-03	11.0456	3.1045	10.8402	2.0082
Ptpn1	0.0405	0.1991	4.5732	6.2200e-04	0.0405	0.1516	41.9062	3.8500e-01	0.0336	22.9728	0.1689	0.0215	276.4337	0.1416	-0.6471	3.5889	-0.2540	4.1400e-06	5.6080	1.8995	68.9361	1.6355
Lin7c	0.0139	0.2834	89.1270	2.6600e-02	0.0139	1.2619	367.8395	3.4600e-01	0.0133	314.5164	0.0468	0.0441	291.5053	0.0349	1.7341	-0.1096	-0.4207	9.7100e-07	43.0452	3.7622	94.7004	2.7259
Blvra	0.0127	0.3614	6.3150	1.3200e-05	0.0127	0.3234	14.4429	8.4100e-03	0.0123	17.4742	0.0340	0.0201	44.6536	0.0622	0.7102	1.3536	0.8702	2.1600e-03	3.3199	5.9821	10.1148	2.9203
Galk2	0.0251	0.4537	3.6464	8.9500e-05	0.0251	0.0517	3.4406	1.4400e-04	0.0238	8.0375	0.0524	0.0092	66.5429	0.1782	-1.3676	3.0495	1.7656	8.2500e-05	2.3180	4.4200	13.0554	1.8767
Prrx2	0.0265	0.2513	3.4977	3.0800e-04	0.0265	0.4773	60.6587	2.5200e-01	0.0239	13.9187	0.0952	0.0438	127.0952	0.0918	0.8718	3.1908	-0.0536	2.0300e-13	4.1154	2.5114	73.4061	1.1965
Cat	0.0156	0.2060	4.0485	7.3100e-07	0.0156	0.1352	8.6356	9.7600e-01	0.0145	19.6576	0.0702	0.0217	63.8796	0.1608	0.5875	1.7003	1.1949	2.3600e-09	4.6790	3.1342	25.6586	1.2925
Optn	0.2755	0.7715	0.1502	5.4300e-06	0.2755	0.3754	4.8438	3.6800e-05	0.2030	0.1947	0.2632	0.0366	12.9031	0.0976	-2.4707	6.0504	-1.4316	1.8300e-02	0.4390	6.8557	3.3205	2.8458
Rif1	0.0690	1.4485	295.1986	6.1200e-02	0.0690	0.3222	11.0070	4.2500e-04	0.0658	203.7905	0.0454	0.0320	34.1658	0.0994	-1.0398	-2.5765	1.1289	7.6500e-05	65.1807	1.7712	7.3632	2.4768
Nmt2	0.0312	0.5233	11.6715	1.0900e-08	0.0312	0.5689	8.3959	3.1500e-03	0.0294	22.3039	0.0562	0.0356	14.7591	0.0626	0.2767	-0.5957	0.1563	3.8500e-02	4.2316	4.0524	4.1945	3.1875
Esf1	0.0497	0.5878	35.0444	5.5900e-03	0.0497	0.1920	18.4361	4.7500e-01	0.0459	59.6177	0.0780	0.0369	96.0445	0.1924	-0.3123	0.6880	1.3023	2.3800e-04	13.6343	2.3749	28.3478	1.3626
Ssfa2	6.9433	23.9672	0.2375	1.1700e-01	6.9433	0.2509	29.7139	1.2700e-01	5.3836	0.0099	0.2246	0.0254	118.4243	0.1014	-7.7249	13.5448	-1.1472	1.3500e-08	0.2506	4.0369	32.3273	1.8308
Sec23b	0.0266	0.4940	7.7522	3.3900e-05	0.0266	0.1519	14.7800	3.4900e-01	0.0252	15.6927	0.0511	0.0185	97.3133	0.1217	-0.4498	2.6325	1.2518	1.5900e-06	3.7343	3.9720	27.3768	1.6753
Surf4	0.0367	0.3286	18.4966	4.7700e-02	0.0367	1.0439	197.4894	7.1100e-01	0.0330	56.2864	0.1004	0.0475	189.1881	0.0455	0.5270	1.7490	-1.1405	1.5300e-15	17.1293	1.7586	248.3717	0.8188
Stam	0.0383	0.2952	14.0638	1.1900e-03	0.0383	0.2687	87.9429	5.4600e-02	0.0339	47.6344	0.1149	0.0307	327.3260	0.1141	-0.1453	2.7807	-0.0093	2.7200e-05	10.1146	2.2603	72.5070	2.0858
Snap23	0.0097	0.1167	17.4251	2.0400e-02	0.0097	0.2623	9.1184	5.2300e-01	0.0090	149.3410	0.0768	0.0404	34.7627	0.1541	2.1735	-2.1030	1.0048	5.7400e-05	24.8248	2.6925	16.0122	1.2255
0610011L14Rik	0.0718	1.8370	15.9453	4.3700e-06	0.0718	0.2391	7.3578	9.6900e-04	0.0691	8.6800	0.0376	0.0329	30.7736	0.1377	-1.0696	1.8259	1.8722	1.0900e-03	2.1278	5.7292	7.5358	2.0292
Gorasp2	0.0278	0.2344	7.1484	2.0900e-02	0.0278	0.1903	26.1673	3.9800e-01	0.0249	30.4918	0.1060	0.0342	137.5166	0.1795	0.4590	2.1731	0.7600	2.7800e-13	6.8660	2.4680	89.1404	0.8948
Myl9	0.0236	0.1260	3.2661	1.4400e-03	0.0236	0.1035	25.5373	8.2600e-01	0.0198	25.9129	0.1574	0.0221	246.8026	0.2132	0.1524	3.2516	0.4371	5.4900e-10	6.5786	1.8525	87.9973	1.0927
Top1	0.0238	0.5937	158.5164	1.5500e-02	0.0238	0.2204	38.8629	9.1200e-01	0.0229	266.9913	0.0385	0.0263	176.3404	0.1194	0.2027	-0.5984	1.6325	1.2200e-03	50.2761	3.4781	63.5799	1.5208
Osbpl2	0.0245	0.3726	9.4997	1.2600e-05	0.0245	0.2176	6.7800	2.0500e-01	0.0230	25.4945	0.0617	0.0277	31.1590	0.1273	0.2695	0.2895	1.0455	2.8900e-03	5.4404	3.3373	8.8069	1.8681
Fnbp4	0.0435	0.7141	24.1390	1.2300e-07	0.0435	0.4442	26.9959	3.4100e-02	0.0410	33.8037	0.0574	0.0368	60.7728	0.0829	-0.1565	0.8462	0.5284	1.7900e-02	6.1109	3.8083	12.0045	2.7833
Rcn1	0.0151	0.1865	13.2241	7.9700e-02	0.0151	0.0853	28.7914	7.5800e-01	0.0140	70.8953	0.0751	0.0213	337.6764	0.2497	0.6037	2.2519	1.7331	3.8900e-12	22.7578	1.8649	209.6762	0.8437
Surf6	0.0403	0.5692	30.6792	3.0100e-04	0.0403	0.8491	6.1939	2.5800e-02	0.0377	53.9017	0.0662	0.0589	7.2944	0.0694	0.6451	-2.8855	0.0680	2.6300e-01	8.8813	3.3899	2.3305	3.6615
Uck1	1.9101	0.8709	0.0223	1.3400e-02	1.9101	0.4840	35.4203	1.5400e-01	0.5981	0.0256	0.6869	0.0360	73.1880	0.0745	-4.0525	11.4812	-3.2049	2.1000e-07	0.2369	4.5996	20.1629	2.1187
Prkra	0.0230	0.4191	4.5862	1.0800e-08	0.0230	0.1648	13.0816	3.9700e-02	0.0218	10.9432	0.0521	0.0191	79.3622	0.1160	-0.1907	2.8584	1.1555	1.4500e-05	2.6986	4.3104	18.3263	1.9088
Ptgis	0.0076	0.2501	5.2393	3.4600e-06	0.0076	0.1630	2.8736	1.2500e-06	0.0074	20.9448	0.0296	0.0118	17.6303	0.0721	0.6668	-0.2485	1.2847	6.0000e-02	3.5804	6.5487	3.7709	3.6230
2700007P21Rik	0.0478	0.3795	34.8092	3.3900e-02	0.0478	0.8133	52.3159	1.5700e-01	0.0424	91.7240	0.1118	0.0734	64.3275	0.0903	0.7912	-0.5119	-0.3085	3.3500e-04	16.5594	2.3617	25.7067	1.5024
Rab14	0.0460	0.5495	44.0891	1.2400e-02	0.0460	0.4619	112.7505	8.2700e-01	0.0425	80.2371	0.0773	0.0633	244.1096	0.1370	0.5757	1.6052	0.8262	5.2300e-11	22.3327	2.1180	166.1416	1.1046
Mtch2	0.0092	0.0490	32.6805	9.0500e-01	0.0092	0.2299	35.6339	7.4100e-01	0.0078	667.1785	0.1584	0.0266	155.0302	0.1156	1.7765	-2.1055	-0.4538	3.0800e-02	149.6651	1.5218	95.2594	1.1216
Eif2ak4	0.0365	0.3006	1.9750	4.5000e-06	0.0365	0.2546	6.2516	1.4300e-03	0.0325	6.5706	0.1082	0.0212	24.5501	0.0834	-0.6139	1.9016	-0.3746	2.1800e-02	2.1827	3.0540	6.7308	2.4555
Tpx2	0.0264	0.3191	49.1800	9.3100e-03	0.0264	0.2548	9.9587	2.8600e-02	0.0243	154.0995	0.0763	0.0158	39.0857	0.0619	-0.6267	-1.9791	-0.3018	3.1500e-01	27.4609	2.4441	10.1401	2.6131
Ywhab	0.0177	0.1273	7.0301	7.2400e-03	0.0177	0.4977	65.8366	1.7300e-01	0.0155	55.2074	0.1219	0.0827	132.2843	0.1662	2.4130	1.2607	0.4465	1.8000e-17	14.9576	1.7880	246.8160	0.6449
Dnajc5	0.0171	0.4033	27.8072	6.0400e-04	0.0171	0.6870	72.8353	9.6400e-01	0.0164	68.9504	0.0408	0.0341	106.0255	0.0497	1.0525	0.6208	0.2841	1.5800e-08	11.4003	4.2493	46.5801	1.6790
Cstf3	0.0416	0.6643	7.6379	5.5700e-06	0.0416	0.4104	26.0391	1.1000e-04	0.0391	11.4975	0.0589	0.0270	63.4548	0.0658	-0.5358	2.4644	0.1592	1.1700e-02	3.4573	3.5313	15.3497	2.5838
Sec61a2	0.0125	0.2357	1048.4228	1.6700e-07	0.0125	0.4970	50.2196	9.0300e-02	0.0119	4448.7012	0.0506	0.0268	101.0363	0.0538	1.1674	-5.4604	0.0908	6.4700e-03	344.5516	4.7539	21.8431	3.0330
Xrn2	0.0234	0.3124	25.6511	1.0700e-02	0.0234	0.1105	11.3233	8.8600e-01	0.0217	82.1159	0.0696	0.0311	102.4627	0.2812	0.5151	0.3194	2.0142	8.3200e-08	18.9002	2.3176	53.2112	0.8999
Dpp7	0.0327	0.7918	3.3429	1.8800e-04	0.0327	0.1700	11.4664	1.1800e-01	0.0314	4.2221	0.0396	0.0196	67.4611	0.1152	-0.6790	3.9980	1.5407	2.0100e-03	1.5133	5.8190	12.7274	2.3674
Commd9	0.0196	0.2628	8.6063	3.5100e-08	0.0196	0.5693	4.9318	3.1300e-02	0.0182	32.7440	0.0693	0.0447	8.6628	0.0786	1.2956	-1.9183	0.1806	3.8500e-02	5.3488	3.7379	2.9490	3.0951
Rbm39	0.1045	0.6782	134.8771	1.9300e-01	0.1045	3.0867	737.2698	2.6000e-02	0.0906	198.8640	0.1335	0.0956	238.8500	0.0310	0.0780	0.2643	-2.1082	2.1100e-01	103.8096	1.0591	175.0455	1.8140
Srp14	0.0228	0.1523	35.8322	5.7000e-01	0.0228	0.1767	36.3954	9.4500e-01	0.0198	235.3118	0.1301	0.0442	205.9383	0.2503	1.1595	-0.1924	0.9446	8.0300e-07	60.9613	1.5413	163.7562	0.7768
Rsu1	0.0113	0.1379	11.7116	5.1700e-02	0.0113	1.7439	218.6732	6.0700e-01	0.0105	84.9501	0.0758	0.0417	125.3940	0.0239	1.9953	0.5618	-1.6657	5.8400e-12	15.3447	2.7926	98.5909	1.1877
Rpusd2	0.0571	1.2771	135.2576	1.3600e-07	0.0571	0.9326	0.4136	7.9500e-03	0.0546	105.9125	0.0428	0.2315	0.4435	0.2482	2.0829	-7.8997	2.5364	8.6900e-01	13.7849	4.4786	0.5919	5.0377
Commd3	0.0281	0.8380	58.7162	6.4100e-03	0.0281	0.1178	31.4325	5.5400e-01	0.0272	70.0686	0.0324	0.0372	266.7773	0.3159	0.4549	1.9288	3.2852	1.1000e-10	12.7807	4.5242	83.7916	0.9596
Coq4	0.0074	0.0829	0.2605	2.3800e-05	0.0074	7.5806	0.0966	9.3300e-04	0.0068	3.1434	0.0819	2.5534	0.0127	0.3368	8.5549	-7.9462	2.0396	3.6600e-01	1.2058	4.7959	0.3821	3.8010
Nup188	0.0137	0.1384	4.3526	1.2700e-05	0.0137	0.1240	6.7258	1.6600e-02	0.0125	31.4441	0.0900	0.0122	54.2435	0.0982	-0.0326	0.7867	0.1262	1.8300e-03	6.6725	2.6997	14.0988	2.1750
Rad51	0.0239	0.1960	18.0013	1.6200e-02	0.0239	0.1602	1.7594	2.8000e-05	0.0213	91.8247	0.1088	0.0207	10.9846	0.1290	-0.0461	-3.0634	0.2454	8.0800e-01	15.1215	2.5293	3.1091	2.5697
Ttl	0.0391	0.3995	2.2036	2.9200e-06	0.0391	0.3771	32.2922	4.0700e-03	0.0356	5.5161	0.0892	0.0249	85.6241	0.0661	-0.5161	3.9563	-0.4331	1.2900e-05	1.8222	3.6682	21.0589	2.4336
Slc27a4	0.7067	1.6291	0.0629	5.3800e-03	0.7067	0.0731	4.8338	6.1400e-02	0.4929	0.0386	0.3025	0.0088	66.1161	0.1199	-5.8133	10.7413	-1.3354	9.9500e-07	0.2453	4.9004	15.4227	2.0146
Rbl1	0.0389	1.0343	45.1548	1.0000e-03	0.0389	0.4537	10.1413	4.4800e-02	0.0374	43.6578	0.0362	0.0304	22.3520	0.0669	-0.3024	-0.9658	0.8864	2.6900e-01	7.4929	4.7223	4.8377	3.5630
Adnp	0.1244	1.6300	58.1383	1.0000e-04	0.1244	0.3411	32.1008	4.2300e-01	0.1155	35.6680	0.0709	0.0571	94.1132	0.1675	-1.0160	1.3998	1.2406	1.8300e-07	6.6763	3.3153	34.4077	1.1973
Ak1	0.0043	0.1198	197.3535	1.7100e-01	0.0043	4.9736	1582.6404	5.5300e-03	0.0041	1648.0250	0.0346	0.0730	318.2068	0.0147	4.1414	-2.3727	-1.2348	1.4000e-14	158.1796	5.5716	303.2670	1.7165
Acp2	0.1181	0.4128	0.4076	2.2000e-06	0.1181	0.2397	20.3933	7.7500e-03	0.0918	0.9874	0.2224	0.0177	85.0779	0.0738	-2.3756	6.4290	-1.5913	7.0900e-06	0.8871	3.5710	20.6943	2.2767
Fubp3	0.0193	0.3849	13.2008	4.3600e-04	0.0193	0.2295	60.5751	3.2100e-01	0.0184	34.2973	0.0477	0.0201	263.9926	0.0875	0.1290	2.9443	0.8752	2.3600e-08	6.8168	3.8388	74.1404	1.9293
Rpp38	0.1657	4.1962	40.3676	9.0000e-04	0.1657	0.7892	26.2224	3.5800e-04	0.1594	9.6201	0.0380	0.0556	33.2262	0.0705	-1.5189	1.7882	0.8917	5.9900e-02	2.2719	5.6272	7.0202	2.9228
Tanc1	0.0788	0.5718	23.5795	1.0300e-03	0.0788	0.2504	29.0269	3.1500e-01	0.0693	41.2344	0.1211	0.0406	115.8991	0.1620	-0.7718	1.4909	0.4193	8.5200e-09	8.8435	2.1832	50.1022	1.2071
Mrpl41	0.0198	0.4252	181.8781	3.7200e-05	0.0198	0.0627	4.2523	3.6800e-01	0.0189	427.7422	0.0445	0.0127	67.8435	0.2030	-0.5731	-2.6565	2.1891	3.9700e-04	54.8465	3.9355	16.2987	1.4727
2810408M09Rik	0.4811	2.9281	1.3610	1.1700e-02	0.4811	0.4064	13.7938	7.6700e-04	0.4132	0.4648	0.1411	0.0502	33.9426	0.1236	-3.0398	6.1904	-0.1907	4.6300e-04	0.5831	6.8557	7.9119	2.2136
Ergic3	0.0128	0.0853	10.1301	1.3800e-01	0.0128	0.1037	18.5463	7.1600e-01	0.0111	118.7437	0.1305	0.0183	178.7690	0.1761	0.7145	0.5902	0.4323	1.1600e-04	31.5696	1.6168	84.7713	1.0757
Mrps5	0.0289	0.1231	13.7519	1.6500e-02	0.0289	0.1231	5.3171	1.6400e-03	0.0234	111.6743	0.1901	0.0154	43.2044	0.1255	-0.6004	-1.3700	-0.5995	4.5700e-01	21.4980	1.6340	10.5585	1.9863
2900010J23Rik	0.0358	0.2159	41.5947	8.8300e-01	0.0358	0.1323	20.3263	8.5300e-01	0.0307	192.6891	0.1421	0.0417	153.6335	0.3150	0.4421	-0.3268	1.1483	2.9200e-03	71.9742	1.2401	106.9199	0.7433
Idh3b	0.0198	0.2405	67.9700	3.3400e-02	0.0198	0.4456	37.2433	9.3800e-02	0.0183	282.6038	0.0762	0.0333	83.5756	0.0748	0.8640	-1.7576	-0.0257	3.0000e-04	45.1458	2.7180	38.0020	1.5298
BC005624	0.0160	0.2036	2.6838	2.9200e-05	0.0160	0.1571	9.2690	2.2000e-01	0.0148	13.1804	0.0728	0.0212	59.0109	0.1347	0.5121	2.1626	0.8865	2.5400e-06	3.3528	3.4716	19.3251	1.4343
Agps	0.0126	0.2022	117.4858	9.0500e-04	0.0126	0.2061	28.3553	5.1000e-01	0.0119	580.9393	0.0588	0.0187	137.5848	0.0907	0.6526	-2.0781	0.6253	1.6900e-04	68.9290	3.4824	47.2066	1.6531
Adh5	0.0266	0.1981	35.1374	5.5000e-03	0.0266	0.5326	35.0868	8.0200e-02	0.0234	177.3684	0.1182	0.0248	65.8834	0.0466	0.0849	-1.4288	-1.3418	2.7100e-03	32.3477	2.1099	28.3479	1.9212
Ampd2	0.0396	0.8364	6.5583	6.5700e-07	0.0396	0.3155	28.2765	1.1700e-01	0.0378	7.8408	0.0452	0.0244	89.6187	0.0772	-0.6338	3.5147	0.7727	8.1900e-09	2.2640	4.7851	26.6831	2.1333
Wdr3	0.0250	0.3763	17.6775	1.4700e-04	0.0250	0.1250	5.6016	3.4200e-03	0.0234	46.9724	0.0623	0.0167	44.8292	0.1338	-0.4882	-0.0674	1.1025	3.9900e-04	8.4111	3.3954	11.3625	1.8930
Ppp3ca	0.0307	0.2703	5.3075	1.3900e-05	0.0307	0.6676	68.4431	6.1300e-01	0.0275	19.6388	0.1019	0.0467	102.5179	0.0700	0.7617	2.3841	-0.5430	6.8000e-09	5.4795	2.4033	52.6916	1.2606
Ubap2l	0.0220	0.3662	77.0450	2.2200e-01	0.0220	0.1595	18.4685	7.0100e-01	0.0208	210.4052	0.0568	0.0212	115.8073	0.1331	0.0299	-0.8614	1.2291	1.0600e-03	41.3145	2.8166	42.3024	1.3839
Anp32e	0.0203	0.1477	30.0506	2.2800e-01	0.0203	0.1122	6.4886	3.1500e-01	0.0179	203.4229	0.1211	0.0132	57.8168	0.1176	-0.4386	-1.8149	-0.0421	1.4000e-01	45.4237	1.7750	23.0426	1.4238
Ssr3	0.0236	0.7682	238.2106	7.7300e-01	0.0236	2.4555	958.8142	9.0100e-01	0.0229	310.0836	0.0298	0.0614	390.4825	0.0250	1.4221	0.3326	-0.2543	2.8000e-10	100.2064	2.5165	434.8595	0.9224
Ptgfrn	0.0185	0.2158	23.0024	4.2300e-04	0.0185	0.4515	30.1211	4.3500e-01	0.0170	106.5679	0.0788	0.0205	66.7140	0.0453	0.2654	-0.6757	-0.7993	1.1300e-09	16.1439	2.9958	35.2087	1.8737
Ube2q1	0.0181	0.5918	200.3363	6.1700e-02	0.0181	0.2120	26.2403	4.5500e-01	0.0176	338.5191	0.0298	0.0319	123.7934	0.1507	0.8593	-1.4513	2.3406	5.6900e-06	57.0650	3.8109	55.4515	1.1162
Zmat3	0.0304	0.5121	144.7708	9.9900e-01	0.0304	0.3164	127.3209	7.7000e-01	0.0287	282.6942	0.0560	0.0578	402.3998	0.1827	1.0106	0.5094	1.7053	1.4000e-09	61.7210	2.7125	252.5029	0.9683
Metap1	0.0272	0.6605	74.6409	1.4600e-02	0.0272	0.3239	50.8527	6.4900e-01	0.0261	113.0104	0.0395	0.0245	156.9907	0.0755	-0.0942	0.4742	0.9337	1.6600e-03	19.0779	4.0395	42.3502	2.1241
Dpm3	0.0227	0.1214	32.1681	2.0100e-01	0.0227	0.0660	18.4612	2.2000e-02	0.0192	265.0143	0.1578	0.0189	279.5107	0.2855	-0.0228	0.0768	0.8551	4.5700e-02	74.2511	1.4565	88.5050	0.9316
Pmvk	0.0137	0.2166	12.0191	2.1600e-06	0.0137	0.2445	2.9961	4.9700e-04	0.0129	55.5018	0.0596	0.0251	12.2553	0.1027	0.9616	-2.1791	0.7867	1.7400e-01	9.3084	3.6232	3.7290	2.5014
Lmna	0.0209	0.1656	9.1213	2.4500e-01	0.0209	0.1595	35.7796	5.8200e-01	0.0185	55.0679	0.1118	0.0342	224.3373	0.2146	0.8859	2.0264	0.9405	8.3700e-15	15.4047	1.7937	214.9462	0.7452
Gatad2b	0.0965	1.0337	4.0304	6.2600e-06	0.0965	0.5777	39.1820	3.0600e-03	0.0883	3.8989	0.0854	0.0616	67.8224	0.1066	-0.5197	4.1206	0.3197	5.0300e-03	1.4735	4.0230	12.5004	2.4754
Rbm8a	0.0173	0.1333	25.0735	1.6900e-01	0.0173	0.1613	16.1431	9.5100e-01	0.0153	188.0848	0.1149	0.0235	100.0706	0.1454	0.6153	-0.9104	0.3402	7.6500e-02	48.5880	1.5612	46.1139	1.1378
Shc1	0.0132	0.1660	23.7758	5.6800e-03	0.0132	0.4494	76.6703	9.1800e-01	0.0122	143.2142	0.0736	0.0417	170.6240	0.0928	1.7706	0.2526	0.3341	4.4900e-11	22.2176	3.0446	108.0744	1.0598
Acp6	0.0153	0.3541	25.3270	2.0600e-05	0.0153	0.2683	3.1358	1.4300e-03	0.0146	71.5253	0.0414	0.0179	11.6895	0.0669	0.2933	-2.6132	0.6939	8.2400e-01	12.9716	3.7530	3.1536	3.5044
Bola1	0.1293	1.3142	2.1907	1.1200e-05	0.1293	0.1853	6.1273	1.4900e-05	0.1177	1.6669	0.0896	0.0176	33.0753	0.0949	-2.7429	4.3105	0.0837	3.4700e-02	1.0414	5.1043	6.5286	2.8327
F3	0.0820	0.5040	11.6554	4.3900e-04	0.0820	0.6490	202.8139	5.0000e-01	0.0705	23.1266	0.1399	0.0822	312.5005	0.1266	0.2207	3.7562	-0.1442	6.4600e-09	6.3252	1.9784	111.6850	1.2833
Etfdh	0.0212	0.2436	22.3905	3.0100e-08	0.0212	0.2610	4.7977	6.0800e-05	0.0195	91.9035	0.0800	0.0151	18.3796	0.0579	-0.3668	-2.3220	-0.4663	6.5100e-02	10.9144	3.8379	4.4643	3.4614
Golph3l	0.1353	0.9543	1.0510	1.1800e-08	0.1353	0.3761	19.8891	1.5300e-04	0.1185	1.1013	0.1242	0.0355	52.8837	0.0945	-1.7375	5.5855	-0.3941	9.7500e-03	0.8484	4.8183	9.7778	2.7076
Lass2	0.0480	0.6909	9.0902	7.8500e-05	0.0480	0.2599	20.7466	8.4100e-01	0.0448	13.1562	0.0649	0.0341	79.8385	0.1313	-0.3938	2.6013	1.0171	3.7000e-12	3.9642	3.0819	46.9945	1.1085
Ubqln4	0.0321	0.2152	20.1672	3.5800e-03	0.0321	0.4603	25.4348	2.4600e-01	0.0280	93.7208	0.1300	0.0348	55.2624	0.0755	0.3138	-0.7621	-0.7831	4.9300e-03	18.7167	2.0489	22.0581	1.7497
Rnpc3	0.0731	0.4351	1.2608	1.0500e-06	0.0731	1.1076	62.5730	5.2200e-03	0.0626	2.8975	0.1439	0.0393	56.4948	0.0355	-0.6722	4.2852	-2.0201	3.1500e-03	1.3458	3.2568	11.5155	4.0000
Ints3	0.0203	0.3635	17.5871	6.4000e-07	0.0203	0.1026	4.9356	6.6200e-02	0.0193	48.3794	0.0530	0.0103	48.0844	0.1006	-0.8998	-0.0088	0.9245	8.4400e-04	8.5890	3.5327	12.4863	2.0781
4933421E11Rik	0.0747	1.2125	17.7726	7.9300e-05	0.0747	0.3563	11.0625	3.5000e-03	0.0704	14.6578	0.0580	0.0557	31.0454	0.1563	-0.3373	1.0827	1.4294	1.3100e-03	2.9702	4.4785	7.6362	1.8542
Plrg1	0.0358	0.7941	34.5838	6.3400e-10	0.0358	0.1975	6.8270	1.6400e-02	0.0343	43.5489	0.0431	0.0200	34.5614	0.1013	-0.7749	-0.3335	1.2324	6.1300e-04	6.9520	4.5685	8.6224	2.2600
Acad9	0.0271	0.2611	2.5662	7.7800e-04	0.0271	0.4505	125.4166	3.0400e-01	0.0246	9.8270	0.0941	0.0114	278.3660	0.0254	-1.1048	4.8241	-1.8917	5.5000e-05	2.7869	3.0189	49.4852	4.6103
Prpf3	1.5404	4.4384	0.1737	5.3900e-03	1.5404	0.2665	8.9454	2.0300e-04	1.1435	0.0391	0.2576	0.0208	33.5703	0.0779	-5.7837	9.7443	-1.7257	9.1000e-03	0.3098	6.8557	7.0875	2.7351
Vps45	0.0283	0.2692	0.6215	1.5800e-06	0.0283	0.2271	3.6035	4.5400e-05	0.0256	2.3084	0.0950	0.0150	15.8704	0.0663	-0.7650	2.7814	-0.5192	1.6400e-01	1.1438	4.5448	3.6496	3.6734
Dap3	0.0167	0.2353	12.0363	1.3600e-03	0.0167	0.1086	6.3945	3.3200e-01	0.0156	51.1478	0.0662	0.0097	58.8745	0.0890	-0.6884	0.2030	0.4270	1.7000e-02	10.3103	2.9714	16.8168	1.9678
Camk2d	0.0364	0.1762	1.5477	4.1300e-04	0.0364	0.1176	47.4095	5.7900e-01	0.0302	8.7860	0.1714	0.0251	403.0388	0.2137	-0.2648	5.5196	0.3178	1.1600e-11	2.8900	2.1384	129.0824	1.1584
Ufm1	0.0241	0.2135	5.9700	9.0800e-03	0.0241	0.1666	11.2911	7.9200e-01	0.0216	27.9676	0.1013	0.0250	67.7906	0.1499	0.2080	1.2773	0.5660	2.5900e-07	7.5360	2.1817	30.0755	1.2187
Dnttip2	0.0448	0.5412	39.9892	1.3900e-03	0.0448	0.3004	15.3515	8.6100e-01	0.0414	73.8881	0.0765	0.0590	51.1004	0.1965	0.5121	-0.5320	1.3613	9.4700e-08	14.5282	2.5408	24.1630	1.1137
Pdcd10	0.0399	0.3823	60.5636	9.9700e-02	0.0399	0.2130	25.7857	4.8800e-01	0.0362	158.4143	0.0946	0.0388	121.0762	0.1824	0.1035	-0.3878	0.9476	1.2400e-04	28.5807	2.2418	42.7203	1.2294
Nbea	0.1314	0.4858	1.5503	2.2600e-04	0.1314	0.0718	7.4436	4.8600e-01	0.1034	3.1915	0.2129	0.0146	103.7281	0.2033	-2.8254	5.0224	-0.0665	7.1400e-10	1.5765	2.3976	34.0490	1.2657
Ect2	0.0487	0.2888	34.5519	1.6800e-03	0.0487	0.4718	11.0336	7.6800e-04	0.0417	119.6354	0.1442	0.0302	23.3854	0.0640	-0.4638	-2.3550	-1.1719	8.0900e-02	24.3699	1.7574	5.5107	3.1949
Gstm3	0.0165	0.2667	7.9803	7.5700e-07	0.0165	0.6187	0.0569	2.5700e-01	0.0155	29.9238	0.0582	0.1956	0.0919	0.3161	3.6562	-8.3471	2.4421	8.1100e-01	5.0253	4.2158	0.4032	5.1417
Ddx20	0.0830	2.6404	25.4918	1.0800e-05	0.0830	0.7423	6.6386	4.9200e-03	0.0804	9.6546	0.0305	0.0520	8.9438	0.0701	-0.6290	-0.1103	1.2017	1.6300e-01	2.2950	6.2249	2.6397	3.4709
Prpf38b	0.0886	0.9455	8.2347	1.7200e-05	0.0886	0.3320	46.7784	8.2300e-02	0.0810	8.7095	0.0857	0.0304	140.8864	0.0916	-1.4128	4.0158	0.0969	9.4100e-05	2.8262	3.0574	34.1944	2.0378
Sf3b4	0.0323	0.5510	24.5109	2.0700e-06	0.0323	0.2184	19.8953	3.9200e-01	0.0305	44.4804	0.0553	0.0329	91.0911	0.1506	0.1094	1.0341	1.4446	2.5000e-09	8.1839	3.4729	34.7220	1.2998
Mfn1	0.0197	0.3277	12.1517	1.4500e-08	0.0197	0.2490	16.7931	1.7100e-01	0.0186	37.0842	0.0567	0.0136	67.4537	0.0545	-0.4524	0.8631	-0.0560	4.3900e-06	5.5323	4.6401	17.9400	2.4841
Rg9mtd2	0.0287	0.8737	7.2277	7.4300e-05	0.0287	0.1234	4.8312	3.7300e-02	0.0278	8.2726	0.0318	0.0191	39.1610	0.1546	-0.5427	2.2430	2.2815	7.8600e-05	2.1916	5.8962	10.0638	1.7723
Gnai3	0.0244	0.2755	27.9225	9.3600e-04	0.0244	0.5560	104.2650	5.4200e-01	0.0224	101.3459	0.0812	0.0341	187.5396	0.0614	0.6086	0.8879	-0.4042	2.5500e-07	20.6066	2.3166	82.6700	1.6937
Rap2b	0.0828	0.6996	12.4834	9.0900e-04	0.0828	0.6377	141.2468	1.2600e-01	0.0741	17.8441	0.1059	0.0493	221.4958	0.0772	-0.5882	3.6338	-0.4546	4.4200e-07	5.9518	2.0341	71.5078	1.9044
Mtx1	0.0080	0.2223	3.1143	1.7500e-06	0.0080	0.2487	13.2293	2.6800e-03	0.0077	14.0063	0.0347	0.0180	53.1914	0.0723	1.2200	1.9251	1.0583	1.1700e-03	2.8872	5.8409	11.7998	2.5558
Rapgef2	0.1301	1.3511	5.6134	8.0800e-07	0.1301	0.4946	20.9177	3.8400e-02	0.1186	4.1546	0.0878	0.0375	42.2948	0.0758	-1.6628	3.3477	-0.2129	6.3200e-04	1.5473	4.0186	9.5069	2.7155
Ap4b1	0.0741	2.1112	11.2796	1.2500e-06	0.0741	0.3112	7.7672	1.2700e-04	0.0715	5.3428	0.0339	0.0297	24.9623	0.0956	-1.2667	2.2241	1.4956	9.7200e-03	1.6086	6.5269	6.0984	2.4696
Pfn2	0.0787	0.5842	8.4062	3.8800e-05	0.0787	0.8907	68.5304	8.6100e-01	0.0694	14.3903	0.1187	0.0368	76.9421	0.0413	-0.9155	2.4187	-1.5241	2.2200e-12	4.0786	2.3849	51.5810	1.2551
Adar	0.0348	0.8027	18.3429	6.4900e-06	0.0348	0.3177	8.3552	5.0500e-02	0.0333	22.8528	0.0415	0.0381	26.2996	0.1200	0.1950	0.2027	1.5322	7.6500e-06	4.1710	4.9798	8.7892	1.7455
Prkacb	0.0304	0.2978	4.6302	4.0700e-03	0.0304	0.3659	38.4172	4.4100e-01	0.0276	15.5464	0.0925	0.0288	104.9846	0.0788	0.0649	2.7555	-0.2322	3.5400e-10	4.3988	2.5479	47.4019	1.5947
Ccbl2	0.0180	0.6045	18.3362	9.0500e-10	0.0180	0.2655	0.0920	2.5800e-04	0.0175	30.3342	0.0289	0.0757	0.3467	0.2850	2.1131	-6.4513	3.3003	3.5800e-01	4.2954	6.8557	0.5554	5.5380
Mtfr1	0.0158	0.1619	69.9202	7.6100e-03	0.0158	0.1374	10.9691	2.0300e-01	0.0144	431.8929	0.0888	0.0280	79.8570	0.2039	0.9624	-2.4352	1.1995	5.9800e-05	58.2509	2.6294	26.0707	1.2325
Exosc8	0.0309	0.4241	79.4113	5.1500e-06	0.0309	0.2545	4.0720	9.2400e-03	0.0288	187.2500	0.0679	0.0267	16.0019	0.1051	-0.1064	-3.5487	0.6305	1.2000e-01	25.7299	3.2423	4.6489	2.3978
Tyw3	0.2457	0.9103	0.4771	4.4100e-05	0.2457	0.4347	8.9356	2.5200e-04	0.1935	0.5241	0.2126	0.0291	20.5565	0.0669	-2.7340	5.2936	-1.6677	5.7600e-02	0.5869	6.8557	4.5768	3.4154
Hdgf	0.0381	0.0896	18.8741	9.6500e-01	0.0381	0.1105	18.9329	5.2700e-01	0.0267	210.7423	0.2985	0.0342	171.3973	0.3097	0.3558	-0.2981	0.0532	1.1900e-05	63.4316	1.0011	149.5824	0.6669
Eif2a	0.0278	0.4431	27.3004	2.2100e-03	0.0278	0.2861	14.0385	1.3200e-01	0.0261	61.6192	0.0590	0.0254	49.0677	0.0890	-0.0384	-0.3286	0.5925	3.5500e-02	12.9279	2.7743	14.3060	2.0182
Tm4sf1	0.0126	0.0887	2.3126	1.2700e-02	0.0126	0.3330	248.4073	2.4800e-02	0.0110	26.0647	0.1243	0.0164	745.8961	0.0493	0.5728	4.8388	-1.3355	6.3000e-10	7.6641	1.8950	245.5064	2.1459
Anxa5	0.0323	0.1288	7.0132	4.4600e-01	0.0323	0.1655	52.2310	2.0100e-01	0.0258	54.4330	0.2004	0.0419	315.5204	0.2531	0.6980	2.5352	0.3364	9.0600e-16	20.2969	1.1962	337.2755	0.6322
Cp	0.1780	0.2936	0.0648	1.5200e-05	0.1780	0.2383	1.7149	5.0800e-05	0.1108	0.2206	0.3774	0.0102	7.1968	0.0428	-3.4411	5.0278	-3.1399	3.6700e-01	0.4976	4.9132	1.8895	5.4741
Clcc1	0.0378	0.6112	4.3431	6.3900e-07	0.0378	0.1668	2.5931	1.4000e-01	0.0356	7.1063	0.0583	0.0251	15.5453	0.1504	-0.5051	1.1293	1.3683	1.7300e-05	2.0424	4.5204	5.1644	1.8949
Nes	0.0220	0.1508	3.9303	1.4400e-04	0.0220	0.1999	69.7344	5.1600e-02	0.0192	26.0603	0.1271	0.0113	348.9151	0.0566	-0.7596	3.7430	-1.1659	7.1000e-06	5.2501	2.5435	80.5760	2.3645
Pex11b	0.0462	0.6325	65.2047	2.2000e-07	0.0462	0.3809	38.1612	3.3100e-02	0.0430	103.0887	0.0680	0.0205	100.1808	0.0538	-1.0709	-0.0413	-0.3393	8.1100e-02	16.1715	3.1354	18.6992	3.1754
Ddah1	0.0222	0.1139	1.4645	4.0100e-03	0.0222	0.1124	15.8704	1.3000e-01	0.0186	12.8619	0.1631	0.0164	141.1506	0.1455	-0.1831	3.4561	-0.1649	2.0700e-10	3.6588	2.1882	63.5447	1.0966
Ythdf3	0.0415	0.4034	33.3982	1.3500e-03	0.0415	0.5173	72.2842	7.4800e-01	0.0376	82.7965	0.0932	0.0472	139.7313	0.0913	0.3286	0.7550	-0.0303	1.4000e-04	15.9077	2.4682	46.4445	1.6178
Cct3	0.0286	0.1456	37.5276	2.6900e-01	0.0286	0.1145	16.8540	8.5500e-01	0.0239	257.8293	0.1642	0.0237	147.2535	0.2071	-0.0116	-0.8081	0.3352	1.6100e-02	58.4097	1.5578	70.6196	0.9907
Zranb2	0.0373	0.3708	63.9701	3.9000e-01	0.0373	0.4233	51.2444	6.8000e-01	0.0339	172.5109	0.0914	0.0537	121.0698	0.1270	0.6655	-0.5108	0.4747	1.1000e-03	39.8282	2.0385	60.5120	1.2260
Hbxip	0.0239	0.2900	37.9093	2.2200e-01	0.0239	0.1098	11.2097	1.3100e-01	0.0221	130.7345	0.0761	0.0226	102.0904	0.2058	0.0341	-0.3568	1.4351	8.5700e-03	29.9286	2.1278	35.6549	1.1699
Lrrc40	0.0187	0.2529	13.9827	1.5100e-06	0.0187	0.3343	8.7910	3.4200e-02	0.0175	55.2862	0.0690	0.0169	26.2948	0.0505	-0.0475	-1.0721	-0.4501	1.8000e-01	9.3829	3.2598	6.4964	3.2734
Pigk	0.0219	0.2262	2.6044	7.0000e-04	0.0219	0.4903	36.0489	7.5400e-01	0.0200	11.5151	0.0883	0.0171	73.5292	0.0349	-0.2215	2.6748	-1.3377	1.4800e-11	3.3941	2.8411	47.9264	1.2192
Cth	0.0083	0.1197	59.8476	4.9800e-05	0.0083	3.3165	0.0745	7.9100e-03	0.0078	499.9069	0.0648	1.9820	0.0225	0.5976	7.9970	-14.4422	3.2050	3.6800e-02	65.6320	3.0894	0.3294	4.6457
Ahcyl1	0.0278	0.2521	64.3494	6.4300e-02	0.0278	1.0385	276.1698	5.2700e-01	0.0250	255.2852	0.0993	0.0367	265.9434	0.0353	0.5518	0.0590	-1.4908	7.1300e-10	43.7445	2.3204	172.5745	2.0295
Man1a2	0.0408	0.3248	4.3205	6.0800e-03	0.0408	0.7444	227.8397	4.6600e-01	0.0362	13.3030	0.1115	0.0155	306.0652	0.0208	-1.2231	4.5240	-2.4198	1.5800e-09	4.4806	2.2120	109.1677	2.8809
Mrpl9	0.0181	0.1846	21.2913	6.1800e-04	0.0181	0.4648	30.0760	8.8600e-01	0.0165	115.3495	0.0893	0.0286	64.7106	0.0616	0.7970	-0.8339	-0.5352	1.3000e-03	18.4144	2.6988	19.4200	2.1832
Kpna4	0.0302	0.1855	3.4011	8.6600e-04	0.0302	0.1781	18.6743	2.8700e-01	0.0260	18.3362	0.1400	0.0419	104.8657	0.2355	0.6917	2.5158	0.7505	8.7400e-10	4.5505	2.2326	42.1722	1.0045
Actl6a	0.0201	0.2217	30.1541	2.1500e-02	0.0201	0.2620	9.2067	4.5900e-01	0.0184	135.9891	0.0829	0.0199	35.1447	0.0760	0.1147	-1.9521	-0.1258	4.0500e-01	25.0556	2.4887	9.1658	2.4039
Smc4	0.0565	0.4321	31.1210	4.2300e-02	0.0565	0.1603	6.2013	9.3600e-01	0.0500	72.0267	0.1157	0.0255	38.6873	0.1591	-0.9713	-0.8967	0.4593	4.3000e-01	18.7353	1.7330	12.2653	1.4982
Isg20l2	0.0299	0.7595	220.3568	1.3700e-07	0.0299	0.5265	16.1534	3.1900e-02	0.0288	290.1283	0.0379	0.0533	30.6784	0.1012	0.8873	-3.2414	1.4158	2.7500e-02	34.5646	4.5188	7.9871	2.2926
Prcc	0.0218	0.5034	3.3171	5.6900e-07	0.0218	0.3188	4.4454	1.5500e-03	0.0209	6.5891	0.0415	0.0331	13.9435	0.1037	0.6640	1.0815	1.3231	9.9400e-03	1.9190	5.0641	4.0926	2.4347
Ints12	0.0763	2.3839	36.6348	4.9800e-07	0.0763	0.2271	13.5455	1.0300e-02	0.0740	15.3677	0.0310	0.0267	59.6410	0.1176	-1.4695	1.9564	1.9223	1.8900e-03	3.1397	5.9683	13.0147	2.0613
Acadm	0.0118	0.1163	11.1311	2.5700e-03	0.0118	0.1658	17.1370	5.0500e-01	0.0108	95.6815	0.0924	0.0189	103.3375	0.1143	0.8178	0.1111	0.3063	5.9000e-05	14.5800	2.8516	31.9422	1.5757
Eif4e	0.0440	1.0460	304.6034	2.7800e-02	0.0440	0.2147	94.0844	2.0400e-01	0.0422	291.2003	0.0403	0.0205	438.2138	0.0953	-1.0444	0.5896	1.2402	1.0300e-03	53.4742	3.4903	120.1724	1.9600
Mrps28	0.0214	0.2231	11.4802	4.3300e-04	0.0214	0.1537	2.4462	4.6800e-03	0.0195	51.4500	0.0876	0.0227	15.9129	0.1477	0.2163	-1.6930	0.7539	1.7100e-02	9.7325	2.6276	5.2986	1.9010
Ptbp2	0.0390	1.1090	6.3183	1.4500e-04	0.0390	0.2629	5.7326	1.0500e-01	0.0377	5.6972	0.0340	0.0347	21.8049	0.1320	-0.1179	1.9363	1.9587	4.3800e-04	1.6735	6.4303	5.9589	2.0437
Wdr77	0.0258	0.1995	26.2938	1.1400e-02	0.0258	0.1830	18.2955	3.8000e-01	0.0228	131.8315	0.1145	0.0223	99.9836	0.1218	-0.0353	-0.3989	0.0890	4.9100e-02	28.9190	1.8112	27.8875	1.7166
Mrpl24	0.0285	0.3076	92.5029	1.2000e-02	0.0285	0.2699	22.2918	4.7700e-02	0.0261	300.6890	0.0847	0.0310	82.5850	0.1148	0.2505	-1.8643	0.4391	3.3900e-01	55.4630	2.1840	20.0621	1.7963
Hspa4l	1.7251	7.1730	0.0578	3.0000e-01	1.7251	0.1155	1.6677	4.2100e-03	1.3907	0.0081	0.1939	0.0153	14.4413	0.1329	-6.5014	10.8079	-0.5446	2.1300e-03	0.0775	6.8557	4.1402	2.2167
Lxn	0.0224	0.2833	3.1535	4.6700e-04	0.0224	0.2746	21.6083	1.7200e-01	0.0208	11.1301	0.0732	0.0251	78.6970	0.0915	0.2753	2.8218	0.3206	8.2700e-12	2.6123	3.8276	34.7626	1.3435
Dnajb4	0.0996	0.6492	2.6546	2.8900e-04	0.0996	0.4289	48.6527	5.3300e-01	0.0864	4.0891	0.1331	0.0960	113.4464	0.2238	0.1523	4.7941	0.7504	1.4500e-13	1.9435	2.5065	59.3479	0.9172
Rhoc	0.0396	0.2227	11.0311	2.8000e-01	0.0396	0.2508	69.0555	6.7800e-01	0.0336	49.5270	0.1510	0.0373	275.3079	0.1486	0.1474	2.4748	-0.0240	6.6300e-13	14.3185	1.6048	204.2232	0.8524
S100a10	0.0295	0.1904	23.1299	6.7800e-01	0.0295	1.0447	243.0847	9.3600e-01	0.0255	121.4898	0.1340	0.0807	232.6865	0.0772	1.6609	0.9376	-0.7952	5.4200e-12	42.7004	1.3281	290.6881	0.9296
Hltf	0.0247	0.2402	5.8393	2.1500e-04	0.0247	0.2114	12.0867	6.3600e-03	0.0224	24.3063	0.0934	0.0238	57.1652	0.1125	0.0840	1.2338	0.2683	5.6700e-03	5.9111	2.5877	14.9286	1.9410
S100a6	0.1272	1.0952	151.9789	6.3100e-01	0.1272	0.4641	2378.3910	2.9200e-01	0.1140	138.7724	0.1041	0.0370	5125.1035	0.0797	-1.6240	5.2068	-0.3853	2.9900e-17	186.4102	0.8434	4982.8861	1.1784
Pmf1	0.0150	0.1264	2.6387	7.4300e-06	0.0150	0.3545	3.0654	1.2300e-03	0.0134	20.8681	0.1058	0.0246	8.6462	0.0694	0.8790	-1.2712	-0.6083	1.1700e-01	4.8231	2.6111	2.9419	3.2023
Spata5	0.0679	1.3019	50.6893	3.5100e-05	0.0679	0.4171	1.2504	7.8900e-06	0.0646	38.9347	0.0496	0.0757	2.9976	0.1816	0.2301	-3.6992	1.8722	3.8000e-01	7.4803	3.7083	1.6962	2.5716
Dhx36	0.0297	0.7888	85.3159	8.2100e-04	0.0297	0.1260	11.4206	6.8900e-01	0.0286	108.1650	0.0363	0.0209	90.6445	0.1661	-0.4513	-0.2549	2.1949	7.4300e-05	15.2086	4.7759	25.0284	1.4035
Ash1l	0.0359	0.9170	63.5981	7.4800e-04	0.0359	0.5524	68.1078	9.3400e-01	0.0346	69.3567	0.0377	0.0593	123.2861	0.1073	0.7774	0.8299	1.5085	3.0000e-10	11.6099	4.4151	57.4858	1.3852
Sep15	0.0215	0.0926	36.3908	3.8300e-01	0.0215	0.1413	41.7100	7.0800e-01	0.0174	393.0318	0.1881	0.0374	295.2017	0.2646	1.1018	-0.4129	0.4921	8.0300e-07	114.4563	1.2792	300.0406	0.6624
Slc25a24	0.0345	0.1824	0.8750	1.9900e-05	0.0345	0.2189	39.2301	2.2300e-01	0.0290	4.7972	0.1592	0.0240	179.2129	0.1099	-0.2718	5.2233	-0.5351	5.4200e-07	1.8927	2.5087	54.1975	1.4466
Papss1	0.0395	0.5179	3.1041	2.1400e-08	0.0395	0.0962	2.3966	3.5500e-03	0.0367	5.9938	0.0708	0.0117	24.9251	0.1220	-1.6435	2.0561	0.7857	1.1700e-03	1.7344	4.5008	6.6024	2.1695
Commd2	0.0550	0.9505	8.5559	6.6900e-07	0.0550	0.1298	4.4068	3.2900e-03	0.0520	9.0018	0.0547	0.0191	33.9480	0.1472	-1.4443	1.9150	1.4279	9.3100e-05	2.3465	4.5656	9.5422	1.7317
Dnajc19	0.0219	0.3185	20.7370	3.2000e-01	0.0219	0.2195	5.9549	6.5800e-02	0.0205	65.1012	0.0644	0.0236	27.1303	0.1077	0.2052	-1.2628	0.7425	3.5800e-01	17.7797	2.3489	7.9743	2.1372
Fndc3b	0.0580	0.2012	9.8893	8.1500e-02	0.0580	0.6223	197.9762	4.2500e-01	0.0450	49.1476	0.2238	0.1009	318.1235	0.1622	1.1645	2.6944	-0.4644	1.4400e-15	11.1291	1.5475	272.5868	0.8767
Mbnl1	0.0575	0.3091	8.8541	1.2200e-02	0.0575	0.2727	81.1655	8.7000e-01	0.0485	28.6491	0.1568	0.0494	297.6158	0.1813	0.0284	3.3769	0.2088	4.0600e-15	8.3485	1.6955	185.8811	1.0264
Ank2	0.0848	1.8240	8.6113	1.8200e-04	0.0848	0.1623	5.6438	2.3200e-03	0.0810	4.7211	0.0444	0.0221	34.7660	0.1363	-1.8716	2.8805	1.6184	9.5700e-03	1.6150	5.5774	6.7640	2.3515
Pkn2	0.0297	0.7131	203.1206	6.4300e-06	0.0297	0.8170	92.6111	8.4700e-02	0.0286	284.8443	0.0400	0.0293	113.3591	0.0358	0.0348	-1.3293	-0.1614	4.6900e-07	33.1771	4.7459	42.6309	2.5113
Pgrmc2	0.0381	0.5142	7.2904	5.6900e-05	0.0381	0.0953	14.0551	4.4500e-01	0.0354	14.1794	0.0689	0.0154	147.5324	0.1622	-1.1979	3.3792	1.2342	5.7900e-09	4.0356	2.9975	51.2970	1.3079
Gbp2	0.3664	0.9084	0.1460	2.3600e-04	0.3664	0.1712	0.2876	2.7900e-06	0.2611	0.1607	0.2874	0.0274	1.6802	0.1601	-3.2515	3.3859	-0.8438	2.4200e-01	0.4076	6.8557	1.0175	3.7082
Bcas2	0.0368	0.1608	47.5842	7.3800e-01	0.0368	0.4372	43.9329	8.8500e-01	0.0300	295.8423	0.1864	0.0410	100.4868	0.0937	0.4508	-1.5578	-0.9919	5.8100e-02	92.6481	1.2371	60.8854	1.3863
Zfp687	0.4308	0.7645	0.2439	7.5000e-04	0.4308	0.4469	19.8610	1.4100e-01	0.2755	0.3190	0.3604	0.0253	44.4447	0.0566	-3.4443	7.1223	-2.6696	5.0000e-03	0.5610	4.8940	8.9345	3.3022
Hadh	0.0169	0.1063	10.4576	1.5700e-03	0.0169	0.2066	14.2935	6.4500e-01	0.0145	98.3568	0.1368	0.0180	69.1889	0.0869	0.3033	-0.5075	-0.6549	1.3100e-04	17.7939	2.0664	27.7852	1.5702
Flad1	0.0168	0.5531	36.3493	1.1100e-07	0.0168	0.2859	1.2600	1.1200e-02	0.0163	65.7148	0.0295	0.0306	4.4070	0.1070	0.9086	-3.8984	1.8607	1.5700e-01	7.4140	6.8557	1.6622	3.4204
Smg5	0.0607	0.9797	43.7596	2.5500e-05	0.0607	0.2402	13.9259	3.4500e-03	0.0572	44.6662	0.0584	0.0189	57.9679	0.0788	-1.5950	0.3761	0.4329	6.3300e-02	8.3131	3.4823	12.9944	2.4609
Sec24b	0.0746	1.8296	22.8129	2.1600e-06	0.0746	0.3499	27.3075	9.7900e-01	0.0717	12.4685	0.0392	0.0324	78.0348	0.0926	-1.1467	2.6458	1.2396	1.6100e-08	2.9535	4.9630	23.0163	1.8246
Ndufb5	0.0168	0.1115	34.8667	4.6200e-01	0.0168	0.1464	12.4902	6.8200e-01	0.0146	312.8399	0.1311	0.0241	85.3076	0.1648	0.7234	-1.8747	0.3298	4.0900e-02	89.5619	1.3673	45.3302	1.0700
Lphn2	0.1661	0.8961	3.5803	2.9700e-03	0.1661	0.3900	38.4091	8.5700e-01	0.1401	3.9956	0.1564	0.0318	98.4786	0.0817	-2.1375	4.6233	-0.9375	5.1300e-10	1.6404	2.7121	39.6518	1.4934
Arfip1	0.0239	0.4538	24.2036	1.7400e-02	0.0239	0.1668	57.1974	2.5300e-01	0.0227	53.3298	0.0501	0.0247	342.9899	0.1481	0.1205	2.6852	1.5649	1.9200e-07	12.0105	3.0917	107.9600	1.3448
Gmps	0.0324	0.4665	48.4881	5.1500e-04	0.0324	0.1404	13.9476	7.1500e-01	0.0303	103.9328	0.0650	0.0139	99.3443	0.0993	-1.1219	-0.0651	0.6106	4.3500e-02	19.2069	2.7832	23.6019	2.0881
Car13	0.0193	0.2911	9.4725	4.0000e-08	0.0193	0.0991	4.5291	4.1100e-03	0.0181	32.5364	0.0623	0.0135	45.7241	0.1363	-0.4254	0.4909	1.1300	5.7200e-03	5.7803	3.7869	10.2645	2.0423
Iqgap3	0.0131	0.2244	15.3004	9.0000e-05	0.0131	0.4305	5.0842	3.1400e-05	0.0124	68.1687	0.0551	0.0165	11.8110	0.0383	0.4144	-2.5290	-0.5251	9.0000e-01	9.1998	4.3511	2.7632	5.2779
Mrpl47	0.0282	0.4026	32.9605	2.0500e-05	0.0282	0.4272	23.2970	5.5800e-03	0.0264	81.8659	0.0656	0.0374	54.5352	0.0876	0.5041	-0.5861	0.4186	1.8100e-01	14.7372	2.8998	11.5398	2.5119
Impa1	0.0168	0.3699	11.2520	5.9700e-06	0.0168	0.4046	66.6799	5.4600e-01	0.0160	30.4160	0.0433	0.0191	164.8135	0.0472	0.2507	2.4379	0.1216	6.9300e-07	6.2029	4.0523	47.7657	2.3590
Psrc1	0.0416	0.3826	67.9367	5.6400e-03	0.0416	0.6508	30.1447	5.6600e-01	0.0375	177.5584	0.0981	0.0808	46.3199	0.1242	1.1061	-1.9386	0.3398	2.6000e-04	34.3583	2.0319	23.4350	1.2646
Aco1	0.0160	0.3345	11.8570	2.4600e-05	0.0160	0.1348	6.7013	1.8500e-01	0.0153	35.4455	0.0457	0.0167	49.7097	0.1242	0.1327	0.4879	1.4439	1.0600e-05	6.7589	4.0210	15.0977	1.6774
Melk	0.0105	0.2958	1440.4146	2.4800e-05	0.0105	0.3914	29.3241	1.0100e-04	0.0101	4869.2937	0.0343	0.0119	74.9206	0.0304	0.2290	-6.0222	-0.1749	5.3500e-01	309.9370	6.5716	11.8685	5.4134
Ctnnal1	0.0155	0.1824	12.7148	2.8100e-04	0.0155	0.1765	5.9186	1.1400e-03	0.0143	69.7074	0.0784	0.0209	33.5391	0.1186	0.5480	-1.0555	0.5957	4.9800e-02	11.6625	3.0328	9.3040	1.9300
Necap2	0.0060	0.1396	3.6016	4.3300e-04	0.0060	0.2268	8.2090	4.7000e-01	0.0057	25.7936	0.0409	0.0276	36.1929	0.1215	2.2692	0.4887	1.5693	1.2400e-05	5.2230	4.4154	11.3805	1.8525
Cdkn2c	0.2704	1.0457	0.2310	1.0500e-04	0.2704	0.9482	6.5113	5.5500e-06	0.2148	0.2209	0.2054	0.0542	6.8668	0.0572	-1.9865	4.9582	-1.8454	1.5600e-01	0.4667	6.8557	2.1130	4.4014
Kti12	4.3390	7.2117	0.4146	6.9500e-06	4.3390	0.3537	19.6911	9.5000e-03	2.7091	0.0575	0.3756	0.0431	55.6707	0.1218	-5.9741	9.9192	-1.6244	1.0300e-05	0.4235	5.2152	12.8945	2.0101
Ddost	0.0124	0.0991	4.0370	2.4100e-01	0.0124	0.2696	80.4009	8.9900e-01	0.0110	40.7481	0.1111	0.0196	298.2571	0.0726	0.8309	2.8718	-0.6132	2.4700e-11	14.8243	1.5957	189.0839	1.1934
Cdca8	0.0184	0.1674	27.1736	5.2800e-02	0.0184	0.4904	4.1158	4.8700e-04	0.0166	162.2930	0.0990	0.0260	8.3919	0.0530	0.6499	-4.2735	-0.9006	8.1800e-03	31.2340	2.1526	2.2178	4.6058
Ube4b	0.0242	0.3664	45.5103	1.9800e-03	0.0242	0.1489	29.7447	6.8900e-01	0.0227	124.2202	0.0620	0.0211	199.7074	0.1417	-0.1066	0.6850	1.1920	1.6900e-06	24.9672	2.8170	81.5518	1.2010
Tmem59	0.0345	0.3686	32.0257	2.6100e-02	0.0345	0.1364	36.9897	7.8700e-01	0.0316	86.8756	0.0856	0.0287	271.1354	0.2102	-0.1388	1.6420	1.2953	7.4600e-13	18.4400	2.4166	171.5103	0.9438
Pef1	0.0270	0.6434	6.6738	4.3700e-06	0.0270	0.1268	8.0788	1.1100e-01	0.0259	10.3719	0.0402	0.0218	63.7376	0.1717	-0.2495	2.6195	2.0943	1.7200e-06	2.5049	5.3816	16.6427	1.6020
Ndufb6	0.0259	0.2137	21.4738	7.5200e-03	0.0259	0.1485	16.3234	5.0400e-01	0.0231	100.5067	0.1080	0.0232	109.9190	0.1565	0.0104	0.1291	0.5352	5.6000e-05	27.7244	1.7042	63.8827	1.0328
Pank4	0.3508	2.0546	1.0307	1.6800e-06	0.3508	0.4881	5.7385	1.4800e-05	0.2996	0.5016	0.1458	0.0477	11.7562	0.0977	-2.6508	4.5506	-0.5772	5.8200e-02	0.6114	6.8557	3.1180	2.8051
Cdkn2b	0.0704	0.6246	12.0718	2.4500e-03	0.0704	1.0498	160.6059	6.6100e-01	0.0633	19.3265	0.1013	0.1028	152.9914	0.0979	0.6996	2.9848	-0.0494	7.0600e-14	4.5788	2.6294	85.2298	1.2064
Arhgef10l	0.9934	2.3228	0.4821	7.7500e-05	0.9934	0.2502	6.2809	3.5100e-02	0.6958	0.2076	0.2996	0.0294	25.1082	0.1176	-4.5643	6.9185	-1.3493	1.6500e-03	0.5771	4.2606	7.3402	1.9180
Sfpq	0.0391	0.3294	21.6968	1.7700e-02	0.0391	0.0956	18.5641	4.0900e-01	0.0349	65.8644	0.1060	0.0148	194.1642	0.1547	-1.2397	1.5597	0.5450	3.2000e-04	15.7342	1.9975	53.7932	1.4931
2610029I01Rik	0.0213	0.5333	8.1556	5.0600e-08	0.0213	0.4779	7.5491	4.0300e-04	0.0205	15.2920	0.0385	0.0348	15.7951	0.0728	0.7624	0.0467	0.9206	2.5800e-03	2.8536	5.8464	4.9624	2.5626
Trappc3	0.0271	0.3168	3.3785	3.2900e-04	0.0271	0.1527	10.5240	8.0000e-01	0.0250	10.6634	0.0789	0.0279	68.9202	0.1825	0.1566	2.6923	1.2097	4.2800e-08	2.8807	3.3879	23.0746	1.2958
Cdc26	0.0197	0.1377	12.4081	1.4600e-03	0.0197	0.2769	67.5684	6.8700e-01	0.0172	90.0772	0.1250	0.0269	244.0466	0.0972	0.6437	1.4379	-0.3635	5.4900e-05	19.3309	1.9230	70.7101	1.8799
Clta	0.0409	0.3837	36.7553	4.0000e-01	0.0409	0.2869	49.2572	7.1000e-01	0.0369	95.7798	0.0962	0.0449	171.7159	0.1566	0.2831	0.8422	0.7029	2.5900e-09	40.4357	1.4804	162.8696	0.9104
Nfyc	2.4143	19.8857	0.0969	1.1200e-01	2.4143	0.4699	9.9283	3.0400e-04	2.1529	0.0049	0.1083	0.0259	21.1296	0.0551	-6.3788	12.0820	-0.9755	2.0200e-03	0.0591	6.8557	5.3246	3.3771
Osbpl9	0.0277	0.5583	31.4591	6.8900e-05	0.0277	0.3487	32.7420	8.4100e-01	0.0264	56.3432	0.0473	0.0254	93.9021	0.0729	-0.0551	0.7369	0.6241	1.5800e-07	10.3175	3.5310	35.9865	1.6351
BC003266	0.0249	0.2211	15.8217	2.5700e-02	0.0249	0.4009	27.8769	4.0800e-01	0.0224	71.5672	0.1012	0.0334	69.5372	0.0834	0.5790	-0.0415	-0.2796	2.5200e-03	12.5850	2.5592	20.6713	1.9238
Phc2	0.0622	0.5006	3.7459	1.6900e-05	0.0622	0.1207	11.6163	6.2500e-02	0.0553	7.4830	0.1105	0.0355	96.2132	0.2943	-0.6387	3.6845	1.4130	1.7200e-12	2.3981	2.8688	41.9988	0.8535
Exosc10	0.0304	0.3240	2.0054	1.5300e-05	0.0304	0.2817	7.7545	3.3800e-03	0.0278	6.1898	0.0858	0.0200	27.5270	0.0711	-0.4722	2.1529	-0.2705	5.9500e-03	1.9271	3.6464	7.1881	2.6712
Mrpl20	0.0300	0.2250	17.7803	4.0400e-02	0.0300	0.3267	19.3538	3.1400e-01	0.0264	79.0082	0.1175	0.0355	59.2384	0.1086	0.4238	-0.4155	-0.1140	2.0800e-04	16.9908	2.0052	27.8523	1.3327
Rpa2	0.0280	0.2143	14.2168	5.4300e-04	0.0280	0.8149	5.5346	2.9600e-05	0.0248	66.3496	0.1158	0.0307	6.7919	0.0377	0.3094	-3.2882	-1.6177	7.3900e-01	11.0757	2.5146	2.0752	5.4601
Srm	0.0305	0.5159	28.1271	4.7500e-04	0.0305	0.2282	15.5300	3.4900e-01	0.0288	54.5224	0.0558	0.0343	68.0592	0.1501	0.2501	0.3199	1.4269	5.6800e-08	10.4753	3.2455	32.9192	1.1019
Slc2a1	0.0368	0.1827	21.7926	2.2100e-05	0.0368	0.1883	31.8458	3.8200e-01	0.0306	119.2754	0.1677	0.0204	169.1000	0.1081	-0.5899	0.5036	-0.6336	4.6200e-04	17.9034	2.1356	45.3765	1.6951
Orc1l	0.0697	0.6974	25.3757	1.9900e-05	0.0697	1.9274	19.3549	3.9600e-03	0.0633	36.3841	0.0908	0.0706	10.0420	0.0367	0.1577	-1.8573	-1.3088	8.3300e-01	7.4787	2.6286	2.8275	4.8222
Ftl2	0.0541	0.1832	6483.1688	5.2300e-01	0.0541	0.1898	1646.0537	3.0300e-01	0.0418	35387.4833	0.2281	0.0329	8671.8050	0.1734	-0.3450	-2.0288	-0.3962	3.3700e-05	17944.6814	0.9099	5926.1224	1.0994
Txn1	0.0288	0.1235	123.2646	7.0500e-01	0.0288	0.2935	88.2408	4.5900e-01	0.0233	998.2301	0.1890	0.0527	300.6186	0.1795	1.1752	-1.7314	-0.0740	7.9000e-02	363.4903	1.1606	240.0339	0.8892
Tln1	0.0088	0.0909	1.3350	8.0500e-04	0.0088	0.0825	11.9419	7.2900e-01	0.0080	14.6811	0.0880	0.0191	144.7145	0.2309	1.2517	3.3012	1.3917	4.6100e-16	4.9031	2.3115	100.2885	0.8654
Txndc12	0.0196	0.3230	12.1407	2.0100e-06	0.0196	0.0857	3.0352	1.0400e-01	0.0185	37.5915	0.0573	0.0184	35.3999	0.2144	-0.0096	-0.0867	1.9037	8.5500e-06	6.8640	3.7220	10.1662	1.4597
Mtap	0.0236	0.2078	10.0360	5.8400e-03	0.0236	0.2278	30.0553	6.5200e-01	0.0212	48.2865	0.1018	0.0290	131.9121	0.1271	0.4524	1.4499	0.3198	4.0700e-07	12.6532	1.9970	64.7633	1.1904
Mrps15	0.0195	0.3003	11.3623	1.7500e-02	0.0195	0.1854	14.3377	8.8100e-02	0.0183	37.8419	0.0610	0.0253	77.3196	0.1364	0.4667	1.0308	1.1620	4.2800e-05	9.8524	2.5666	30.1812	1.3919
Kpna6	0.0410	0.3475	7.0708	1.1500e-04	0.0410	1.0361	124.4545	3.6000e-01	0.0366	20.3471	0.1055	0.0337	120.1238	0.0326	-0.1196	2.5616	-1.6956	8.5900e-08	5.4885	2.3685	47.8556	2.5463
Ppie	0.0153	0.3808	20.1714	6.7500e-07	0.0153	0.3137	8.4459	2.6800e-02	0.0147	52.9768	0.0386	0.0259	26.9210	0.0825	0.8150	-0.9766	1.0944	6.8200e-03	7.5272	5.0818	6.4551	2.7596
Dnajc11	0.0248	0.3438	8.2765	8.2400e-06	0.0248	0.1705	4.2521	1.0900e-01	0.0231	24.0716	0.0672	0.0230	24.9388	0.1350	-0.0058	0.0511	1.0061	4.8700e-05	4.6335	3.6609	8.8594	1.5583
Plod1	0.0097	0.2355	1.7781	1.8800e-04	0.0097	0.0573	3.3198	2.0000e-02	0.0093	7.5504	0.0397	0.0063	57.9758	0.1105	-0.5611	2.9408	1.4790	7.4100e-06	2.0527	5.5517	16.6526	1.7610
Ppp1r8	0.0522	0.7953	42.6391	8.7500e-04	0.0522	0.4407	26.1861	1.9800e-01	0.0490	53.6114	0.0616	0.0455	59.4179	0.1032	-0.1083	0.1484	0.7434	6.0100e-06	9.7841	3.0931	18.3104	1.9015
Fblim1	0.0265	0.3447	25.5023	4.7800e-05	0.0265	0.1965	16.0564	9.9500e-01	0.0246	73.9850	0.0713	0.0247	81.7289	0.1256	0.0062	0.1436	0.8173	1.5000e-04	13.8964	2.8197	26.5725	1.5659
Ikbkap	0.0231	0.3104	16.9876	1.1900e-07	0.0231	0.2768	53.7571	2.9000e-01	0.0215	54.7360	0.0693	0.0154	194.2130	0.0557	-0.4814	1.8271	-0.3163	3.0500e-05	8.6760	3.4734	44.5435	2.5765
Lzic	0.0338	0.6124	34.1312	1.6500e-03	0.0338	0.2379	20.3714	3.6700e-01	0.0320	55.7301	0.0523	0.0300	85.6199	0.1260	-0.0951	0.6195	1.2689	3.0200e-05	9.9628	3.6386	23.0162	1.7403
Polr1e	0.0147	0.4758	106.7777	5.7500e-04	0.0147	0.1471	10.8316	3.1200e-02	0.0143	224.4361	0.0300	0.0127	73.6110	0.0863	-0.1687	-1.6083	1.5243	9.4500e-04	21.8692	6.6372	15.3330	2.4795
Ssbp3	0.0397	0.7997	39.4755	3.3900e-04	0.0397	0.1326	20.3491	4.3000e-01	0.0378	49.3629	0.0473	0.0248	153.4797	0.1867	-0.6116	1.6365	1.9810	5.5900e-12	10.8667	3.2506	84.3545	1.0365
Impad1	0.0318	0.1635	2.2082	4.1100e-03	0.0318	0.3975	25.8618	6.8600e-01	0.0266	13.5086	0.1627	0.0416	65.0571	0.1046	0.6454	2.2678	-0.6367	2.2800e-07	4.1604	1.9527	30.2102	1.2518
Rraga	0.0381	0.4520	6.9177	2.2800e-03	0.0381	1.5799	265.2652	9.4800e-01	0.0351	15.3047	0.0777	0.0605	167.9024	0.0383	0.7851	3.4556	-1.0203	3.2600e-13	5.0723	2.4056	100.8786	1.5546
Cc2d1b	0.0169	0.2361	17.2237	2.9700e-04	0.0169	0.1208	7.2275	2.4500e-01	0.0157	72.9396	0.0667	0.0204	59.8084	0.1689	0.3738	-0.2864	1.3403	1.2300e-02	12.3237	3.2572	12.6654	1.8297
Gnb1	0.0206	0.1400	20.6311	9.0400e-01	0.0206	3.3882	392.1641	7.0500e-01	0.0180	147.3166	0.1285	0.0880	115.7428	0.0260	2.2909	-0.3480	-2.3057	3.3200e-13	46.5567	1.5296	273.8916	0.6336
Mfn2	0.0390	0.5671	5.7032	1.9500e-04	0.0390	0.1683	9.9224	9.9700e-02	0.0365	10.0571	0.0644	0.0210	58.9575	0.1248	-0.7974	2.5515	0.9552	1.1000e-06	2.9219	3.5812	20.4345	1.5088
Atad3a	0.0225	0.4324	30.3557	4.6100e-05	0.0225	0.1801	10.8530	5.2300e-03	0.0214	70.2056	0.0495	0.0202	60.2545	0.1121	-0.0824	-0.2205	1.1810	2.8300e-03	12.2460	3.4974	14.4591	2.1023
Ccnc	0.0114	0.1849	4.5172	1.1500e-05	0.0114	0.1743	12.9686	3.8500e-03	0.0107	24.4343	0.0579	0.0177	74.4017	0.1018	0.7291	1.6064	0.8140	3.6900e-05	3.9900	4.6480	16.5918	2.1418
Pum1	0.0991	1.4437	188.4745	1.8900e-01	0.0991	0.2966	80.3886	1.6500e-01	0.0927	130.5489	0.0642	0.0428	271.0268	0.1441	-1.1172	1.0538	1.1659	1.0200e-03	28.9658	2.7028	77.9309	1.5649
Ubap2	0.0194	0.2856	38.7739	2.8100e-04	0.0194	0.2100	16.2194	5.2000e-01	0.0181	135.7833	0.0635	0.0297	77.2389	0.1412	0.7094	-0.8139	1.1529	5.4500e-05	28.7210	2.5202	37.5509	1.2051
Plaa	0.0355	0.2632	20.6009	2.0800e-02	0.0355	0.6261	83.1529	7.7600e-01	0.0313	78.2728	0.1188	0.0210	132.8143	0.0335	-0.5741	0.7628	-1.8243	7.1100e-06	14.9498	2.2756	49.9169	2.4941
Alad	0.0146	0.1409	7.2920	4.9600e-07	0.0146	0.3404	4.7698	1.2500e-04	0.0132	51.7385	0.0937	0.0168	14.0134	0.0494	0.3471	-1.8844	-0.9250	1.7500e-01	8.2626	3.0436	3.9160	3.8000
2810432D09Rik	0.1244	0.8888	10.7097	8.2200e-05	0.1244	0.4801	11.1493	6.0700e-03	0.1092	12.0499	0.1228	0.0437	23.2230	0.0910	-1.3207	0.9465	-0.4322	1.2100e-01	3.1146	2.7148	5.7363	2.6325
Pgd	0.0124	0.0927	4.9202	7.6600e-03	0.0124	0.2049	19.5384	2.5400e-01	0.0109	53.0786	0.1180	0.0243	95.3438	0.1184	1.1484	0.8450	0.0039	3.0500e-10	10.5506	2.2506	57.2449	1.1723
Hmgcl	0.0273	0.4168	3.0312	1.6400e-05	0.0273	0.4926	30.8699	1.5400e-02	0.0257	7.2732	0.0615	0.0224	62.6713	0.0456	-0.1929	3.1071	-0.4340	3.3100e-02	2.1931	4.1615	12.3228	3.4507
Marcksl1	0.0218	0.3860	29.6371	2.1700e-02	0.0218	0.2195	25.2237	9.2600e-01	0.0206	76.7749	0.0535	0.0455	114.9237	0.2071	1.1392	0.5820	1.9538	1.9400e-09	19.1059	2.6266	73.8998	0.9290
Mpdz	0.0340	0.3007	4.1132	3.0500e-04	0.0340	0.1511	32.9656	4.0200e-02	0.0306	13.6765	0.1017	0.0091	218.1586	0.0600	-1.7539	3.9956	-0.7610	4.2200e-04	3.7465	2.6098	46.5733	2.5873
Gng10	0.0207	0.2079	1.7719	1.2400e-04	0.0207	0.0805	9.2615	8.9400e-01	0.0189	8.5242	0.0908	0.0182	115.0823	0.2256	-0.0551	3.7550	1.3139	3.4200e-09	2.9254	2.8219	37.7625	1.1665
Zfp593	0.0986	1.3639	2.7619	6.0700e-06	0.0986	0.4124	12.8585	1.1400e-02	0.0919	2.0249	0.0674	0.0275	31.1807	0.0666	-1.7422	3.9447	-0.0165	1.7400e-03	1.1405	5.0274	8.8077	2.4003
Lypla2	0.0284	0.3718	5.2148	1.3900e-04	0.0284	0.2124	9.9099	1.1500e-03	0.0264	14.0271	0.0711	0.0186	46.6615	0.0877	-0.5047	1.7340	0.3031	1.9100e-04	3.2215	3.7521	12.5153	2.1370
Magoh	0.0136	0.2562	38.1507	1.2800e-04	0.0136	0.2013	12.7878	8.3200e-03	0.0129	148.8990	0.0504	0.0207	63.5123	0.1027	0.6812	-1.2292	1.0289	6.8000e-02	22.1790	3.4750	12.7968	2.4697
Park7	0.0334	0.2455	68.9733	4.6600e-01	0.0334	0.2753	21.4975	3.6800e-01	0.0294	280.9870	0.1198	0.0295	78.0748	0.1073	0.0069	-1.8476	-0.1588	1.1600e-01	90.9569	1.4939	57.2446	1.0129
Rragc	0.0516	0.3859	15.4855	3.1900e-02	0.0516	0.6123	125.1962	8.2900e-01	0.0455	40.1289	0.1179	0.0363	204.4670	0.0593	-0.3260	2.3492	-0.9921	5.7400e-08	9.6710	2.1488	89.0067	1.5837
Psmb2	0.0200	0.0958	20.3874	5.3700e-03	0.0200	0.1431	9.7252	6.4800e-01	0.0165	212.8612	0.1727	0.0355	67.9605	0.2479	1.1008	-1.6471	0.5215	3.9200e-04	46.1195	1.4305	44.0317	0.7975
Spen	0.0310	0.4907	60.6699	1.7000e-04	0.0310	0.5529	24.1246	1.4400e-02	0.0292	123.6519	0.0594	0.0366	43.6348	0.0661	0.3259	-1.5027	0.1537	3.8400e-03	17.8946	3.4266	12.0367	2.4716
Cpt2	0.0379	0.7342	31.8183	1.4800e-09	0.0379	0.1617	2.6104	8.1000e-04	0.0361	43.3384	0.0491	0.0279	16.1447	0.1725	-0.3706	-1.4246	1.8123	6.6400e-02	6.8827	4.1649	4.2615	1.9771
Smu1	0.0337	0.4111	20.5012	9.8400e-04	0.0337	0.0872	8.4614	9.7100e-01	0.0312	49.8672	0.0758	0.0158	97.0599	0.1816	-0.9773	0.9608	1.2603	2.8300e-05	9.4045	2.9663	27.8932	1.3952
Ak2	0.0176	0.1496	11.9840	4.6700e-04	0.0176	0.2586	14.4266	4.8100e-01	0.0157	80.1162	0.1053	0.0469	55.7854	0.1813	1.5742	-0.5222	0.7844	1.6500e-04	19.8649	1.9079	30.3970	1.0200
Bag1	0.0108	0.1404	10.4070	1.0300e-04	0.0108	0.0967	10.1753	4.7600e-01	0.0100	74.1491	0.0715	0.0187	105.2002	0.1929	0.8955	0.5046	1.4327	3.3500e-09	15.7939	2.5403	58.6020	0.9620
Klhl9	0.0652	0.5411	4.4093	3.2200e-06	0.0652	0.9773	66.0806	5.3800e-01	0.0582	8.1493	0.1075	0.1115	67.6128	0.1141	0.9393	3.0525	0.0862	4.3900e-10	2.8053	2.6709	32.1109	1.3094
Vamp3	0.0120	0.1289	24.5783	1.1600e-02	0.0120	1.0218	125.9542	7.5200e-01	0.0110	190.7091	0.0853	0.0506	123.2700	0.0495	2.2035	-0.6296	-0.7834	8.0000e-10	29.3311	2.8162	87.8602	1.1238
Gnl2	0.0335	0.3314	18.0764	1.7300e-05	0.0335	0.2089	12.6587	7.3200e-02	0.0304	54.5403	0.0919	0.0186	60.6085	0.0890	-0.7112	0.1522	-0.0450	2.1300e-02	8.2827	3.2230	12.6188	2.4590
Ddx58	0.0149	0.2667	169.6587	3.1800e-06	0.0149	0.5141	250.0952	2.3400e-03	0.0141	636.0524	0.0530	0.0129	486.4505	0.0251	-0.1326	-0.3869	-1.0793	2.0400e-03	71.3384	3.6646	60.3618	5.8403
1110037F02Rik	0.0236	0.4625	37.1854	4.0300e-08	0.0236	0.3467	23.1064	1.2700e-01	0.0224	80.3977	0.0485	0.0254	66.6562	0.0734	0.1811	-0.2704	0.5972	2.0300e-09	11.4413	4.2122	25.9469	1.7436
Rod1	0.0175	0.2436	47.3475	1.5300e-06	0.0175	0.4134	30.6168	5.1200e-01	0.0164	194.3506	0.0671	0.0590	74.0686	0.1428	1.8523	-1.3917	1.0896	1.2000e-07	31.9409	2.9165	43.6437	1.0230
Yars	0.0121	0.3323	73.8116	1.0500e-02	0.0121	0.5635	43.1063	3.8500e-02	0.0117	222.1553	0.0351	0.0230	76.5004	0.0408	0.9806	-1.5380	0.2185	3.2200e-04	30.2413	4.6233	22.0418	2.8512
Pole3	0.0120	0.2347	16.9788	1.9700e-05	0.0120	0.3158	9.1315	2.8500e-05	0.0114	72.3329	0.0487	0.0246	28.9160	0.0778	1.1026	-1.3228	0.6747	1.1500e-01	10.6800	4.2224	6.8283	2.7447
Kif1b	0.0379	0.8167	72.6382	4.5900e-04	0.0379	0.3860	42.8694	3.0600e-01	0.0362	88.9385	0.0443	0.0437	111.0587	0.1133	0.2734	0.3204	1.3547	9.2800e-11	16.4291	3.5122	75.4638	0.9491
Prpf4	0.0485	0.3670	58.5209	1.1800e-02	0.0485	0.2691	12.5184	1.9000e-03	0.0428	159.4718	0.1168	0.0301	46.5194	0.1120	-0.5076	-1.7774	-0.0601	6.2900e-01	32.2554	1.9828	10.3794	2.2833
Nsun4	0.0226	0.3420	26.1524	1.0600e-09	0.0226	0.3617	1.0756	2.6500e-04	0.0212	76.4593	0.0620	0.0441	2.9739	0.1220	1.0581	-4.6843	0.9775	1.6700e-01	9.8712	4.1160	1.5586	3.2172
Cdk5rap2	0.0281	0.6456	19.6214	1.5100e-02	0.0281	0.1704	4.7275	1.2400e-04	0.0269	30.3927	0.0417	0.0125	27.7414	0.0734	-1.1062	-0.1317	0.8154	7.0400e-02	5.6911	4.3258	6.5603	2.9525
Nol6	0.0150	0.1407	6.7474	3.7200e-04	0.0150	0.1730	11.2819	7.1800e-03	0.0135	47.9477	0.0963	0.0142	65.2147	0.0822	0.0702	0.4437	-0.2276	4.7100e-03	9.2242	2.5721	17.2287	2.0397
Lsm10	0.0463	0.3790	46.6098	8.2700e-06	0.0463	0.3544	35.0110	1.5000e-01	0.0413	122.9722	0.1089	0.0304	98.7796	0.0858	-0.4398	-0.3160	-0.3430	2.6600e-02	19.4964	2.4672	21.4484	2.2631
Akr7a5	0.0142	0.2366	10.7888	2.3700e-02	0.0142	0.1702	13.0361	8.9500e-02	0.0134	45.5914	0.0565	0.0170	76.5802	0.1000	0.3494	0.7482	0.8246	1.1700e-04	8.3398	3.4652	21.5575	1.7776
Rpl22	0.0561	1.3740	366.2392	7.1700e-01	0.0561	0.3121	56.2804	9.4800e-01	0.0539	266.5500	0.0392	0.0578	180.3424	0.1852	0.1006	-0.5637	2.2390	7.1800e-04	178.5374	1.5889	239.1851	0.7192
Zmym4	0.0346	1.0879	48.8102	6.1300e-05	0.0346	0.4562	33.1020	1.8000e-01	0.0335	44.8666	0.0308	0.0256	72.5605	0.0561	-0.3889	0.6935	0.8649	3.8500e-08	5.9782	6.4823	21.6358	2.2623
Rps6ka1	0.0285	0.2088	1.2774	4.8800e-05	0.0285	0.4211	5.5598	2.5100e-07	0.0251	6.1168	0.1203	0.0177	13.2033	0.0420	-0.5044	1.1101	-1.5161	8.3800e-01	2.3564	2.6104	3.3210	4.3872
Ptp4a2	0.0385	0.3190	50.5763	4.1800e-01	0.0385	1.8720	174.6276	9.1700e-01	0.0343	158.5637	0.1077	0.1061	93.2860	0.0567	1.6276	-0.7653	-0.9255	1.3800e-10	49.5557	1.5205	188.9330	0.7681
Mycbp	0.0433	0.5723	13.9747	1.1600e-05	0.0433	0.1800	5.6991	1.5600e-01	0.0402	24.4200	0.0703	0.0370	31.6603	0.2057	-0.1195	0.3746	1.5491	3.9700e-05	5.0582	3.3843	10.0239	1.4437
Wasf2	0.0160	0.2932	44.7196	7.5700e-05	0.0160	0.2706	25.9529	1.2400e-01	0.0152	152.5237	0.0517	0.0273	95.9229	0.1009	0.8495	-0.6691	0.9654	1.9400e-03	24.9905	3.1891	29.3760	1.6720
Ttc4	0.0364	0.3303	21.1740	8.9500e-06	0.0364	0.5471	6.6950	5.1600e-04	0.0328	64.0984	0.0994	0.0355	12.2366	0.0648	0.1113	-2.3891	-0.6166	1.8500e-01	9.7230	2.9392	3.5773	3.3282
Tmem48	0.0336	0.8673	6.9099	1.4900e-07	0.0336	0.2284	0.3432	7.6400e-04	0.0324	7.9671	0.0373	0.0443	1.5028	0.1941	0.4536	-2.4064	2.3788	1.6100e-01	2.0151	5.9518	1.1247	3.2059
Mecr	0.0143	0.3781	10.2130	1.0700e-04	0.0143	0.1599	3.3707	2.2000e-03	0.0138	27.0107	0.0365	0.0200	21.0823	0.1250	0.5331	-0.3575	1.7749	6.2800e-02	5.0323	4.8693	5.5487	2.1815
Fbxo6	0.0137	0.2541	20.1340	3.6300e-04	0.0137	0.1647	4.6394	3.9400e-01	0.0130	79.2252	0.0511	0.0198	28.1746	0.1203	0.6090	-1.4916	1.2351	1.2400e-02	13.5077	3.4849	9.1394	1.7900
Chmp5	0.0138	0.0767	6.4389	1.0400e-01	0.0138	0.1305	28.7882	8.1600e-01	0.0117	83.9698	0.1526	0.0371	220.6433	0.2846	1.6664	1.3938	0.8996	9.7000e-10	19.2362	1.7047	111.2303	0.9018
Syf2	0.0289	0.4593	26.9604	1.0700e-05	0.0289	0.5179	35.9793	2.0800e-01	0.0272	58.6991	0.0592	0.0262	69.4733	0.0506	-0.0521	0.2431	-0.2254	2.9000e-04	11.4546	3.0166	18.6150	2.7575
Nol9	0.0405	1.2224	957.2683	1.4200e-06	0.0405	0.3283	34.6145	2.5200e-01	0.0392	783.1248	0.0320	0.0257	105.4306	0.0784	-0.6057	-2.8929	1.2908	4.0700e-03	69.3389	6.1755	22.5360	2.5185
Ppcs	0.0658	0.6986	8.4289	6.8300e-07	0.0658	0.6292	14.2377	1.5000e-04	0.0601	12.0655	0.0860	0.0495	22.6297	0.0787	-0.2803	0.9073	-0.1292	1.8200e-01	2.9922	3.2856	5.4754	2.8278
Dctn3	0.0154	0.1346	5.7271	4.8600e-04	0.0154	0.1334	7.8795	4.0400e-01	0.0139	42.5335	0.1029	0.0233	59.0878	0.1746	0.7490	0.4743	0.7629	5.8900e-06	9.1345	2.3948	23.1994	1.2804
Rnf11	0.0262	0.2956	14.9703	2.5600e-03	0.0262	0.3571	79.8614	5.3000e-01	0.0240	50.6396	0.0813	0.0389	223.6111	0.1090	0.6964	2.1427	0.4236	2.9400e-09	12.1657	2.3534	105.4032	1.2901
Map3k7	0.0197	0.3285	27.6363	1.0900e-05	0.0197	0.2188	23.4049	2.9600e-01	0.0186	84.1307	0.0565	0.0341	106.9560	0.1558	0.8767	0.3463	1.4627	2.1000e-11	14.5922	3.4200	59.5001	1.0919
Hp1bp3	0.0354	0.7295	63.9657	5.1300e-03	0.0354	0.1864	19.8457	9.1100e-01	0.0338	87.6807	0.0463	0.0385	106.4912	0.2066	0.1885	0.2804	2.1574	2.4800e-10	15.0920	3.6841	54.3553	1.0578
Nasp	0.0369	0.2784	82.1045	2.3700e-01	0.0369	0.1604	1.3849	6.9200e-06	0.0326	294.9611	0.1171	0.0217	8.6367	0.1354	-0.5864	-5.0939	0.2092	1.4000e-05	73.9299	1.5124	2.4998	2.6402
Epb4.1	0.0301	0.6124	16.5221	3.7000e-05	0.0301	0.2518	26.8990	1.3600e-04	0.0287	26.9793	0.0469	0.0101	106.8172	0.0402	-1.5057	1.9852	-0.2237	1.8600e-01	5.6759	3.6346	17.2010	4.0697
Wdtc1	0.0081	0.1532	4.5459	1.5600e-05	0.0081	0.1097	5.2651	7.6500e-02	0.0077	29.6739	0.0502	0.0133	47.9845	0.1216	0.7941	0.6934	1.2756	1.9200e-05	5.2125	4.3489	11.7732	2.0807
Tusc1	3.1294	28.2615	0.2452	1.9300e-01	3.1294	0.3917	10.3872	4.2200e-03	2.8174	0.0087	0.0997	0.0301	26.5195	0.0769	-6.5470	11.5779	-0.3740	4.3700e-04	0.1735	6.8557	6.7364	2.5879
Trim32	0.0894	0.8877	10.7603	6.2800e-05	0.0894	0.7681	65.5325	2.7300e-01	0.0813	12.1212	0.0915	0.0610	85.3232	0.0794	-0.4135	2.8154	-0.2046	5.6900e-08	3.1124	3.1671	27.3153	1.8624
Yrdc	0.0244	0.5423	56.7985	3.9000e-08	0.0244	0.3140	15.0032	5.1900e-01	0.0234	104.7426	0.0431	0.0318	47.7775	0.1014	0.4452	-1.1324	1.2333	3.6000e-04	14.4199	4.3525	12.8416	2.0420
Rnf20	0.0258	0.2165	12.4836	9.3800e-05	0.0258	0.0963	10.8069	9.3900e-01	0.0230	57.6653	0.1063	0.0184	112.2194	0.1909	-0.3245	0.9605	0.8441	1.6200e-05	11.3588	2.4083	35.9836	1.2746
Zmpste24	0.0175	0.4594	71.4772	1.5500e-05	0.0175	0.2798	40.6236	9.9900e-01	0.0168	155.5725	0.0366	0.0168	145.2062	0.0602	0.0010	-0.0995	0.7166	1.9300e-12	19.4444	4.8504	60.0805	1.8396
Txlna	0.0279	0.6257	69.6241	1.4800e-02	0.0279	1.0880	273.8606	1.1800e-01	0.0267	111.2679	0.0427	0.0217	251.7012	0.0199	-0.2995	1.1777	-1.0976	2.4200e-07	17.0433	4.0801	69.0892	3.9623
Mrpl50	0.0456	0.3841	31.4037	7.3900e-05	0.0456	0.2465	7.6686	3.6700e-02	0.0408	81.7566	0.1061	0.0370	31.1150	0.1501	-0.1392	-1.3937	0.5010	5.1100e-02	15.3125	2.3208	8.8956	1.7055
Rer1	0.0223	0.2353	5.8686	2.3200e-03	0.0223	0.2537	30.7295	5.0100e-01	0.0204	24.9458	0.0867	0.0383	121.1397	0.1508	0.9067	2.2798	0.7980	1.5400e-12	6.3088	2.5505	69.6929	1.1400
Hspg2	0.0051	0.0442	2.3238	1.1100e-02	0.0051	0.0694	19.1133	3.0200e-01	0.0046	52.6027	0.1043	0.0166	275.2876	0.2390	1.8492	2.3877	1.1969	6.8900e-15	14.9895	1.7719	193.5923	0.8547
Cdkn2a	0.0142	0.1285	5.4263	3.2300e-04	0.0142	0.2869	69.0405	9.0000e-01	0.0128	42.2292	0.0998	0.0256	240.6208	0.0891	0.9951	2.5104	-0.1638	4.6400e-10	9.5980	2.3565	89.4864	1.7573
Sdf4	0.0165	0.2743	47.5071	7.2000e-05	0.0165	0.1620	18.7897	8.2400e-01	0.0156	173.1875	0.0568	0.0160	115.9831	0.0990	0.0419	-0.5784	0.8017	3.3100e-10	25.4985	3.3509	64.5995	1.1468
Dph2	0.0381	0.2994	15.5156	1.1800e-04	0.0381	0.5790	0.4612	7.0900e-08	0.0338	51.8236	0.1130	0.1502	0.7965	0.2594	2.1503	-6.0238	1.1988	6.6500e-01	7.4582	2.9736	0.8465	3.6787
H6pd	0.0378	0.3375	3.4419	2.5300e-06	0.0378	0.1004	6.6967	1.5200e-01	0.0340	10.1991	0.1008	0.0181	66.6718	0.1806	-0.9060	2.7086	0.8424	3.7800e-05	2.8845	2.9235	16.0700	1.6250
Mrpl37	0.0194	0.2492	14.6974	1.8500e-07	0.0194	0.3052	14.8570	3.0000e-02	0.0180	58.9805	0.0723	0.0210	48.6867	0.0687	0.2181	-0.2767	-0.0742	6.8400e-04	9.8023	3.2582	14.1514	2.2316
Uqcrh	0.0273	0.1437	44.5000	4.2100e-01	0.0273	0.2163	57.6821	3.5400e-01	0.0230	309.7200	0.1597	0.0434	266.7223	0.2009	0.9208	-0.2156	0.3309	1.7800e-05	99.7473	1.2439	227.1540	0.7747
Pusl1	0.0133	0.4355	15.6921	2.7000e-08	0.0133	0.3884	11.3531	2.3100e-01	0.0129	36.0319	0.0296	0.0371	29.2275	0.0956	1.5245	-0.3019	1.6895	2.0900e-05	5.1680	6.5950	9.1445	2.0110
Fkbp15	0.0320	0.7103	17.9022	2.4700e-07	0.0320	0.2193	6.4066	7.2500e-02	0.0306	25.2023	0.0431	0.0282	29.2122	0.1286	-0.1184	0.2130	1.5772	2.6500e-03	4.9948	4.4460	8.6981	1.8351
Mcart1	0.0327	0.5587	22.0481	2.5200e-04	0.0327	0.0945	6.6165	4.1300e-01	0.0309	39.4632	0.0553	0.0261	69.9829	0.2760	-0.2436	0.8265	2.3194	3.0000e-04	8.9038	3.1873	19.7213	1.1461
Rcc2	0.0228	0.2986	101.2993	2.4900e-01	0.0228	0.1688	21.6914	2.0500e-01	0.0212	339.1911	0.0710	0.0250	128.4863	0.1484	0.2408	-1.4005	1.0637	7.5700e-02	65.0374	2.3325	40.6046	1.3519
Gtf2i	0.0236	0.7731	430.7586	1.5700e-04	0.0236	0.2485	17.7429	9.3900e-01	0.0229	557.1666	0.0296	0.0225	71.4059	0.0904	-0.0266	-2.9640	1.6109	1.1300e-04	81.5355	4.4130	36.5720	1.2839
Lias	0.0273	0.2584	23.6396	4.6100e-05	0.0273	0.1679	8.0191	3.9400e-02	0.0247	91.4868	0.0957	0.0241	47.7560	0.1435	-0.0378	-0.9379	0.5840	7.0200e-03	14.4213	2.6677	12.5248	1.7799
Ptcd1	0.0656	0.9733	4.5242	3.2700e-05	0.0656	0.3362	3.2735	1.1200e-05	0.0615	4.6481	0.0632	0.0360	9.7369	0.1071	-0.7722	1.0668	0.7614	6.0700e-02	1.5950	4.7676	2.9978	2.7796
Dnajc2	0.0280	0.3207	20.3345	3.2700e-03	0.0280	0.2107	21.6736	1.1500e-01	0.0258	63.3995	0.0803	0.0178	102.8507	0.0846	-0.5314	0.6980	0.0746	9.5600e-04	11.9313	2.6813	29.0756	1.9071
Gak	0.0292	0.1530	2.5916	8.6500e-03	0.0292	0.1667	10.7036	8.4400e-01	0.0245	16.9347	0.1601	0.0189	64.1937	0.1131	-0.3773	1.9224	-0.5010	5.9500e-05	4.5063	2.0821	22.1446	1.5486
2610024G14Rik	0.0544	1.4158	9.0123	7.2500e-05	0.0544	0.4107	0.6209	2.1300e-04	0.0524	6.3654	0.0370	0.0440	1.5119	0.1072	-0.2525	-2.0739	1.5331	1.6600e-01	1.8033	6.1336	1.1403	3.8826
Sri	0.0115	0.1279	5.2178	9.2600e-03	0.0115	0.1603	20.6588	4.4000e-01	0.0106	40.7841	0.0826	0.0211	128.9132	0.1316	0.9976	1.6603	0.6727	1.1500e-09	8.9396	2.5548	61.9648	1.1512
Slc4a1ap	0.0478	0.5858	65.5780	3.6100e-03	0.0478	0.2340	7.7414	2.1000e-02	0.0442	111.9457	0.0754	0.0234	33.0800	0.0999	-0.9195	-1.7588	0.4043	4.6900e-02	15.8534	3.1320	7.3609	2.4812
Pex1	0.0255	0.7287	26.4877	1.0100e-05	0.0255	0.3551	4.6543	5.7600e-05	0.0246	36.3496	0.0338	0.0340	13.1069	0.0956	0.4655	-1.4716	1.5026	1.9400e-02	4.9998	6.3126	3.4798	2.8681
Pkd2	0.0161	0.5055	69.6348	3.7700e-05	0.0161	0.1300	57.8811	5.5200e-01	0.0156	137.7435	0.0308	0.0172	445.2269	0.1325	0.1465	1.6926	2.1058	1.0200e-06	19.6700	5.0974	99.6183	1.7383
Aacs	0.0097	0.1612	6.3175	3.8400e-06	0.0097	0.1548	5.8423	3.9600e-01	0.0092	39.2028	0.0569	0.0245	37.7305	0.1580	1.4166	-0.0552	1.4742	3.4000e-09	5.3684	4.7143	13.0763	1.4692
Lap3	0.0301	0.2601	58.6511	3.9700e-01	0.0301	0.0790	6.0207	5.5400e-01	0.0270	225.4703	0.1038	0.0166	76.2392	0.2101	-0.7023	-1.5643	1.0175	1.8000e-01	64.5047	1.6468	32.1017	1.0673
Mrpl33	0.0266	0.3110	11.1682	1.6500e-02	0.0266	0.2019	23.1276	7.7500e-01	0.0245	35.9094	0.0789	0.0519	114.5635	0.2571	1.0814	1.6737	1.7049	1.1600e-11	9.9779	2.2651	69.9356	0.8763
Ddx55	0.0443	1.1522	67.3949	2.1800e-05	0.0443	0.7968	1.3142	3.9900e-05	0.0427	58.4940	0.0370	0.1824	1.6494	0.2290	2.0958	-5.1483	2.6279	5.2300e-01	9.0323	4.8098	1.1659	2.7660
Apbb2	0.1126	0.4830	1.1769	1.0400e-03	0.1126	0.8974	102.3100	2.3800e-01	0.0913	2.4370	0.1891	0.0729	114.0127	0.0812	-0.3257	5.5480	-1.2195	2.1900e-10	1.5196	2.5308	40.6932	1.7488
Bre	0.0296	0.1902	0.3379	1.3700e-05	0.0296	0.1145	5.7036	9.0600e-05	0.0256	1.7763	0.1346	0.0113	49.7961	0.0987	-1.1805	4.8091	-0.4486	3.1300e-02	1.0213	3.7219	9.3352	2.5943
Ywhah	0.0419	0.2391	20.2581	3.0800e-02	0.0419	0.7539	101.7707	4.7800e-01	0.0356	84.7139	0.1490	0.0485	134.9889	0.0644	0.4467	0.6722	-1.2098	7.2900e-08	19.9010	1.6681	92.9639	1.1674
Dynll1	0.0701	1.3302	395.3344	9.3000e-01	0.0701	0.1341	79.8499	4.7000e-01	0.0666	297.2054	0.0501	0.0178	595.3128	0.1324	-1.9077	1.0022	1.4022	5.1800e-07	159.5724	1.2640	548.4912	0.9976
Pomp	0.0217	0.1031	14.8683	1.0000e-01	0.0217	0.8272	73.2885	5.1800e-01	0.0179	144.2055	0.1737	0.0526	88.5988	0.0636	1.5537	-0.7028	-1.4504	1.5500e-04	35.9043	1.4988	72.9842	1.0774
Paxip1	0.0376	0.7557	10.7201	2.4300e-06	0.0376	0.2820	4.3439	6.7600e-04	0.0358	14.1856	0.0473	0.0219	15.4056	0.0777	-0.7082	0.1190	0.7141	3.8400e-02	3.2191	4.4209	4.1857	2.9439
Ankrd13a	0.0146	0.0851	1.4055	9.6200e-06	0.0146	0.1939	32.1796	5.6600e-01	0.0124	16.5206	0.1461	0.0177	165.9578	0.0912	0.5093	3.3285	-0.6793	4.6900e-10	3.8917	2.4255	57.8934	1.7247
Pop7	0.0499	1.0869	496.4573	2.3000e-04	0.0499	1.1163	82.3483	4.9400e-03	0.0477	456.7759	0.0439	0.0372	73.7664	0.0334	-0.3575	-2.6305	-0.3961	7.5600e-02	56.3142	3.9377	14.3333	4.1158
Cdk5	0.0342	0.1694	0.2449	1.4400e-05	0.0342	0.3284	9.5317	7.3400e-03	0.0284	1.4457	0.1679	0.0198	29.0284	0.0602	-0.5244	4.3276	-1.4795	2.1500e-03	1.0171	3.6314	8.5140	2.5720
Psph	0.0167	0.1671	15.8460	6.6500e-05	0.0167	0.2392	5.0804	5.7600e-02	0.0152	94.8179	0.0909	0.0176	21.2407	0.0738	0.2164	-2.1583	-0.3008	4.7900e-01	17.6664	2.3586	5.7614	2.7201
Tbc1d1	0.0199	0.2487	2.9491	8.5700e-04	0.0199	0.3059	19.4868	5.9600e-02	0.0185	11.8558	0.0742	0.0249	63.7063	0.0813	0.4298	2.4258	0.1314	2.1500e-03	3.1937	3.3011	15.6749	2.1814
Mapre3	1.6798	2.7762	0.0555	7.0400e-01	1.6798	0.2141	13.6365	3.7900e-01	1.0466	0.0200	0.3770	0.0240	63.6899	0.1119	-5.4487	11.6362	-1.7520	1.4000e-08	0.1612	4.1012	18.1672	1.8241
Ugdh	0.0163	0.0900	2.3179	7.0000e-03	0.0163	0.3278	66.8411	2.8100e-01	0.0138	25.7542	0.1537	0.0327	203.9256	0.0997	1.2399	2.9852	-0.6248	6.9900e-09	6.5789	1.9613	76.6576	1.5324
Anxa3	0.0657	0.3575	13.8988	3.5000e-02	0.0657	1.0003	721.6023	1.3800e-01	0.0555	38.8733	0.1552	0.0391	721.4054	0.0391	-0.5030	4.2140	-1.9872	1.4300e-15	14.8976	1.2458	404.8238	2.5324
Rint1	0.3311	1.0573	0.2316	6.5200e-04	0.3311	0.4222	11.4865	2.2000e-02	0.2521	0.2190	0.2385	0.0333	27.2056	0.0790	-2.9189	6.9567	-1.5946	1.0500e-03	0.4784	6.0906	6.6657	2.7512
AA881470	0.0964	1.7739	3.6870	9.7700e-07	0.0964	0.4820	17.6373	7.5200e-03	0.0914	2.0784	0.0515	0.0337	36.5933	0.0700	-1.4380	4.1380	0.4419	3.2000e-02	0.9750	6.5828	7.1570	3.1006
Gbas	0.0205	0.3143	21.8528	3.0100e-03	0.0205	0.1325	13.4520	2.7300e-01	0.0193	69.5204	0.0613	0.0182	101.5205	0.1373	-0.0827	0.5463	1.1635	1.5100e-02	14.3010	2.8197	24.3223	1.7701
Sdad1	0.0363	0.3360	30.1899	9.0200e-05	0.0363	0.3317	10.1117	1.2800e-02	0.0328	89.8508	0.0975	0.0346	30.4807	0.1044	0.0801	-1.5596	0.0985	1.2800e-01	16.2858	2.3609	8.2712	2.1014
Pole	0.0166	0.3920	35.4312	3.5900e-05	0.0166	6.0294	0.1286	1.6300e-01	0.0159	90.3744	0.0406	1.0686	0.0213	0.1772	6.0696	-12.0492	2.1267	7.3400e-01	12.4745	4.5037	0.3113	4.5295
Qdpr	0.0192	0.2254	41.8716	7.5200e-03	0.0192	0.1645	11.2776	2.9800e-01	0.0177	185.7879	0.0784	0.0147	68.5627	0.0893	-0.2667	-1.4382	0.1876	1.3500e-01	41.1793	2.0955	22.8871	1.8253
Ncor2	0.0245	0.3570	12.8505	1.4100e-05	0.0245	0.2800	17.8545	3.9300e-01	0.0229	35.9916	0.0643	0.0356	63.7578	0.1272	0.6344	0.8249	0.9849	1.9600e-11	7.6111	3.0262	42.1312	1.0074
Fis1	0.0161	0.1490	62.9830	2.2000e-01	0.0161	0.1372	22.4517	5.3100e-01	0.0146	422.7093	0.0977	0.0266	163.7012	0.1940	0.8704	-1.3686	0.9899	2.8800e-04	86.4472	2.0801	101.7835	0.9909
Vps29	0.0233	0.1953	11.4405	1.8700e-02	0.0233	0.2214	28.3720	4.7800e-01	0.0208	58.5744	0.1066	0.0311	128.1330	0.1406	0.5800	1.1293	0.3990	3.1900e-07	12.8315	2.1827	51.9084	1.3136
Paics	0.0322	0.3057	93.2003	9.6300e-02	0.0322	0.3480	15.5209	9.5500e-01	0.0291	304.9101	0.0953	0.0334	44.6034	0.0960	0.1967	-2.7732	0.0096	3.9900e-03	88.3369	1.4541	30.8825	1.0924
Rabl5	1.5051	5.4974	0.0438	3.0000e-01	1.5051	0.3406	8.8004	4.7600e-02	1.1816	0.0080	0.2149	0.0287	25.8377	0.0843	-5.3634	11.6643	-1.3508	9.8300e-06	0.1501	6.8557	8.2225	2.1636
Ube3c	0.0349	0.3198	3.8517	8.4900e-04	0.0349	0.2122	16.2328	3.4300e-01	0.0315	12.0439	0.0985	0.0167	76.5046	0.0786	-0.9179	2.6672	-0.3260	7.2300e-07	3.0478	3.0356	24.2595	1.8784
Wdr1	0.0185	0.1378	6.6614	2.8600e-02	0.0185	1.2075	267.4790	6.7500e-01	0.0163	48.3257	0.1182	0.0436	221.5173	0.0361	1.4211	2.1966	-1.7098	8.9800e-13	12.3977	1.8355	177.2586	1.0703
Snx17	0.0132	0.1121	4.8723	4.4700e-07	0.0132	0.1887	12.0979	1.2100e-01	0.0118	43.4779	0.1055	0.0273	64.1030	0.1449	1.2088	0.5601	0.4568	1.4000e-08	7.0563	2.9460	26.5868	1.3011
Pgam5	0.0268	0.3629	21.5856	2.2500e-04	0.0268	0.3016	23.8177	2.0400e-01	0.0250	59.4819	0.0688	0.0276	78.9751	0.0915	0.1446	0.4089	0.4115	1.0800e-04	10.0580	3.2644	23.8449	1.7962
Mvk	0.0064	0.0598	2.1792	1.0700e-07	0.0064	0.0685	2.4688	1.3800e-02	0.0058	36.4468	0.0969	0.0128	36.0656	0.1873	1.1462	-0.0152	0.9511	4.9300e-03	6.4701	2.9973	9.2280	1.5951
Lrpap1	0.0154	0.1961	14.7106	1.1800e-02	0.0154	0.0957	8.9606	4.8200e-01	0.0143	74.9976	0.0728	0.0145	93.5912	0.1517	0.0248	0.3195	1.0595	2.1000e-05	14.4678	2.6521	31.6116	1.4084
Arpc3	0.0151	0.0935	7.3582	5.3800e-02	0.0151	0.2065	34.7685	6.2700e-01	0.0130	78.6562	0.1387	0.0337	168.3619	0.1632	1.3773	1.0979	0.2349	2.7300e-08	21.8496	1.6075	109.0832	1.0034
Serpine1	0.0049	0.0287	1.9123	1.3500e-01	0.0049	0.4951	818.4293	9.2200e-01	0.0042	66.6477	0.1452	0.0613	1653.0825	0.1239	3.8796	4.6325	-0.2293	1.9100e-09	21.0336	1.4382	583.8378	1.3770
Usp12	0.0351	0.5814	5.2659	6.0300e-06	0.0351	0.2077	5.0219	1.7300e-02	0.0331	9.0579	0.0570	0.0272	24.1845	0.1312	-0.2821	1.4168	1.2032	1.9100e-05	2.3297	4.2950	7.6872	1.8185
Stx18	0.0962	0.5469	0.9044	6.2100e-07	0.0962	0.2919	11.2970	1.2700e-05	0.0818	1.6537	0.1496	0.0256	38.7009	0.0876	-1.6770	4.5486	-0.7712	5.7600e-02	1.0009	3.7397	7.7465	2.7918
Man2b2	0.0910	0.1553	0.0347	8.9600e-04	0.0910	0.1975	8.6432	2.3500e-02	0.0574	0.2233	0.3695	0.0113	43.7622	0.0570	-2.3487	7.6145	-2.6954	3.5400e-05	0.5857	3.5451	13.0489	2.4308
Pcdh7	0.0913	0.7166	7.8851	8.7500e-04	0.0913	0.1429	14.1590	1.2200e-01	0.0810	11.0037	0.1130	0.0225	99.0552	0.1575	-1.8465	3.1702	0.4792	1.5200e-08	3.4587	2.4019	36.3057	1.3653
Erp29	0.0427	0.3403	10.7304	3.2900e-01	0.0427	0.1141	16.7359	2.0300e-01	0.0379	31.5359	0.1115	0.0245	146.7030	0.2146	-0.6312	2.2178	0.9454	7.7200e-09	9.4085	1.9330	64.7493	1.0619
Mad1l1	0.0177	0.3754	9.2323	1.4800e-06	0.0177	0.0939	3.3470	1.6700e-03	0.0169	24.5963	0.0450	0.0100	35.6428	0.1069	-0.7509	0.5352	1.2481	3.5600e-02	4.1597	4.9794	7.1448	2.5280
Sumf2	0.0175	0.4035	8.5407	2.0700e-07	0.0175	0.1837	0.5640	4.1900e-04	0.0168	21.1675	0.0415	0.0288	3.0699	0.1570	0.7827	-2.7856	1.9176	1.0400e-01	3.7416	5.1215	1.5077	2.8090
Pitpnb	0.0823	0.7632	29.7426	2.5200e-03	0.0823	0.2153	16.6969	8.6000e-01	0.0743	38.9687	0.0973	0.0248	77.5549	0.1150	-1.5856	0.9929	0.2403	7.6700e-06	9.2097	2.2770	32.7427	1.3413
Exoc1	0.1449	1.3401	2.6361	1.5800e-04	0.1449	0.3203	4.3278	1.1700e-02	0.1308	1.9671	0.0976	0.0332	13.5134	0.1036	-1.9792	2.7803	0.0859	2.5300e-04	1.0911	4.4996	4.6165	2.3196
Ppat	0.0338	0.6197	47.6863	1.9600e-05	0.0338	0.4097	7.6816	1.4500e-05	0.0321	76.9508	0.0518	0.0271	18.7480	0.0662	-0.2432	-2.0372	0.3537	3.9000e-01	12.6056	3.3711	4.6539	3.1478
Ccdc92	3.5049	20.6113	0.2003	1.1700e-01	3.5049	0.3433	0.2564	4.4500e-05	2.9955	0.0097	0.1453	0.0935	0.7469	0.2723	-5.0021	6.2641	0.9056	1.5900e-01	0.1994	4.9179	0.9015	3.0121
Slc12a9	0.0435	1.0274	4.1921	3.6300e-06	0.0435	0.3774	8.4489	1.0700e-04	0.0417	4.0803	0.0406	0.0152	22.3880	0.0403	-1.4569	2.4560	-0.0120	9.9800e-02	1.3768	6.2876	4.6012	4.7604
Kctd10	0.0266	0.1611	4.2363	2.1500e-03	0.0266	0.3813	69.0469	9.1100e-01	0.0228	26.3026	0.1417	0.0545	181.0809	0.1431	1.2567	2.7834	0.0133	1.1400e-14	6.4987	1.9712	124.0038	0.9371
Sec31a	0.0125	0.1725	15.6158	2.3100e-06	0.0125	0.1447	28.9243	7.0000e-01	0.0116	90.5069	0.0675	0.0208	199.8486	0.1438	0.8383	1.1428	1.0918	5.7200e-12	16.5362	2.8046	114.9470	1.1275
Crot	0.0314	0.3007	6.2039	6.2800e-06	0.0314	0.1672	1.1407	1.1700e-05	0.0285	20.6325	0.0947	0.0272	6.8222	0.1627	-0.0657	-1.5966	0.7809	3.9300e-01	4.7666	2.7435	2.4812	2.2513
Grpel1	0.0310	0.2404	21.8406	1.6600e-02	0.0310	0.1778	16.2498	3.7400e-01	0.0274	90.8653	0.1141	0.0174	91.3765	0.0978	-0.6566	0.0081	-0.2219	2.6600e-05	18.7568	2.0826	39.0993	1.4534
Pop5	0.0289	0.5955	18.1134	1.2800e-05	0.0289	0.1634	10.0161	2.8000e-02	0.0275	30.4190	0.0462	0.0184	61.2956	0.1129	-0.5778	1.0108	1.2877	2.0900e-02	6.2728	3.8583	12.3632	2.2763
Gnb2	0.0063	0.0598	4.9599	3.6000e-02	0.0063	0.1039	13.3320	5.8500e-01	0.0057	82.8766	0.0946	0.0358	128.3212	0.3444	2.6603	0.6307	1.8645	1.0600e-12	21.1903	1.9644	102.1071	0.6529
Commd8	0.0135	0.4191	105.4725	3.0700e-04	0.0135	0.1825	17.7314	7.4800e-02	0.0131	251.6819	0.0312	0.0232	97.1484	0.1271	0.8247	-1.3733	2.0238	7.8300e-06	33.9169	4.9918	36.9953	1.3567
Kdelr2	0.0057	0.0497	4.3628	4.4600e-02	0.0057	0.1852	40.1815	2.6100e-01	0.0051	87.7034	0.1033	0.0461	216.9897	0.2488	3.1649	1.3069	1.2687	4.7800e-12	23.8521	1.8344	165.8273	0.8553
Ubl3	0.0357	0.4749	149.0967	4.1800e-01	0.0357	0.2831	17.0188	9.2700e-01	0.0332	313.9740	0.0698	0.0401	60.1106	0.1415	0.2724	-2.3850	1.0185	5.0300e-04	51.4828	2.6593	28.0455	1.2025
Mrps17	0.0286	0.2178	20.8971	5.2500e-03	0.0286	0.3806	32.4124	2.6500e-02	0.0253	95.9614	0.1162	0.0304	85.1508	0.0799	0.2646	-0.1724	-0.5411	9.4800e-04	17.1750	2.2040	28.4822	1.7281
Nsun5	0.0950	1.0079	1.1053	7.3100e-06	0.0950	0.7438	13.8127	2.7700e-03	0.0868	1.0967	0.0861	0.0367	18.5707	0.0494	-1.2407	4.0819	-0.8023	5.8200e-02	0.7836	6.8557	4.4235	3.7048
Tomm7	0.0412	0.1355	86.7425	7.2200e-01	0.0412	2.3330	260.9086	7.2500e-01	0.0316	639.9534	0.2332	0.0738	111.8320	0.0316	1.2233	-2.5166	-2.8821	1.1900e-02	268.9851	0.9332	166.6606	0.7262
Rac1	0.0317	0.3169	28.0182	1.5100e-01	0.0317	0.3313	71.2445	9.7200e-01	0.0288	88.4270	0.0909	0.0390	215.0553	0.1178	0.4395	1.2821	0.3752	3.6600e-11	22.1737	2.0313	170.7761	0.8770
Mrps18c	0.0178	0.4782	88.3186	1.5500e-04	0.0178	0.1847	9.5056	7.1100e-02	0.0172	184.6785	0.0359	0.0304	51.4536	0.1647	0.8250	-1.8437	2.1972	1.6100e-04	25.2614	4.5115	17.9503	1.3970
Coq5	0.0315	0.3352	6.6073	6.7800e-04	0.0315	0.4337	3.1579	9.3600e-03	0.0288	19.7130	0.0858	0.0348	7.2819	0.0803	0.2765	-1.4368	-0.0951	5.5300e-01	4.3288	3.0068	2.4809	3.0872
Cops4	0.0180	0.1816	113.0135	1.7800e-02	0.0180	0.2550	25.5518	5.2500e-01	0.0164	622.2303	0.0903	0.0293	100.1948	0.1148	0.8360	-2.6346	0.3463	2.9400e-02	113.5727	2.2070	46.9176	1.1374
Cops6	0.0182	0.1381	4.2755	8.3800e-04	0.0182	0.1214	8.0185	2.3200e-01	0.0161	30.9552	0.1165	0.0200	66.0279	0.1647	0.3146	1.0929	0.5003	2.0500e-05	7.2208	2.2220	24.5913	1.2710
Preb	0.0437	0.2684	5.2093	7.1600e-04	0.0437	0.1582	10.9616	1.0600e-01	0.0376	19.4120	0.1401	0.0180	69.2916	0.1139	-1.0615	1.8357	-0.2991	1.3600e-05	4.4809	2.3228	22.0858	1.6777
Cyp51	0.0317	0.1814	18.1985	3.4400e-03	0.0317	0.1304	15.0735	1.1400e-01	0.0270	100.3280	0.1489	0.0150	115.6262	0.1149	-0.8503	0.2047	-0.3738	3.4500e-02	18.3083	2.0192	33.7576	1.5440
Hadha	0.0122	0.1179	10.5698	2.1900e-02	0.0122	0.1154	11.2648	6.4400e-01	0.0110	89.6557	0.0936	0.0132	97.5766	0.1140	0.2540	0.1221	0.2843	2.2700e-06	17.0168	2.4370	40.4324	1.4608
Dhx37	0.0059	0.0722	1.9035	2.4500e-07	0.0059	0.4619	5.2501	1.8100e-05	0.0054	26.3814	0.0753	0.0188	11.3673	0.0408	1.7946	-1.2146	-0.8837	8.3900e-01	4.4772	3.7850	2.5923	5.3319
Ppp1cb	0.0006	0.0072	0.8424	4.4800e-03	0.0006	0.2247	26.2648	4.6600e-01	0.0006	117.2101	0.0816	0.0464	116.8839	0.2066	6.3066	-0.0040	1.3402	7.8700e-09	22.2959	2.4937	70.7726	0.8813
Plac8	0.5012	0.8789	0.0340	6.1700e-04	0.5012	0.4154	14.2213	3.4800e-09	0.3192	0.0387	0.3632	0.0138	34.2385	0.0332	-4.5332	9.7896	-3.4518	3.6700e-01	0.3208	4.9129	5.2659	5.9962
Acads	0.0127	0.1433	3.2959	3.4700e-06	0.0127	0.4279	7.0973	9.4900e-02	0.0117	22.9941	0.0814	0.0269	16.5871	0.0628	1.2023	-0.4712	-0.3755	3.4500e-03	4.5118	3.3074	5.4159	2.7824
Steap1	3.6644	46.2003	0.3841	1.0000e+00	3.6644	0.1570	5.8367	9.8200e-03	3.3951	0.0083	0.0735	0.0143	37.1707	0.0913	-7.8876	12.1262	0.3132	9.8600e-04	0.1185	6.8557	8.1986	2.5310
Rab35	0.0349	1.1434	121.9634	1.1400e-05	0.0349	0.3162	12.7035	2.4000e-01	0.0339	106.6632	0.0296	0.0270	40.1707	0.0855	-0.3242	-1.4088	1.5301	1.0900e-03	11.9359	6.4286	9.6947	2.4191
Atxn2	0.0386	0.6887	21.8810	4.9300e-04	0.0386	0.1362	13.3116	3.3600e-01	0.0365	31.7731	0.0530	0.0323	97.7325	0.2368	-0.1787	1.6210	2.1593	8.3800e-11	6.9751	3.3480	39.5267	1.0983
Cdk2ap1	0.0291	0.3499	30.0522	3.7600e-03	0.0291	0.5498	54.0672	7.6500e-01	0.0269	85.8957	0.0768	0.0483	98.3316	0.0879	0.8464	0.1951	0.1942	3.3600e-11	14.6173	2.9976	70.9807	1.0147
Mafk	0.2139	1.3038	3.8135	2.2400e-05	0.2139	0.3893	27.5585	8.4500e-02	0.1838	2.9250	0.1410	0.0412	70.7920	0.1058	-2.1576	4.5971	-0.4139	7.9900e-06	1.3751	3.1453	18.7933	1.8046
Polr2j	0.0214	0.3312	197.3185	1.8600e-02	0.0214	0.3793	60.9581	4.7400e-01	0.0201	595.6851	0.0608	0.0294	160.7183	0.0775	0.5463	-1.8900	0.3509	4.0800e-04	96.5439	2.5892	60.6794	1.6737
Tmem33	0.0145	0.2156	19.3507	6.3900e-06	0.0145	0.3946	51.5803	3.9200e-02	0.0136	89.7621	0.0631	0.0201	130.7203	0.0509	0.5613	0.5423	-0.3108	1.8500e-10	14.2350	3.2135	59.4502	1.8132
Golga3	0.0446	0.4632	2.4933	1.0900e-04	0.0446	0.1392	9.3397	2.3200e-02	0.0407	5.3831	0.0879	0.0193	67.0758	0.1383	-1.0795	3.6393	0.6545	4.8400e-07	1.8134	3.5811	18.0365	1.7206
Tmem165	0.0348	0.4238	12.5669	2.5400e-08	0.0348	0.3704	20.6104	7.0400e-01	0.0322	29.6522	0.0759	0.0389	55.6487	0.1051	0.2754	0.9082	0.4699	4.8900e-11	5.3995	3.3376	27.6276	1.2662
Crcp	0.0215	0.4004	10.8663	1.7600e-05	0.0215	0.2024	18.8480	2.2900e-02	0.0204	27.1359	0.0510	0.0232	93.1273	0.1144	0.1815	1.7790	1.1660	3.8700e-03	5.7721	3.6806	21.6725	1.8360
Pom121	0.0302	0.3887	17.3333	4.0100e-06	0.0302	0.4162	38.3790	5.1700e-03	0.0280	44.5884	0.0721	0.0339	92.2197	0.0815	0.2749	1.0484	0.1765	2.0900e-05	7.8586	3.3339	28.6785	1.7631
Wbscr22	0.0183	0.1630	7.2049	5.4800e-04	0.0183	0.1045	9.7323	1.8100e-02	0.0164	44.1930	0.1007	0.0158	93.1578	0.1512	-0.0550	1.0759	0.5870	3.7300e-03	8.3979	2.5102	19.9647	1.7874
Rfc2	0.0241	0.2293	22.2619	8.5400e-04	0.0241	0.3239	24.7062	3.4700e-03	0.0218	97.0726	0.0952	0.0231	76.2820	0.0713	0.0813	-0.3477	-0.4167	2.2100e-02	17.2680	2.4458	16.9771	2.6745
Zcchc8	0.0589	0.6504	8.9304	4.6200e-05	0.0589	0.2526	5.2462	2.5100e-03	0.0540	13.7312	0.0830	0.0451	20.7687	0.1787	-0.2588	0.5970	1.1056	2.2300e-02	3.1541	3.3685	4.8557	2.0360
Baz1b	0.0331	0.3931	37.5432	1.3900e-01	0.0331	0.2133	16.4076	3.6500e-01	0.0305	95.4941	0.0776	0.0348	76.9166	0.1632	0.1895	-0.3121	1.0715	2.9100e-08	15.2064	3.1190	35.6385	1.1761
Whsc2	0.0275	0.3325	6.9521	2.9200e-05	0.0275	0.2272	6.7746	4.3100e-03	0.0254	20.9104	0.0763	0.0290	29.8144	0.1275	0.1917	0.5118	0.7408	3.6000e-03	4.5371	3.2082	8.1286	1.9438
Pmpcb	0.0326	0.2765	14.4994	3.8800e-05	0.0326	0.0719	2.7256	6.5600e-01	0.0292	52.4366	0.1055	0.0160	37.9151	0.2219	-0.8700	-0.4678	1.0736	1.2900e-04	10.4614	2.3542	12.5806	1.2545
Rheb	0.0568	1.4518	13.3374	1.0900e-07	0.0568	0.2355	23.2330	5.8700e-01	0.0546	9.1867	0.0376	0.0471	98.6501	0.1998	-0.2158	3.4247	2.4082	9.1500e-16	2.5729	5.1383	52.6815	1.0044
Cpsf4	0.0117	0.3477	126.7831	4.5400e-08	0.0117	0.3242	3.9281	1.3400e-03	0.0113	364.6731	0.0325	0.0480	12.1152	0.1481	2.0895	-4.9117	2.1901	6.9200e-02	34.9970	6.0258	3.9239	2.0380
Wipi2	0.0150	0.2570	28.3012	1.3600e-06	0.0150	0.1319	9.9135	2.1100e-02	0.0142	110.1061	0.0551	0.0173	75.1643	0.1311	0.2882	-0.5508	1.2508	7.1800e-05	15.3821	3.8105	16.8069	2.0033
Polr2b	0.0273	0.2269	32.6380	2.2300e-02	0.0273	0.1592	12.5024	9.5800e-02	0.0244	143.8496	0.1074	0.0153	78.5483	0.0959	-0.6761	-0.8729	-0.1646	2.1500e-02	22.6814	2.4792	18.4299	2.2577
Scfd2	0.2219	0.8894	0.1944	9.9700e-05	0.2219	0.2637	4.5704	2.2600e-05	0.1776	0.2186	0.1997	0.0169	17.3350	0.0641	-3.3929	6.3096	-1.6387	1.8200e-02	0.4857	6.8557	4.0885	3.5058
Tbl2	0.0323	0.9174	116.0741	3.9400e-08	0.0323	0.4662	5.9324	1.0900e-06	0.0312	126.5234	0.0340	0.0272	12.7261	0.0583	-0.1984	-3.3135	0.7783	6.9900e-01	12.8143	6.3785	2.9035	4.2531
Heatr2	0.0345	0.3561	0.8486	7.0800e-05	0.0345	0.3383	5.2413	3.4900e-04	0.0315	2.3827	0.0883	0.0281	15.4944	0.0832	-0.1606	2.7011	-0.0863	2.7300e-03	1.1558	4.4621	4.4611	2.7167
Pptc7	0.1264	1.5725	9.0839	6.3700e-05	0.1264	0.4723	66.2674	6.1100e-02	0.1170	5.7766	0.0744	0.0341	140.3059	0.0722	-1.7784	4.6022	-0.0431	3.0000e-05	2.0942	3.6562	31.3605	2.3234
Slc25a40	0.0278	0.8161	46.0811	2.2600e-06	0.0278	0.4193	10.9295	7.4300e-03	0.0269	56.4675	0.0329	0.0419	26.0656	0.0999	0.6400	-1.1153	1.6006	1.0700e-01	8.1651	5.3924	6.0747	2.5675
Sbds	0.0160	0.1483	18.1034	2.3800e-04	0.0160	0.1366	14.5519	8.8400e-01	0.0144	122.0579	0.0971	0.0347	106.5106	0.2539	1.2679	-0.1966	1.3864	2.9500e-05	20.7512	2.5572	31.0117	1.1940
Nrbp1	0.0137	0.1487	3.9712	2.3900e-02	0.0137	0.2578	15.8364	5.3800e-01	0.0126	26.7024	0.0845	0.0280	61.4381	0.1086	1.1558	1.2022	0.3624	4.9000e-09	5.7453	2.8614	28.4900	1.4298
Nudt1	0.0188	0.3651	6.1848	4.0400e-05	0.0188	0.4725	3.0054	8.4300e-05	0.0179	16.9401	0.0490	0.0306	6.3607	0.0648	0.7751	-1.4132	0.4030	3.8300e-01	3.6073	4.2292	2.0447	4.1865
Nup54	0.0358	0.9802	418.4936	1.6500e-03	0.0358	0.4390	6.7862	2.1800e-03	0.0345	426.9472	0.0352	0.0436	15.4598	0.0994	0.3392	-4.7875	1.4982	3.5200e-01	54.3842	4.9273	4.7349	2.3693
Actb	0.0893	0.3678	395.4322	9.6200e-01	0.0893	0.4002	1667.8831	8.7200e-01	0.0718	1074.9956	0.1953	0.0807	4168.1256	0.2018	0.1688	1.9551	0.0474	7.5500e-15	781.2482	0.9274	5300.5045	0.7443
Tmed5	0.0269	0.3188	10.8970	3.8300e-04	0.0269	0.3486	48.6905	4.0700e-01	0.0248	34.1862	0.0777	0.0371	139.6907	0.1065	0.5839	2.0307	0.4549	4.3600e-12	8.7011	2.4428	88.1884	1.1582
Sept11	0.0206	0.6004	650.4908	9.2600e-01	0.0206	2.3193	364.9413	6.2600e-01	0.0199	1083.4435	0.0331	0.0566	157.3487	0.0244	1.5090	-2.7836	-0.4407	5.5400e-09	158.7975	4.3586	179.8320	1.0098
Rufy3	0.0775	1.9493	67.9109	9.5600e-05	0.0775	0.3683	10.1129	1.5500e-04	0.0745	34.8395	0.0382	0.0263	27.4559	0.0713	-1.5040	-0.3436	0.8998	3.7900e-01	5.4738	5.2504	5.3404	3.3833
BC005561	7.2815	8.1655	0.0624	6.9500e-01	7.2815	0.3847	26.2469	1.8200e-05	3.8491	0.0076	0.4714	0.0146	68.2330	0.0379	-8.0437	13.1234	-3.6359	5.4500e-02	0.2146	4.6542	10.3193	4.8028
Por	0.0217	0.5931	23.3219	5.2500e-04	0.0217	0.5272	23.5226	9.9700e-02	0.0210	39.3231	0.0354	0.0285	44.6215	0.0540	0.4416	0.1824	0.6116	1.1500e-09	6.9785	4.8885	24.0171	1.4532
Usp30	0.1226	2.3132	4.6190	6.3500e-09	0.1226	0.3793	5.3721	1.6000e-03	0.1165	1.9968	0.0504	0.0300	14.1639	0.0792	-1.9558	2.8264	0.6527	9.6700e-03	0.9676	6.8557	3.8286	2.9240
Ankib1	3.4337	14.7766	0.3122	4.3200e-02	3.4337	0.1927	17.0186	7.1200e-01	2.7863	0.0211	0.1886	0.0219	88.2977	0.1135	-6.9934	12.0292	-0.7329	8.3400e-12	0.3057	3.5415	30.8287	1.5993
Denr	0.0233	0.0987	13.9066	3.9900e-02	0.0233	0.1021	10.6877	2.0900e-01	0.0189	140.8545	0.1909	0.0305	104.6454	0.2983	0.6926	-0.4287	0.6437	1.0600e-02	37.2926	1.3715	49.2623	0.8453
Bmp2k	0.1349	1.7448	7.0921	5.9800e-06	0.1349	0.4711	12.1420	4.1400e-04	0.1252	4.0647	0.0718	0.0509	25.7760	0.1081	-1.2985	2.6648	0.5906	4.5100e-03	1.5009	4.3918	7.4370	2.0227
Ndufa5	0.0203	0.1316	13.6295	2.8400e-03	0.0203	0.1346	9.0462	4.6100e-01	0.0176	103.5865	0.1337	0.0228	67.1941	0.1695	0.3758	-0.6244	0.3427	7.0900e-05	17.2129	2.2408	24.4194	1.2581
Ncapd2	0.0104	0.2033	24.7177	6.4200e-03	0.0104	0.3086	11.1158	1.8600e-04	0.0099	121.5719	0.0487	0.0115	36.0156	0.0373	0.2162	-1.7551	-0.3860	5.6600e-01	20.1079	3.3564	5.9003	5.2961
Copg	0.0106	0.2245	14.6576	7.6300e-06	0.0106	0.1172	11.1393	2.7800e-01	0.0101	65.2858	0.0452	0.0227	95.0790	0.1934	1.1590	0.5424	2.0974	7.0400e-12	13.3918	3.3365	63.4595	0.9388
Trnt1	0.0328	0.4704	15.4519	5.5400e-04	0.0328	0.1853	6.0268	6.2200e-02	0.0307	32.8517	0.0652	0.0331	32.5260	0.1788	0.1116	-0.0144	1.4555	4.7200e-04	6.8431	3.1651	9.5827	1.6161
Stambp	0.4833	0.8566	0.2732	8.8200e-06	0.4833	0.3025	22.7890	2.3400e-02	0.3090	0.3190	0.3607	0.0287	75.3320	0.0950	-3.4259	7.8838	-1.9244	1.5900e-04	0.5618	5.0762	16.3791	2.2663
Rpia	0.0780	1.0276	4.3030	2.1200e-08	0.0780	0.7831	33.7638	1.7500e-02	0.0725	4.1873	0.0705	0.0385	43.1143	0.0492	-0.9124	3.3641	-0.5204	2.6100e-03	1.4859	4.4691	9.1843	3.3787
Eefsec	0.0365	0.4209	0.8016	1.1000e-05	0.0365	0.1502	3.0333	8.2800e-05	0.0336	1.9042	0.0798	0.0152	20.2017	0.1015	-1.1400	3.4072	0.3472	5.2600e-03	1.0786	4.7958	5.1508	2.5664
Bpgm	0.0296	0.8231	19.4100	1.8600e-08	0.0296	0.5112	14.9520	3.5800e-03	0.0285	23.5823	0.0347	0.0306	29.2499	0.0599	0.1015	0.3107	0.7887	2.0500e-02	4.7206	5.0591	7.5022	2.8964
Tax1bp1	0.0305	0.3763	42.3753	4.6900e-02	0.0305	0.1171	16.1232	4.4000e-01	0.0282	112.5995	0.0749	0.0314	137.7041	0.2680	0.1549	0.2904	1.8394	3.6300e-08	27.3156	2.0748	83.6293	0.8592
Tapbpl	0.0723	0.1689	1.0765	7.5300e-02	0.0723	0.3038	2.0738	2.3400e-01	0.0506	6.3734	0.2998	0.0342	6.8259	0.1125	-0.5670	0.0990	-1.4139	3.7600e-02	3.2702	1.2904	3.4116	2.2538
Suclg1	0.0179	0.1963	41.4927	4.1500e-04	0.0179	0.1516	14.2939	3.7500e-02	0.0164	211.3438	0.0837	0.0171	94.2697	0.1129	0.0589	-1.1647	0.4316	1.0400e-03	33.1766	2.6773	29.6861	1.6262
Rtkn	2.6370	21.3319	0.0336	-1.0000e+00	2.6370	1.2019	4.0797	1.2800e-03	2.3469	0.0016	0.1100	0.0585	3.3944	0.0487	-5.3255	11.0714	-1.1759	5.7100e-02	0.0244	6.8557	1.4079	5.4097
Ndufa9	0.0260	0.3771	7.2270	1.8600e-07	0.0260	0.1084	6.5527	4.3500e-02	0.0244	19.1632	0.0646	0.0100	60.4733	0.0926	-1.2795	1.6580	0.5197	7.2400e-04	4.0969	3.5211	13.8889	2.2095
Fkbp4	0.0275	0.1470	20.7479	9.8200e-02	0.0275	0.1072	7.2726	2.3200e-01	0.0232	141.1793	0.1576	0.0132	67.8381	0.1232	-0.8096	-1.0574	-0.3545	8.9900e-02	29.9315	1.6505	25.9662	1.3851
Arl8b	0.0293	0.3501	17.6364	5.4600e-04	0.0293	0.1244	12.2136	8.6400e-01	0.0270	50.3781	0.0772	0.0286	98.2096	0.2302	0.0831	0.9631	1.5762	4.0500e-09	10.3866	2.6736	40.8748	1.1015
Mrpl51	0.0316	0.2152	67.2963	6.3100e-03	0.0316	0.1823	30.8534	4.1700e-01	0.0276	312.6959	0.1280	0.0230	169.2045	0.1261	-0.2615	-0.8860	-0.0224	2.8500e-05	45.2835	2.3141	67.0505	1.2487
Eps8	0.0234	0.3895	15.1104	1.5400e-06	0.0234	0.1017	5.8518	1.6500e-01	0.0221	38.7902	0.0566	0.0175	57.5470	0.1717	-0.3375	0.5691	1.6002	6.6600e-06	6.6560	3.8882	16.3908	1.4493
Phf14	0.0329	0.5718	21.7225	6.0100e-06	0.0329	0.0643	2.6560	6.0100e-03	0.0311	37.9888	0.0545	0.0101	41.3345	0.1575	-1.6213	0.1218	1.5323	2.9900e-04	7.0789	3.5433	11.9233	1.6125
Itpr1	0.0283	0.5625	87.0832	3.3200e-04	0.0283	0.1121	27.1328	7.3500e-02	0.0270	154.8052	0.0479	0.0092	242.0339	0.0820	-1.5520	0.6448	0.7751	2.0500e-04	20.7597	4.0162	47.9423	2.5383
Gabarapl1	0.0388	0.4201	25.3733	7.3000e-02	0.0388	0.0743	8.9351	6.1600e-01	0.0355	60.4003	0.0845	0.0195	120.3249	0.2625	-0.8643	0.9943	1.6358	2.7400e-09	13.7528	2.3496	64.2266	0.8560
Atp6v1e1	0.0228	0.2307	29.7253	9.0700e-02	0.0228	1.1769	107.0217	3.1200e-01	0.0208	128.8454	0.0900	0.0741	90.9375	0.0629	1.8351	-0.5027	-0.5158	5.0000e-08	31.4001	2.0245	92.5245	0.8743
Luc7l2	0.0527	0.9352	64.6280	7.2300e-01	0.0527	0.5012	40.9652	8.5100e-01	0.0499	69.1092	0.0533	0.0706	81.7318	0.1409	0.5025	0.2420	1.4023	4.7800e-04	29.7840	1.7860	59.4472	1.0740
Mtpn	0.0254	0.2322	34.2852	4.8700e-01	0.0254	0.3504	93.0779	4.6400e-01	0.0229	147.6420	0.0985	0.0650	265.6508	0.1856	1.5074	0.8474	0.9140	6.2600e-12	49.0428	1.6746	293.3306	0.7412
Hibadh	0.0149	0.1718	5.0200	2.2800e-04	0.0149	0.2050	10.7133	4.8900e-02	0.0137	29.2225	0.0799	0.0162	52.2634	0.0788	0.2351	0.8387	-0.0198	2.2700e-06	4.9641	3.5564	17.1522	1.9250
Zfml	0.0567	0.5543	44.0973	1.2300e-02	0.0567	0.3725	19.9765	4.8800e-01	0.0515	79.5505	0.0929	0.0364	53.6301	0.0977	-0.4998	-0.5688	0.0738	1.1900e-03	15.7430	2.3266	19.3188	1.6443
Bet1	0.0126	0.1441	8.1088	1.2500e-05	0.0126	0.3275	18.1517	1.5100e-01	0.0116	56.2631	0.0804	0.0354	55.4258	0.1081	1.6114	-0.0216	0.4273	1.2600e-04	10.0624	2.9342	17.7431	1.7432
Capg	0.0105	0.1958	7.0692	9.6200e-06	0.0105	0.1148	8.9258	3.9400e-01	0.0100	36.1068	0.0510	0.0141	77.7479	0.1232	0.5031	1.1065	1.2732	2.5900e-06	6.4631	3.9427	20.9862	1.8102
Mrpl19	0.0565	0.5803	2.6960	6.2300e-07	0.0565	0.3914	8.0697	8.5900e-03	0.0515	4.6457	0.0888	0.0241	20.6165	0.0615	-1.0981	2.1498	-0.5300	6.1400e-04	1.5859	4.0149	5.9818	2.8812
Ezh2	0.0364	0.6432	21.0913	2.1000e-05	0.0364	0.2884	5.3331	7.3700e-02	0.0345	32.7890	0.0536	0.0240	18.4927	0.0832	-0.5227	-0.8263	0.6346	8.6800e-03	5.8538	3.9826	5.6996	2.3576
Zc3hav1	0.0387	1.1269	10.1350	1.2300e-02	0.0387	0.6398	2.7852	3.9100e-04	0.0374	8.9934	0.0332	0.0357	4.3530	0.0558	-0.0686	-1.0469	0.7480	2.4200e-01	1.9989	6.8557	1.6195	4.6823
Mrpl53	0.0288	0.1664	5.6067	1.9300e-03	0.0288	0.2697	20.2464	5.1500e-01	0.0246	33.6962	0.1477	0.0409	75.0697	0.1518	0.7366	1.1556	0.0398	1.3300e-07	7.4472	2.0498	34.6887	1.1504
Cnbp	0.0138	0.0783	49.3638	3.1800e-01	0.0138	0.6888	79.3657	4.5200e-01	0.0117	630.3002	0.1497	0.0754	115.2251	0.1094	2.6848	-2.4516	-0.4518	2.5800e-02	158.4651	1.4608	111.6314	0.8880
Rpn1	0.0347	0.3125	30.5944	4.7000e-02	0.0347	0.1558	37.4607	3.0700e-01	0.0312	97.9017	0.0999	0.0092	240.5025	0.0588	-1.7704	1.2966	-0.7659	3.1900e-06	26.7523	1.9299	120.9572	1.5846
Zc3hav1l	0.1833	0.7792	0.2256	5.4100e-05	0.1833	1.2533	0.3559	1.1900e-03	0.1484	0.2895	0.1905	0.3776	0.2840	0.3013	1.3473	-0.0276	0.6615	5.1400e-01	0.5346	6.2465	0.5347	4.6016
Lyrm5	0.0328	0.3126	2.3714	1.9900e-04	0.0328	0.1515	4.5206	1.7600e-01	0.0297	7.5859	0.0951	0.0335	29.8359	0.2210	0.1727	1.9756	1.2176	4.9400e-05	2.7002	2.7720	9.3065	1.4206
Nrf1	0.0518	0.6972	16.4502	5.6100e-05	0.0518	0.6038	20.6667	7.2200e-02	0.0482	23.5931	0.0691	0.0380	34.2272	0.0629	-0.3443	0.5368	-0.1368	1.7600e-02	5.3814	3.1188	8.3583	2.9605
Tmem176b	0.0988	0.1526	0.1987	9.1400e-05	0.0988	0.0449	9.2223	2.7700e-01	0.0600	1.3022	0.3930	0.0087	205.5182	0.1945	-2.7804	7.3022	-1.0150	1.5300e-10	1.1436	2.2349	62.2866	1.2384
Strap	0.0172	0.4039	56.1593	3.0100e-04	0.0172	0.5701	38.3584	7.6600e-01	0.0165	139.0372	0.0409	0.0384	67.2803	0.0673	1.2142	-1.0472	0.7170	8.1800e-12	21.0189	3.9780	55.9809	1.0639
Mrps35	0.3350	0.7105	0.4301	8.8800e-03	0.3350	0.2414	4.3493	8.5400e-05	0.2276	0.6054	0.3204	0.0218	18.0157	0.0904	-3.3820	4.8953	-1.8246	3.2300e-01	0.8425	2.9277	4.5450	2.7431
Hk2	0.0443	0.2213	127.3744	7.9500e-02	0.0443	0.5766	83.9132	2.9700e-01	0.0369	575.6059	0.1668	0.0532	145.5353	0.0922	0.5264	-1.9837	-0.8552	2.9400e-02	141.2326	1.3183	46.9874	1.6920
Tgoln2	0.0272	0.6291	12.5840	2.8500e-08	0.0272	0.1841	15.9905	8.6700e-02	0.0261	20.0043	0.0415	0.0241	86.8627	0.1311	-0.1115	2.1184	1.6613	9.9900e-05	4.3459	4.2039	20.3395	1.8863
Osbpl3	1.6711	2.8681	0.1144	2.5600e-03	1.6711	0.3283	11.7018	3.1800e-03	1.0559	0.0399	0.3681	0.0194	35.6467	0.0591	-5.7657	9.8033	-2.6385	4.6300e-04	0.2303	6.8557	8.3434	3.0927
Stk38l	0.0388	0.7547	21.7268	1.1200e-07	0.0388	0.6256	25.2113	1.6200e-01	0.0369	28.7894	0.0489	0.0640	40.2985	0.1024	0.7940	0.4852	1.0646	7.2000e-07	5.0931	4.3128	13.6201	1.7776
Fkbp9	0.0275	0.3027	26.2374	2.4300e-01	0.0275	0.0859	14.4809	6.8500e-01	0.0252	86.6772	0.0833	0.0227	168.6179	0.2644	-0.1519	0.9600	1.6656	2.5100e-12	23.8284	1.9838	154.3264	0.6767
Actg2	0.0097	0.1150	1.1138	1.6400e-04	0.0097	0.0757	9.4821	9.5300e-03	0.0090	9.6875	0.0782	0.0081	125.2356	0.1072	-0.1465	3.6924	0.4561	3.7600e-03	2.7725	3.2094	25.1188	2.0527
M6pr	0.0271	0.3020	99.3344	1.0400e-02	0.0271	0.1230	14.6109	5.4800e-01	0.0248	328.8980	0.0822	0.0195	118.7543	0.1585	-0.3485	-1.4697	0.9471	1.5000e-03	58.2741	2.3231	45.6980	1.1880
Tmem43	0.0421	0.3634	3.2551	2.7600e-05	0.0421	0.4820	74.5262	5.1200e-01	0.0378	8.9568	0.1039	0.0173	154.6098	0.0358	-1.1298	4.1095	-1.5372	7.0200e-09	3.0880	2.5867	52.6484	2.5432
Trim24	0.0284	0.8822	476.4379	9.8100e-04	0.0284	0.3788	48.1882	2.5200e-02	0.0275	540.0568	0.0312	0.0244	127.2115	0.0643	-0.1746	-2.0859	1.0450	3.0000e-03	55.7887	5.6706	26.9068	2.7772
Ccdc132	0.0236	0.5486	11.5508	3.4800e-06	0.0236	0.3935	13.7748	1.8200e-01	0.0227	21.0547	0.0413	0.0189	35.0028	0.0481	-0.2608	0.7333	0.2185	6.9900e-04	4.2529	4.5977	9.6118	3.0143
D6Wsu116e	0.0259	0.1827	33.8392	1.4200e-02	0.0259	0.1700	13.6652	5.5200e-01	0.0227	185.2596	0.1241	0.0193	80.4043	0.1138	-0.2286	-1.2042	-0.1246	8.6500e-04	30.7523	2.1063	28.9000	1.4991
Mat2a	0.0526	0.7601	80.6502	1.6000e-02	0.0526	0.7124	125.5102	1.2000e-01	0.0492	106.1035	0.0647	0.1647	176.1721	0.2312	1.7428	0.7315	1.8362	5.6100e-10	25.7432	2.2611	119.3000	0.8154
Smarcad1	0.0542	1.1275	62.9310	2.3600e-06	0.0542	0.7995	40.6327	3.8300e-02	0.0517	55.8146	0.0459	0.0493	50.8201	0.0616	-0.0697	-0.1352	0.4262	2.8600e-03	9.7936	3.8615	15.7973	2.0843
Pcbp1	0.0710	0.3041	56.5430	7.1700e-01	0.0710	2.6825	530.3194	3.2900e-01	0.0576	185.9592	0.1893	0.0911	197.6950	0.0339	0.6614	0.0883	-2.4797	4.4600e-06	56.6397	1.2518	169.3386	1.0203
Mcm2	0.0225	0.2086	16.2145	7.6400e-06	0.0225	0.1905	4.5263	3.5200e-05	0.0203	77.7165	0.0973	0.0150	23.7550	0.0786	-0.4389	-1.7100	-0.3080	8.5200e-01	14.2076	2.4818	5.3786	2.9080
Arl6ip5	0.0167	0.1269	5.0277	1.0600e-03	0.0167	0.4959	50.7090	9.9100e-01	0.0147	39.6265	0.1162	0.0313	102.2475	0.0631	1.0862	1.3675	-0.8805	5.9400e-08	7.4167	2.5869	42.2165	1.7471
Arhgdib	0.0142	0.1011	0.8564	7.9500e-02	0.0142	0.1823	20.0045	2.7600e-01	0.0125	8.4723	0.1234	0.0174	109.7515	0.0954	0.4785	3.6953	-0.3720	4.0400e-07	3.0003	2.2540	39.0283	1.5571
Pex5	0.0090	0.2945	30.6612	4.0900e-05	0.0090	0.3564	62.4063	6.3000e-01	0.0087	104.1238	0.0296	0.0324	175.0870	0.0908	1.8936	0.7498	1.6181	2.9100e-08	13.5921	5.7606	47.8016	1.8518
Lsm5	0.0121	0.0427	12.4657	2.0500e-02	0.0121	0.1534	7.4896	4.6000e-01	0.0094	291.7736	0.2208	0.0158	48.8091	0.1030	0.7439	-2.5796	-1.1007	4.9100e-02	60.2884	1.3508	16.2608	1.7150
Gcc1	0.1383	3.6502	14.9097	3.2500e-08	0.1383	0.4415	8.2493	9.1200e-04	0.1332	4.0846	0.0365	0.0508	18.6832	0.1150	-1.3920	2.1935	1.6554	2.3600e-03	1.3687	6.8557	4.5397	2.5562
Znrf2	6.1947	15.1226	0.0546	3.0800e-01	6.1947	0.2832	14.6640	4.2500e-01	4.3945	0.0036	0.2906	0.0296	51.7882	0.1047	-7.2121	13.8085	-1.4731	1.1100e-08	0.1424	3.9738	17.5278	1.6118
Fbln2	0.0273	0.0827	6.0136	2.4700e-01	0.0273	0.2342	166.5339	8.4400e-01	0.0205	72.7516	0.2485	0.0201	710.9385	0.0857	-0.0331	3.2887	-1.5359	3.6100e-10	22.4663	1.2026	388.2170	1.2428
Thumpd3	0.0338	0.4432	17.3559	1.8900e-04	0.0338	0.3627	1.3575	7.9700e-04	0.0314	39.1634	0.0709	0.0563	3.7428	0.1553	0.8414	-3.3873	1.1305	4.6800e-01	8.3575	2.7842	1.9083	2.3559
Gfpt1	0.0131	0.3492	66.1093	1.2000e-03	0.0131	0.1374	18.8823	7.3400e-01	0.0127	189.2993	0.0363	0.0201	137.4744	0.1464	0.6662	-0.4615	2.0125	8.3800e-07	24.7551	4.6750	43.6216	1.4142
Pole4	0.0128	0.1281	2.4576	4.8100e-04	0.0128	0.4428	23.3062	4.8900e-01	0.0117	19.1867	0.0910	0.0205	52.6390	0.0462	0.8123	1.4560	-0.9770	1.4000e-02	5.0790	2.5578	13.6104	3.0273
Bid	0.0375	0.3381	21.4611	1.1600e-04	0.0375	0.2113	3.4095	2.3800e-03	0.0338	63.4710	0.0999	0.0350	16.1395	0.1657	0.0508	-1.9755	0.7294	2.6400e-02	10.5300	2.6675	4.6405	1.9462
Pcyox1	0.0250	0.2775	4.8963	7.9600e-04	0.0250	0.1152	13.2109	6.0100e-01	0.0229	17.6432	0.0825	0.0188	114.6741	0.1629	-0.2876	2.7004	0.9808	2.0100e-11	4.0427	3.1472	51.5297	1.0713
Slc25a13	0.0268	0.3442	60.4250	2.3100e-01	0.0268	0.3543	10.9524	3.9600e-05	0.0249	175.5535	0.0723	0.0269	30.9121	0.0759	0.1130	-2.5057	0.0712	1.7700e-01	38.6983	2.2142	7.9426	2.6164
Etv6	0.0662	0.7037	4.1984	1.7500e-07	0.0662	0.2310	10.2855	3.5700e-01	0.0605	5.9663	0.0860	0.0342	44.5254	0.1480	-0.8237	2.8997	0.7834	1.1500e-04	1.9728	3.4970	10.8215	1.9080
Cul1	0.0575	0.4960	3.1855	2.8100e-07	0.0575	0.2228	12.4408	4.4200e-01	0.0515	6.4231	0.1038	0.0337	55.8303	0.1514	-0.6106	3.1197	0.5437	3.2900e-12	2.0819	3.2356	27.3139	1.1899
Camk1	0.0223	0.1339	0.0820	1.5100e-03	0.0223	0.0959	6.1800	1.9500e-01	0.0191	0.6124	0.1429	0.0196	64.4228	0.2041	0.0334	6.7170	0.5142	2.3200e-14	0.6700	6.1057	23.7828	1.1776
Plxna1	0.0143	0.1613	11.1297	6.2800e-02	0.0143	0.4874	45.6231	6.6600e-02	0.0132	69.0014	0.0816	0.0384	93.6018	0.0788	1.5445	0.4399	-0.0510	2.5600e-08	15.9946	2.3601	60.8603	1.1739
Dok1	0.1421	1.1847	2.6783	2.1700e-06	0.1421	0.2293	19.7592	1.5800e-02	0.1269	2.2607	0.1071	0.0316	86.1782	0.1377	-2.0069	5.2525	0.3625	2.2000e-03	1.2273	3.8589	15.2070	2.1448
Pdia4	0.0072	0.0682	2.9931	1.2200e-02	0.0072	0.1004	14.5685	7.9100e-01	0.0065	43.9003	0.0956	0.0165	145.0516	0.1638	1.3352	1.7243	0.7763	1.2800e-09	11.5297	1.9741	75.8074	1.0634
Usp5	0.0112	0.1020	1.2437	4.3600e-04	0.0112	0.7897	47.5989	3.7200e-01	0.0101	12.1905	0.0991	0.0368	60.2731	0.0466	1.8621	2.3058	-1.0903	3.0400e-14	3.5280	2.6968	49.4182	1.2099
Rab43	0.0465	0.2281	0.7910	3.6900e-04	0.0465	0.2510	16.4570	4.3400e-02	0.0386	3.4685	0.1694	0.0269	65.5621	0.1071	-0.5232	4.2405	-0.6616	5.4300e-06	1.5650	2.6883	18.7782	1.7761
Ddx47	0.0464	0.5287	8.5105	1.1000e-04	0.0464	0.2141	10.4108	3.5300e-03	0.0426	16.0978	0.0806	0.0277	48.6257	0.1295	-0.6209	1.5949	0.6832	5.8200e-04	3.8272	3.0710	13.1057	1.7720
Mthfd2	0.0177	0.3307	45.3526	2.4700e-02	0.0177	0.3427	27.5314	5.8600e-01	0.0168	137.1354	0.0508	0.0314	80.3444	0.0915	0.9007	-0.7713	0.8495	6.9700e-01	34.6243	2.4048	24.6713	1.7801
Met	2.3272	20.0335	0.3163	4.6700e-01	2.3272	0.2962	10.6837	2.4700e-03	2.0850	0.0158	0.1041	0.0184	36.0716	0.0622	-6.8225	11.1575	-0.7427	7.7100e-05	0.1620	6.8557	8.5027	2.8886
Nt5c3	7.6076	30.5703	0.2257	1.0400e-02	7.6076	0.3062	1.1691	2.6300e-05	6.0916	0.0074	0.1993	0.0539	3.8181	0.1760	-6.8208	9.0144	-0.1793	1.8000e-02	0.2303	6.8557	1.7238	2.3441
Atg7	1.7197	4.5156	0.0470	3.0500e-01	1.7197	0.1928	6.0331	4.0100e-05	1.2454	0.0104	0.2758	0.0105	31.2966	0.0544	-6.8912	11.5549	-2.3413	1.6900e-02	0.0978	6.8557	6.5109	3.4334
Sec61a1	0.0082	0.2053	34.3884	7.7200e-03	0.0082	0.3738	29.5417	9.5400e-01	0.0079	167.5309	0.0384	0.0350	79.0396	0.0938	2.1511	-1.0838	1.2865	4.1500e-11	26.6339	4.1295	70.6849	1.0096
Mlf2	0.0124	0.0802	11.6408	9.3500e-02	0.0124	0.3743	50.5669	7.0300e-02	0.0107	145.1620	0.1337	0.0507	135.0908	0.1354	2.2406	-0.1037	0.0178	3.9400e-09	39.1726	1.6087	147.0770	0.8463
Dera	0.0137	0.1944	3.9976	7.6700e-07	0.0137	0.1529	3.3244	1.7600e-04	0.0128	20.5603	0.0658	0.0153	21.7358	0.1001	0.2590	0.0802	0.6053	2.1600e-02	3.8473	4.0672	4.4929	2.9825
Ptms	0.0064	0.1297	8.3849	3.0700e-01	0.0064	0.2742	30.2199	5.4400e-01	0.0061	64.6640	0.0470	0.0304	110.2301	0.1109	2.3189	0.7695	1.2387	5.9000e-13	19.1994	2.6108	130.7961	0.8417
Tsen2	2.5109	14.4682	0.0720	6.9500e-01	2.5109	0.6213	0.0921	2.7500e-03	2.1396	0.0050	0.1479	0.2630	0.1483	0.4233	-3.0243	4.8976	1.5173	3.5700e-01	0.0478	6.8557	0.4128	4.5059
Emg1	0.0286	0.1740	127.5878	8.6900e-02	0.0286	0.3393	56.8444	7.0000e-03	0.0246	733.2415	0.1412	0.0233	167.5341	0.0688	-0.0737	-2.1298	-1.0371	3.1800e-02	144.1308	1.6261	39.7554	2.6621
Cav2	0.0169	0.1404	2.1637	3.5000e-05	0.0169	0.1213	17.8326	4.2700e-01	0.0151	15.4154	0.1073	0.0191	147.0283	0.1577	0.3455	3.2537	0.5561	2.3800e-06	3.7914	2.6449	40.7166	1.4482
Tprkb	0.0182	0.2105	10.0874	2.0000e-06	0.0182	0.2073	10.2394	1.3000e-01	0.0168	47.9209	0.0798	0.0320	49.3850	0.1543	0.9304	0.0434	0.9522	1.1500e-04	7.1551	3.4913	13.2111	1.6756
Chchd4	0.0432	0.4304	47.5953	6.6700e-05	0.0432	0.3948	8.6378	1.4700e-01	0.0392	110.5877	0.0911	0.0397	21.8767	0.1006	0.0183	-2.3377	0.1426	2.4600e-01	23.4858	2.0432	6.4496	2.2655
Slc6a6	0.0214	0.5276	123.7652	6.0000e-03	0.0214	0.1382	20.1762	5.6100e-01	0.0206	234.5710	0.0390	0.0304	146.0449	0.2202	0.5625	-0.6836	2.4958	2.9300e-06	42.0106	3.6909	72.6132	0.9699
4933424B01Rik	0.0219	0.3213	8.9647	7.7700e-07	0.0219	0.1707	6.2384	1.4900e-03	0.0205	27.8991	0.0638	0.0162	36.5499	0.0951	-0.3366	0.3896	0.5761	7.0000e-03	5.9303	3.1835	9.7125	2.1394
Htra2	0.0462	0.4007	1.4598	7.8500e-07	0.0462	0.1376	6.2829	1.0700e-02	0.0414	3.6434	0.1034	0.0237	45.6557	0.1722	-0.8061	3.6474	0.7358	1.7300e-06	1.4334	3.7734	12.5579	1.5872
Igf2bp3	0.0169	0.3215	88.6277	3.9200e-04	0.0169	0.1548	23.2634	7.2700e-01	0.0161	275.7056	0.0500	0.0196	150.2448	0.1267	0.2867	-0.8758	1.3406	1.8900e-04	37.8917	3.5159	39.7623	1.6577
Zfp422	0.3358	0.7182	0.6080	3.1700e-04	0.3358	0.4280	165.4700	7.9300e-04	0.2288	0.8465	0.3186	0.0213	386.6372	0.0499	-3.4225	8.8352	-2.6756	3.7700e-03	0.9485	2.8520	49.7320	3.9417
Etnk1	0.0168	0.2534	90.6629	3.8100e-02	0.0168	0.2143	103.6944	3.9700e-01	0.0158	357.8498	0.0623	0.0207	483.9118	0.0965	0.3908	0.4354	0.6324	1.5200e-02	63.0304	2.6968	95.9440	2.3141
Ipo8	0.0182	0.3986	109.1884	9.8200e-04	0.0182	0.2067	36.4216	1.2600e-01	0.0174	273.9335	0.0437	0.0129	176.2332	0.0624	-0.4317	-0.6363	0.5159	2.1600e-02	38.6213	3.9708	40.7689	2.4487
Parp12	0.0248	0.7942	22.7818	3.1100e-06	0.0248	0.2473	0.2476	9.7200e-06	0.0240	28.6841	0.0303	0.0495	1.0012	0.2001	1.0418	-4.8405	2.7249	2.4700e-01	4.3433	6.6729	0.9211	3.5822
Grcc10	0.0279	0.5629	87.9912	3.6600e-01	0.0279	0.1885	50.4022	1.4900e-01	0.0265	156.3297	0.0471	0.0252	267.3684	0.1336	-0.0751	0.7742	1.5030	1.4700e-03	51.5727	2.0444	125.1654	1.2540
Shq1	0.0418	1.2376	46.9141	1.3600e-06	0.0418	0.7426	0.9220	2.4900e-05	0.0404	37.9084	0.0326	0.0713	1.2415	0.0960	0.8202	-4.9323	1.5569	6.6700e-01	5.3752	6.0223	0.8787	5.5229
Tmem111	0.0186	0.3671	22.2953	2.4200e-04	0.0186	0.2947	19.2691	1.5900e-01	0.0177	60.7292	0.0482	0.0234	65.3746	0.0795	0.4060	0.1063	0.7228	3.7000e-05	11.4254	3.4279	25.2415	1.5634
Gng12	0.0266	0.1976	8.1366	4.1500e-02	0.0266	0.1709	50.0492	3.3900e-01	0.0234	41.1850	0.1187	0.0309	292.9104	0.1810	0.3994	2.8303	0.6088	1.0700e-12	12.7486	1.7384	182.3587	0.8932
Tomm40	0.0196	0.2624	12.3880	1.3000e-05	0.0196	0.1869	10.4176	2.4800e-01	0.0183	47.2055	0.0696	0.0255	55.7424	0.1367	0.4830	0.2398	0.9727	3.7400e-06	9.3611	2.9836	22.5084	1.2654
Rdh13	0.1183	1.0812	1.2633	2.0600e-07	0.1183	0.4539	11.6170	8.9800e-03	0.1066	1.1684	0.0986	0.0466	25.5935	0.1027	-1.1930	4.4532	0.0592	9.6000e-04	0.9282	5.5683	6.9757	2.1649
Mphosph10	0.0535	0.7370	35.5232	2.6100e-06	0.0535	0.5267	23.6903	2.9900e-03	0.0498	48.2015	0.0676	0.0372	44.9813	0.0707	-0.4213	-0.0998	0.0635	7.4000e-03	8.4652	3.3045	12.1375	2.3641
Bckdha	0.0095	0.2544	5.9393	1.9200e-08	0.0095	0.1626	7.1082	2.3100e-02	0.0091	23.3434	0.0358	0.0112	43.7237	0.0687	0.2920	0.9054	0.9383	6.0700e-04	4.4299	5.2060	10.5968	2.6045
Tbc1d10b	0.0437	0.6458	13.8537	8.1600e-04	0.0437	0.2412	21.6656	3.1400e-01	0.0409	21.4515	0.0634	0.0252	89.8178	0.1045	-0.6989	2.0659	0.7219	5.0400e-06	5.0394	3.2686	26.6356	1.7917
Cyfip1	0.0186	0.3312	53.2005	4.5700e-04	0.0186	0.0748	9.9406	5.4300e-01	0.0176	160.6537	0.0531	0.0146	132.8281	0.1953	-0.2674	-0.2744	1.8782	4.1800e-07	25.9383	3.3090	52.8847	1.1195
Uqcrc2	0.0358	0.3511	31.1153	2.3400e-02	0.0358	0.1506	14.0751	3.1600e-01	0.0325	88.6187	0.0925	0.0198	93.4702	0.1318	-0.7114	0.0769	0.5100	1.1500e-01	22.8478	1.8780	30.2963	1.5088
Lsm14a	0.0257	0.4420	81.3181	2.8200e-03	0.0257	0.3923	120.9968	3.5100e-02	0.0243	183.9878	0.0550	0.0313	308.3979	0.0797	0.3631	0.7452	0.5350	1.0100e-03	32.9708	2.8691	75.9808	2.1215
Rabac1	0.0201	0.3960	84.4871	9.3900e-01	0.0201	0.3018	174.9164	4.3600e-01	0.0192	213.3342	0.0484	0.0190	579.6545	0.0631	-0.0098	1.4421	0.3824	2.2500e-05	65.1182	2.3690	246.1284	1.8392
Xpo6	0.0270	0.3851	14.6765	2.2000e-02	0.0270	0.1383	9.8714	2.9600e-01	0.0252	38.1074	0.0656	0.0185	71.3587	0.1337	-0.4490	0.9050	1.0282	2.3500e-04	7.4221	3.2556	18.3002	1.7469
Nosip	0.0211	0.3937	2.7771	7.0100e-09	0.0211	0.1443	6.3268	1.2300e-02	0.0201	7.0531	0.0510	0.0161	43.8430	0.1118	-0.3156	2.6360	1.1325	2.0500e-06	1.9813	4.7548	12.4716	1.8667
Sec23ip	0.0395	1.0027	10.8833	9.6800e-05	0.0395	0.0639	5.7675	4.0200e-01	0.0380	10.8541	0.0379	0.0178	90.2001	0.2780	-1.0953	3.0549	2.8757	2.2000e-09	2.7129	5.2291	24.7428	1.1429
Ctsd	0.0362	0.2718	22.4035	3.0900e-01	0.0362	0.1100	72.9842	5.8800e-02	0.0319	82.4402	0.1175	0.0249	663.5240	0.2266	-0.3568	3.0087	0.9480	1.3700e-15	48.9265	1.0637	648.8729	0.7750
Rabep2	2.5142	25.8895	0.1339	1.0000e+00	2.5142	0.2438	0.8149	3.5500e-02	2.2916	0.0052	0.0885	0.0505	3.3421	0.2070	-5.5051	9.3355	1.2253	2.2500e-03	0.0850	4.8083	1.7653	2.0188
Prpf31	0.0384	0.6135	2.5466	1.1100e-09	0.0384	0.1879	9.2132	2.4100e-01	0.0361	4.1508	0.0588	0.0127	49.0205	0.0675	-1.5091	3.5619	0.1977	4.8900e-06	1.5152	4.9422	13.4373	2.3809
Opa3	0.0422	1.3204	22.6218	8.6600e-10	0.0422	0.4494	12.0600	3.3200e-03	0.0409	17.1320	0.0309	0.0327	26.8377	0.0728	-0.3202	0.6476	1.2349	4.8300e-04	2.9013	6.8557	7.0673	2.6115
Rnh1	0.0238	0.4889	11.0680	1.3000e-04	0.0238	0.0987	8.2040	3.1900e-01	0.0227	22.6407	0.0464	0.0158	83.0991	0.1604	-0.5194	1.8759	1.7885	6.3300e-10	4.7946	4.0544	33.7222	1.1667
Plk1	0.0534	0.7957	46.3926	6.4900e-06	0.0534	0.2131	1.3968	1.0200e-03	0.0501	58.3061	0.0629	0.0249	6.5546	0.1169	-1.0074	-3.1531	0.8932	5.4100e-01	8.1907	4.0580	1.9386	3.2093
Snrpa1	0.0328	0.4167	9.5151	8.7900e-02	0.0328	0.1414	4.0963	1.0700e-02	0.0304	22.8338	0.0730	0.0184	28.9678	0.1300	-0.7267	0.3433	0.8325	4.3700e-01	6.1730	2.5953	7.1848	2.1004
Usp47	0.0579	0.9811	37.9906	3.1400e-03	0.0579	0.1215	22.1106	5.6000e-01	0.0546	38.7226	0.0557	0.0245	181.9146	0.2016	-1.1573	2.2320	1.8556	4.0200e-08	9.5239	2.8267	62.1259	1.2483
Tubgcp2	0.0495	0.3378	1.6899	8.8700e-04	0.0495	0.3808	2.1884	1.0900e-03	0.0432	5.0029	0.1279	0.0285	5.7472	0.0749	-0.5989	0.2001	-0.7717	7.6600e-02	1.9070	2.8422	2.5242	3.1346
Herc2	0.0337	0.5359	30.7170	2.8500e-05	0.0337	0.2168	16.8665	4.4700e-01	0.0317	57.3147	0.0592	0.0179	77.8049	0.0826	-0.8268	0.4410	0.4791	1.7500e-09	8.9310	3.8491	31.2583	1.6675
1810020D17Rik	4.1926	2.0349	0.0278	3.8600e-02	4.1926	0.0606	5.9941	6.9500e-03	1.3700	0.0136	0.6732	0.0109	98.8619	0.1793	-6.9773	12.8228	-1.9085	4.2500e-07	0.2370	6.8557	18.8842	1.8369
Nucb1	0.0153	0.1832	10.6919	5.1100e-03	0.0153	0.0469	6.4649	8.4500e-01	0.0142	58.3489	0.0773	0.0122	137.9244	0.2606	-0.2126	1.2411	1.7543	9.9200e-12	12.3938	2.5180	83.9415	0.7736
Nup62	0.0933	1.0820	53.7426	2.8200e-04	0.0933	0.3389	12.5163	2.6500e-01	0.0859	49.6694	0.0794	0.0538	36.9327	0.1587	-0.6760	-0.4275	0.9988	2.0700e-02	11.4948	2.3389	11.5285	1.5846
Paf1	0.0293	0.4379	38.7190	1.9200e-03	0.0293	0.0962	8.5805	5.8300e-02	0.0275	88.4210	0.0628	0.0158	89.1844	0.1639	-0.8027	0.0124	1.3836	4.1700e-03	14.0896	3.2817	17.7646	1.8674
Bloc1s3	0.0547	1.3980	12.3799	1.8400e-08	0.0547	0.3747	17.0552	2.3200e-03	0.0526	8.8554	0.0376	0.0261	45.5201	0.0695	-1.0136	2.3619	0.8860	5.1400e-03	2.1659	5.9053	9.2952	2.8550
Tmem160	0.0150	0.1305	2.0444	6.7700e-05	0.0150	0.1135	4.7647	3.1700e-01	0.0135	15.6659	0.1033	0.0130	41.9772	0.1149	-0.0487	1.4220	0.1526	2.6400e-05	3.6541	2.8532	13.1865	1.8573
Rras	0.0165	0.2921	3.1655	3.0300e-06	0.0165	0.2547	28.0038	5.1200e-01	0.0156	10.8356	0.0533	0.0272	109.9633	0.1070	0.8071	3.3432	1.0051	1.8400e-11	2.8204	4.0699	43.9757	1.3667
Eif4g2	0.0431	0.1468	35.0126	4.5700e-01	0.0431	2.3487	294.2151	9.9600e-01	0.0333	238.4759	0.2268	0.0787	125.2656	0.0335	1.2397	-0.9289	-2.7601	5.5700e-07	97.4186	0.9999	268.0580	0.7123
Myadm	0.0341	0.2891	27.3096	1.0500e-02	0.0341	1.0496	723.7936	8.8900e-03	0.0305	94.4660	0.1056	0.0397	689.5764	0.0378	0.3797	2.8678	-1.4805	1.7400e-14	30.8354	1.6808	486.6859	2.0389
Pvrl2	0.0284	0.7796	71.8883	3.2500e-03	0.0284	0.0610	4.9230	1.4400e-02	0.0274	92.2144	0.0351	0.0125	80.6913	0.2051	-1.1302	-0.1926	2.5453	2.3000e-05	13.2941	4.8998	22.7915	1.3380
Htatip2	0.0328	0.2352	1.6161	1.4900e-06	0.0328	0.2283	9.1118	6.5800e-01	0.0288	6.8722	0.1226	0.0208	39.9106	0.0911	-0.4714	2.5379	-0.4287	4.9400e-04	2.3506	2.6644	11.9444	2.0617
Tjp1	0.0371	0.5760	62.5149	9.0200e-06	0.0371	0.1561	14.8694	3.0300e-02	0.0349	108.5350	0.0605	0.0236	95.2343	0.1510	-0.5645	-0.1886	1.3188	5.8400e-07	17.4899	3.2605	32.8684	1.3533
Nipa1	0.3537	0.6359	0.1843	2.9000e-04	0.3537	0.3091	0.7199	1.5000e-04	0.2273	0.2899	0.3574	0.0463	2.3288	0.1498	-2.2946	3.0061	-1.2541	1.6100e-01	0.5412	4.8019	1.3405	3.1600
Ruvbl2	0.0217	0.2211	16.9834	1.9600e-04	0.0217	0.3260	24.4930	7.3500e-02	0.0197	76.8158	0.0892	0.0180	75.1357	0.0553	-0.1289	-0.0319	-0.6891	6.8600e-02	13.8787	2.5506	20.3520	2.3623
Rab4b	0.0092	0.0831	1.2651	4.5500e-04	0.0092	0.1654	24.6561	8.2200e-02	0.0083	15.2162	0.0993	0.0201	149.0728	0.1216	1.2833	3.2923	0.2910	1.6900e-06	3.7426	2.8121	39.0846	1.7435
Rnf40	0.0276	0.6384	11.4336	7.5400e-09	0.0276	0.2331	7.8333	4.1000e-03	0.0265	17.9088	0.0415	0.0248	33.6080	0.1065	-0.0925	0.9081	1.3612	1.7100e-05	3.5732	4.8702	9.9948	1.9228
Cdipt	0.0253	0.8395	45.3357	4.7900e-05	0.0253	0.1184	19.4871	4.4800e-01	0.0246	54.0058	0.0292	0.0234	164.5679	0.1973	-0.0718	1.6075	2.7538	4.0200e-12	8.7080	5.5636	62.1923	1.1741
Prc1	0.0325	0.1986	25.5011	2.8800e-02	0.0325	0.1972	12.7236	1.6000e-03	0.0279	128.4095	0.1405	0.0197	64.5306	0.1000	-0.5012	-0.9927	-0.4908	6.5200e-01	22.7496	2.0120	11.9208	2.6242
Eed	0.0595	1.2168	342.9578	5.7100e-01	0.0595	0.7691	120.2061	6.6300e-02	0.0567	281.8446	0.0466	0.0308	156.2983	0.0401	-0.8808	-0.8506	-0.2188	1.4300e-01	67.0851	2.4789	29.1982	3.7548
Rras2	0.0310	0.4151	17.9958	3.0300e-03	0.0310	0.1613	20.2902	4.4000e-01	0.0289	43.3534	0.0696	0.0327	125.7647	0.2030	0.1814	1.5365	1.5448	3.0800e-08	10.0127	2.7569	52.8785	1.0179
Mtg1	0.0936	0.9596	0.7903	7.3900e-07	0.0936	0.2755	4.2502	1.5800e-02	0.0853	0.8235	0.0889	0.0267	15.4277	0.0968	-1.6778	4.2275	0.1227	3.3300e-02	0.7298	6.8557	3.7755	2.8512
Ube3a	0.0339	0.9847	363.3757	1.7800e-04	0.0339	0.2510	53.7769	5.1300e-01	0.0328	369.0243	0.0333	0.0486	214.2564	0.1936	0.5666	-0.7844	2.5386	5.4500e-09	40.4270	5.2447	75.8638	1.1503
Ric8	0.0235	0.3363	12.6144	4.4300e-04	0.0235	0.0850	9.8719	8.0300e-02	0.0219	37.5126	0.0653	0.0175	116.1542	0.2058	-0.3274	1.6306	1.6568	1.7300e-06	7.9712	3.0019	31.7110	1.3612
Ndufc2	0.0240	0.1264	26.4916	8.0200e-01	0.0240	0.4941	118.0925	5.0200e-01	0.0202	209.5173	0.1594	0.0242	238.9997	0.0491	0.2661	0.1899	-1.7002	1.6400e-04	44.0474	1.7185	110.3114	1.8518
Bax	0.0543	0.7303	55.3014	3.8400e-01	0.0543	1.1907	109.8659	8.7100e-01	0.0506	75.7291	0.0693	0.0899	92.2687	0.0755	0.8294	0.2850	0.1241	3.6600e-07	46.8045	1.2591	123.7035	0.7909
Ctbp2	0.0370	0.6051	73.1460	1.2800e-01	0.0370	0.2825	19.3816	2.3700e-01	0.0349	120.8837	0.0576	0.0345	68.6091	0.1223	-0.0137	-0.8171	1.0852	5.0600e-03	25.6711	2.6079	23.3040	1.6499
Iqgap1	0.0402	0.2245	41.5069	1.8900e-01	0.0402	2.7686	594.8881	4.2900e-02	0.0341	184.9123	0.1520	0.0545	214.8695	0.0197	0.6747	0.2166	-2.9499	4.4100e-10	57.6746	1.3620	274.9761	0.8272
Cox6b1	0.0174	0.1334	51.0414	2.7000e-01	0.0174	0.1998	45.0532	6.5000e-01	0.0154	382.4907	0.1151	0.0498	225.5412	0.2492	1.6964	-0.7620	1.1144	6.6500e-04	148.9109	1.1474	244.1160	0.7292
Cd81	0.0478	0.3468	149.4679	5.0400e-01	0.0478	0.1642	263.9877	3.2100e-01	0.0420	431.0048	0.1212	0.0430	1607.6811	0.2622	0.0341	1.8992	1.1127	1.1500e-14	202.8101	1.2815	1790.8950	0.6878
Nomo1	0.0129	0.2796	18.9296	9.4700e-03	0.0129	0.1852	44.1381	1.8800e-01	0.0123	67.7015	0.0441	0.0106	238.3878	0.0574	-0.2123	1.8160	0.3824	3.8800e-08	12.2322	3.6966	98.9255	1.3393
Cnot3	0.0115	0.3165	84.2792	2.1200e-03	0.0115	1.2138	89.4433	9.5400e-01	0.0111	266.2889	0.0351	0.0382	73.6892	0.0315	1.7818	-1.8535	-0.1575	1.7000e-03	42.9587	4.0362	31.1404	2.2874
Copb1	0.0324	0.2542	9.4075	1.3800e-01	0.0324	0.4508	45.0691	3.0600e-01	0.0287	37.0114	0.1130	0.0462	99.9710	0.1024	0.6852	1.4335	-0.1415	2.9700e-13	8.5725	2.2477	83.9308	1.0778
4931406P16Rik	0.0387	0.9504	26.5868	2.7100e-07	0.0387	0.4539	32.1176	7.9600e-02	0.0372	27.9740	0.0391	0.0404	70.7600	0.0889	0.1177	1.3388	1.1839	2.1200e-07	4.9312	4.9671	21.5607	1.8133
Thumpd1	0.0533	0.4732	7.3081	5.0100e-04	0.0533	0.1596	20.7160	2.0600e-01	0.0479	15.4452	0.1013	0.0250	129.8272	0.1567	-0.9379	3.0714	0.6302	1.2100e-02	4.1282	2.7178	23.7413	1.9415
Pik3c2a	0.0299	0.3896	21.3230	2.3700e-03	0.0299	1.1430	128.5458	8.3900e-01	0.0278	54.7370	0.0713	0.0446	112.4640	0.0390	0.6823	1.0389	-0.8707	7.4100e-09	10.9088	2.9210	52.9517	2.0589
Tbcb	0.0176	0.3191	42.4480	9.5900e-06	0.0176	0.2653	14.6464	6.7700e-01	0.0167	133.0326	0.0523	0.0272	55.1982	0.1027	0.7079	-1.2691	0.9740	7.2500e-06	24.9202	2.9037	30.1340	1.2596
Plekhf1	0.0636	1.9502	201.2985	1.3200e-06	0.0636	0.5386	6.5170	7.1900e-05	0.0616	103.2217	0.0316	0.0752	12.0992	0.1396	0.2872	-3.0928	2.1434	5.2700e-03	11.2938	6.2528	3.7290	2.1703
Rps9	0.0836	0.2738	731.4809	5.6000e-01	0.0836	0.1613	201.4452	3.9000e-01	0.0640	2671.4686	0.2338	0.0489	1248.6091	0.3034	-0.3874	-1.0973	0.3757	2.5900e-02	1925.1607	0.7650	1323.8722	0.6701
Epn1	0.0324	0.2130	0.4493	7.8100e-07	0.0324	0.1563	9.6869	3.6700e-01	0.0281	2.1093	0.1319	0.0219	61.9702	0.1402	-0.3590	4.8767	0.0874	4.4400e-12	1.1571	3.8001	23.4410	1.4900
Prmt1	0.0302	0.1904	11.4433	5.3800e-02	0.0302	0.5437	98.3856	1.4900e-01	0.0260	60.0917	0.1368	0.0175	180.9505	0.0322	-0.5738	1.5904	-2.0874	1.5600e-01	14.3032	1.8779	36.6370	4.0875
Trim3	0.0343	1.0360	25.2640	2.1200e-08	0.0343	0.3018	16.7673	2.2800e-02	0.0332	24.3857	0.0321	0.0348	55.5559	0.1155	0.0679	1.1879	1.8473	4.8200e-07	4.1200	5.9771	16.0373	1.7503
Ilk	0.0215	0.1828	5.2101	5.3400e-05	0.0215	0.1028	13.1614	6.8600e-01	0.0192	28.5023	0.1052	0.0222	128.0328	0.2156	0.2044	2.1674	1.0349	7.7600e-10	6.9779	2.3307	53.5079	1.0253
Pld3	0.0080	0.0558	1.5344	4.1400e-02	0.0080	0.2096	48.9862	3.4600e-01	0.0070	27.4740	0.1253	0.0134	233.6825	0.0640	0.9386	3.0884	-0.9696	3.9500e-12	6.9638	2.0984	136.6516	1.1846
Pak4	0.0189	0.4296	12.4217	2.3100e-08	0.0189	0.3831	1.9686	6.6900e-04	0.0181	28.9132	0.0421	0.0368	5.1382	0.0961	1.0243	-2.4924	1.1895	1.0400e-01	4.8092	4.9746	1.9952	3.2663
Hirip3	0.0374	0.3382	22.3303	4.0600e-06	0.0374	0.4636	3.5271	7.0000e-04	0.0336	66.0273	0.0995	0.0261	7.6084	0.0562	-0.3689	-3.1174	-0.8238	8.4400e-01	10.7535	2.8055	2.4436	3.9935
Ampd3	0.0157	0.5126	33.9783	9.1900e-10	0.0157	0.4854	2.7251	5.5100e-07	0.0152	66.2923	0.0297	0.0340	5.6137	0.0701	1.1598	-3.5618	1.2382	2.4200e-01	7.4499	6.8557	1.7948	4.1349
Rab6	0.0225	0.3331	30.9583	6.5000e-03	0.0225	0.1733	30.0704	2.4400e-01	0.0211	92.9336	0.0634	0.0338	173.5370	0.1948	0.6777	0.9010	1.6207	1.0700e-08	19.0387	2.6024	85.5359	0.9809
Spcs2	0.0256	0.8671	296.5241	9.7200e-03	0.0256	0.3882	309.9433	3.9900e-01	0.0249	341.9855	0.0287	0.0150	798.3199	0.0386	-0.7291	1.2230	0.4301	4.0800e-07	56.6173	4.4726	252.5987	2.4412
Bub3	0.0244	0.2321	40.8809	5.8100e-03	0.0244	0.2215	22.8134	4.6000e-01	0.0220	176.0977	0.0949	0.0285	102.9839	0.1289	0.3731	-0.7740	0.4407	2.1900e-03	37.5107	2.0197	43.4034	1.3376
Coq7	0.0193	0.1677	5.5968	4.7300e-05	0.0193	0.2971	34.7906	8.2700e-03	0.0173	33.3748	0.1031	0.0159	117.1085	0.0536	-0.1176	1.8110	-0.9426	1.3100e-02	6.3032	2.7849	23.4957	2.9602
Tmem41b	0.0834	1.2434	10.0375	3.1400e-06	0.0834	0.3133	28.4884	2.2500e-01	0.0782	8.0729	0.0629	0.0311	90.9398	0.0994	-1.3283	3.4938	0.6605	3.4600e-11	2.3229	4.0873	32.1276	1.7680
Prmt3	0.0150	0.3429	57.3219	1.0500e-06	0.0150	0.2560	28.0554	4.4600e-01	0.0144	167.1658	0.0419	0.0173	109.6033	0.0676	0.2696	-0.6090	0.6914	3.3100e-03	21.4807	4.4351	23.9209	2.4410
Sec11a	0.0384	0.5116	36.2574	6.6000e-03	0.0384	0.1877	43.0586	5.3700e-01	0.0358	70.8718	0.0699	0.0218	229.4457	0.1163	-0.7122	1.6949	0.7347	3.5700e-06	15.4645	2.4748	83.4752	1.2202
Alkbh6	0.0129	0.2491	4.7963	1.4400e-06	0.0129	0.2350	5.2211	2.3800e-02	0.0123	19.2552	0.0492	0.0244	22.2219	0.1038	0.9923	0.2067	1.0766	1.8500e-03	4.1331	4.0641	5.6573	2.5638
Bet1l	0.0465	0.2101	2.2754	7.8200e-04	0.0465	0.9001	155.2522	2.4900e-01	0.0381	10.8301	0.1812	0.0683	172.4848	0.0759	0.8438	3.9934	-1.2551	1.9400e-06	3.4934	1.9001	57.0171	1.6309
Gga2	0.0131	0.2294	229.7328	5.3700e-04	0.0131	0.2135	16.8641	5.5400e-01	0.0124	1001.3687	0.0540	0.0217	78.9712	0.1014	0.8043	-3.6645	0.9077	2.7300e-04	126.6599	3.6539	39.3519	1.2404
Ears2	6.3878	28.6303	0.0683	3.0000e-01	6.3878	0.5134	5.2426	2.3600e-06	5.2226	0.0024	0.1824	0.0322	10.2117	0.0627	-7.3426	12.0641	-1.5413	1.5100e-01	0.0391	6.8557	2.6024	4.0628
Prkcdbp	0.2758	0.5626	0.2200	3.0800e-05	0.2758	0.1492	9.9524	3.3700e-01	0.1851	0.3910	0.3290	0.0225	66.6842	0.1509	-3.0385	7.4141	-1.1242	7.9700e-10	0.5835	4.7993	21.4216	1.4305
Klf13	0.0475	0.7466	29.3104	2.3100e-04	0.0475	0.2507	20.9309	2.0300e-02	0.0447	39.2605	0.0598	0.0402	83.4886	0.1604	-0.1518	1.0885	1.4225	9.7100e-04	8.0734	3.0835	21.2577	1.6011
Parva	0.0176	0.1529	3.6569	9.8400e-04	0.0176	0.1339	13.3737	4.3800e-01	0.0157	23.9232	0.1030	0.0280	99.8709	0.2090	0.8295	2.0617	1.0205	5.5900e-16	5.1677	2.8136	85.0891	0.7935
Ifitm2	0.0227	0.1450	101.1828	8.1900e-01	0.0227	0.0974	52.0805	3.8400e-01	0.0196	697.8573	0.1353	0.0161	534.7106	0.1655	-0.2827	-0.3842	0.2912	1.0300e-01	199.2812	1.4898	207.1113	1.3342
Pop4	0.0244	0.2510	4.0186	2.2800e-05	0.0244	0.2402	13.8731	2.1900e-01	0.0223	16.0080	0.0887	0.0410	57.7494	0.1708	0.8812	1.8510	0.9447	1.2400e-05	3.5145	3.2939	15.8393	1.4973
Strn4	0.0199	0.3653	45.1007	5.7400e-04	0.0199	0.2047	37.0164	5.9400e-01	0.0188	123.4508	0.0515	0.0209	180.8630	0.1019	0.1469	0.5510	0.9829	8.4600e-06	19.3840	3.5311	51.1444	1.7302
Gtf2h1	0.0274	0.1827	5.3779	8.4400e-04	0.0274	0.3306	36.1830	7.8600e-01	0.0238	29.4389	0.1304	0.0339	109.4346	0.1026	0.5103	1.8943	-0.3457	1.8200e-06	7.1414	2.1014	44.7788	1.4812
Sphk2	0.0715	0.8857	11.6268	2.0500e-06	0.0715	0.1991	7.5831	1.5300e-02	0.0661	13.1270	0.0747	0.0216	38.0948	0.1086	-1.6138	1.5371	0.5398	1.0500e-02	3.4132	3.3258	9.5900	2.0626
[truncated: 106 more rows]
